# Supplementary material for: Revision of the ant genus Melophorus (Hymenoptera, Formicidae)
Source: Zookeys. 2017 Sep 20;(700):1–420. doi: 10.3897/zookeys.700.11784 (PMC5711039; doi:10.3897/zookeys.700.11784)
Supplement: XML Treatment for Melophorus [file zookeys.700.11784-treatment1.xml]

<!DOCTYPE tp:taxon-treatment
  PUBLIC "-//TaxonX//DTD Taxonomic Treatment Publishing DTD v0 20100105//EN" "tax-treatment-NSO.dtd">
<tp:taxon-treatment xmlns:tp="http://www.plazi.org/taxpub"><tp:treatment-meta><kwd-group><label>Taxon classification</label><kwd><named-content xmlns:xlink="http://www.w3.org/1999/xlink" content-type="kingdom">Animalia</named-content></kwd><kwd><named-content xmlns:xlink="http://www.w3.org/1999/xlink" content-type="order">Hymenoptera</named-content></kwd><kwd><named-content xmlns:xlink="http://www.w3.org/1999/xlink" content-type="family">Formicidae</named-content></kwd></kwd-group><mixed-citation publication-type="journal"><person-group><name><surname>Heterick</surname><given-names>Brian E.</given-names></name><name><surname>Castalanelli</surname><given-names>Mark</given-names></name><name><surname>Shattuck</surname><given-names>Steve O.</given-names></name></person-group><article-title>Revision of the ant genus <italic><tp:taxon-name><tp:taxon-name-part taxon-name-part-type="genus" reg="Melophorus">Melophorus</tp:taxon-name-part></tp:taxon-name></italic> (<tp:taxon-name><tp:taxon-name-part taxon-name-part-type="order">Hymenoptera</tp:taxon-name-part></tp:taxon-name>, <tp:taxon-name><tp:taxon-name-part taxon-name-part-type="family">Formicidae</tp:taxon-name-part></tp:taxon-name>)</article-title><source>Zookeys</source><day>20</day><month>9</month><year>2017</year><volume>2017</volume><issue>700</issue><fpage>1</fpage><lpage>420</lpage><pub-id pub-id-type="doi">10.3897/zookeys.700.11784</pub-id></mixed-citation></tp:treatment-meta><tp:nomenclature><label>Genus</label><tp:taxon-name>
            <tp:taxon-name-part taxon-name-part-type="genus" reg="Melophorus">Melophorus</tp:taxon-name-part>
          </tp:taxon-name><tp:taxon-authority>
            Lubbock, 1883
          </tp:taxon-authority><tp:nomenclature-citation-list><tp:nomenclature-citation><tp:taxon-name>
                <tp:taxon-name-part taxon-name-part-type="genus" reg="Melophorus">Melophorus</tp:taxon-name-part>
              </tp:taxon-name><comment><xref ref-type="bibr" rid="B54">Lubbock 1883</xref>: 51. Type-species: <tp:taxon-name><tp:taxon-name-part taxon-name-part-type="genus" reg="Melophorus">Melophorus</tp:taxon-name-part> <tp:taxon-name-part taxon-name-part-type="species" reg="bagoti">bagoti</tp:taxon-name-part></tp:taxon-name>, by monotypy.</comment></tp:nomenclature-citation><tp:nomenclature-citation><tp:taxon-name>
                <tp:taxon-name-part taxon-name-part-type="genus" reg="Erimelophorus">Erimelophorus</tp:taxon-name-part>
              </tp:taxon-name><comment><xref ref-type="bibr" rid="B85">Wheeler 1935</xref>: 71. (described as a subgenus of <tp:taxon-name><tp:taxon-name-part taxon-name-part-type="genus" reg="Melophorus">Melophorus</tp:taxon-name-part></tp:taxon-name>; junior synonym of <tp:taxon-name><tp:taxon-name-part taxon-name-part-type="genus" reg="Melophorus">Melophorus</tp:taxon-name-part></tp:taxon-name> by <xref ref-type="bibr" rid="B20">Brown 1955</xref>: 474). Type-species: <tp:taxon-name><tp:taxon-name-part taxon-name-part-type="genus" reg="Melophorus">Melophorus</tp:taxon-name-part> <tp:taxon-name-part taxon-name-part-type="species" reg="wheeleri">wheeleri</tp:taxon-name-part></tp:taxon-name>, by original designation.</comment></tp:nomenclature-citation><tp:nomenclature-citation><tp:taxon-name>
                <tp:taxon-name-part taxon-name-part-type="genus" reg="Trichomelophorus">Trichomelophorus</tp:taxon-name-part>
              </tp:taxon-name><comment><xref ref-type="bibr" rid="B85">Wheeler 1935</xref>: 71. (described as a subgenus of <tp:taxon-name><tp:taxon-name-part taxon-name-part-type="genus" reg="Melophorus">Melophorus</tp:taxon-name-part></tp:taxon-name>; junior synonym of <tp:taxon-name><tp:taxon-name-part taxon-name-part-type="genus" reg="Melophorus">Melophorus</tp:taxon-name-part></tp:taxon-name> by <xref ref-type="bibr" rid="B20">Brown 1955</xref>: 474). Type-species: <tp:taxon-name><tp:taxon-name-part taxon-name-part-type="genus" reg="Melophorus">Melophorus</tp:taxon-name-part> <tp:taxon-name-part taxon-name-part-type="species" reg="hirsutus">hirsutus</tp:taxon-name-part></tp:taxon-name>, by original designation.</comment></tp:nomenclature-citation></tp:nomenclature-citation-list></tp:nomenclature><tp:treatment-sec sec-type="Worker diagnosis" id="SECID0E4FDI"><title>Worker diagnosis.</title><p>Polymorphic ants characterized by a combination of long, J-shaped setae on the mentum, an elongate (often slit- or comma-shaped) propodeal spiracle, presence of a metapleural gland, antennal insertions abutting the posterior clypeal margin and three ocelli in an ocular triangle in all workers. The genus is taxonomically <!--PageBreak-->compact, and with the above characters taken into consideration, its members cannot be mistaken for any other group of ants. The descriptions below relate to the small minor worker and the large major worker. Media workers are of intermediate appearance but more closely resemble the minor worker.</p></tp:treatment-sec><tp:treatment-sec sec-type="Queen diagnosis" id="SECID0EAHDI"><title>Queen diagnosis.</title><p>Larger to smaller than the conspecific major worker. Palp formula, ocelli, appearance of antenna and number of antennal segments, and number of mandibular teeth are as for the conspecific major worker. Mesoscutum about as wide as long in species seen. Parapsidal lines parallel and usually distinct. Axillae small and widely separated, the separation much greater than their width. The wing is of the ‘<italic><tp:taxon-name><tp:taxon-name-part taxon-name-part-type="genus" reg="Camponotus">Camponotus</tp:taxon-name-part></tp:taxon-name></italic>’ form, with a radial cell, a first cubital cell and one submarginal cell. The cross-vein cu-a is present but the discoidal cell and cross vein m-cu are absent. Ergatoid or brachypterous queens have not been identified.</p></tp:treatment-sec><tp:treatment-sec sec-type="Male diagnosis" id="SECID0E6HDI"><title>Male diagnosis.</title><p>(Caution: this diagnosis is based on only a small number of specimens that we have been able to identify as <italic><tp:taxon-name><tp:taxon-name-part taxon-name-part-type="genus" reg="Melophorus">Melophorus</tp:taxon-name-part></tp:taxon-name></italic> males). Males with typical characteristics of males of this subfamily. The head bears an ocellar triangle that may be weakly turreted in some species, the antennal scape is usually longer to much longer than the head and the 13-segmented antenna is elbowed. The eyes are generally larger than those in the corresponding queen or major worker but not globose or bulbous in males seen. The mandible is 1- to 4-toothed in males seen; if 1-toothed, then apical tooth is prominent. The wing is as for the queen, but in one species a second small submarginal cell may be present, possibly limited to certain individuals. The parapsidal line is always present, weakly to strongly impressed; the notaulus is absent or present only as a median appendix arising from the base of the mesoscutum. The axillae are small and very widely separated from one another, the separation much greater than their width. Workerlike, wingless males are known for at least one desert-dwelling species.</p></tp:treatment-sec><tp:treatment-sec sec-type="description" id="SECID0EVIDI"><title>Worker description.</title><p>
            <bold>Minor worker. Head.</bold> Head oval, square, cordate or rectangular, its posterior margin strongly convex to strongly concave. Compound eyes always present, usually medium to large (eye length generally 0.2× length of side of head capsule ≥), rarely small. Eye shape elliptical across most species, often slightly reniform due to an invagination of cuticle on the outer margin of the eye, much more rarely ovoid, roughly circular or oval tending to elongate; in some populations of <italic><tp:taxon-name><tp:taxon-name-part taxon-name-part-type="genus" reg="Melophorus">M.</tp:taxon-name-part> <tp:taxon-name-part taxon-name-part-type="species" reg="hirsutus">hirsutus</tp:taxon-name-part></tp:taxon-name></italic> eyes flattened and embedded in cuticular prominences when seen in full-face view, or projecting roundly or even bizarrely conical. In full-face view, eyes mostly situated in the upper half of the head capsule, rarely (mostly in very small minor workers) at about the midpoint of the capsule, but never anteriad of the midpoint. In profile, eyes usually placed ahead of the midline of the head capsule, less frequently at about the midline or fractionally in front of it, but never behind the midline. Three small ocelli always present. In full-face view, frontal carinae convex, concave, straight, convergent posteriad or divergent posteriad, sometimes raised (particularly near antennal insertion), vestigial beyond antennal insertions in a few taxa. Torulus (antennal sclerite) pedunculated in a couple of species but otherwise inconspicuous. Antenna always 12-segmented. Scape very variable in length, but usually attaining the posterior margin of the head capsule, and often extending well beyond it. Clypeus never longitudinally carinate, or with pro<!--PageBreak-->truding clypeal teeth but otherwise variable in appearance. Posterior margin of clypeus mostly arched and falling away from its mid-sector (i.e., between the frontal carinae), but lateral sectors of clypeus on same plane as mid-sector in a few species. Anterior clypeal margin often convex, with or without an anteromedial dimple, but concave, acuminate, spatulate and variously protrusive clypeal morphologies also occur. The midpoint of the clypeus may be notched, especially in the <italic><tp:taxon-name><tp:taxon-name-part taxon-name-part-type="species" reg="aeneovirens">aeneovirens</tp:taxon-name-part></tp:taxon-name></italic> species-group. A clypeal psammophore of long setae (or ammochaetae) stretched across that sclerite is found in all <italic><tp:taxon-name><tp:taxon-name-part taxon-name-part-type="genus" reg="Melophorus">Melophorus</tp:taxon-name-part></tp:taxon-name></italic> species, and may be located at any elevation, from at or just above the anterior clypeal margin to just under the posterior clypeal margin. Mandibular and gular psammophores of long, curved setae also usually present. <bold>Mouthparts.</bold> Palp formula mostly 6,4, but 3,4 and 3,3 also occur, maxillary palps variable in length from not reaching the hypostomal bridge to attaining the mesopleuron when they are fully extended. Apical segment of maxillary palp usually oblongiform, but may be narrow and acuminate or even vestigial and barely visible under a stereomicroscope. Mandible most commonly with five distinct teeth, but number of teeth and denticles ranges from four to over 15, mandible edentate except for apical tooth in one species. In five-toothed species apical tooth is nearly always much longer than remaining teeth and teeth 2 and 4 are typically longer than tooth 3 (teeth count taken from apical to basal tooth), basal tooth often offset and directed vertically. Masticatory margin usually vertical or weakly oblique, but strongly oblique in a few species. <bold>Mesosoma.</bold> Spines or denticles always absent from pronotum and mesonotum, present on propodeum only in <italic><tp:taxon-name><tp:taxon-name-part taxon-name-part-type="genus" reg="Melophorus">M.</tp:taxon-name-part> <tp:taxon-name-part taxon-name-part-type="species" reg="majeri">majeri</tp:taxon-name-part></tp:taxon-name></italic>. Posterior pronotum planar, rounded or angled. Mesothoracic spiracles often opening on small dorsal prominences, these prominences stalk-like in <italic><tp:taxon-name><tp:taxon-name-part taxon-name-part-type="genus" reg="Melophorus">M.</tp:taxon-name-part> <tp:taxon-name-part taxon-name-part-type="species" reg="hirsutus">hirsutus</tp:taxon-name-part></tp:taxon-name></italic>. Mesopleural process absent. Mesopleuron folds over onto flattened mesosternum without being demarcated by strong carina. Dorsal face of propodeum may be uniformly convex to flat, abruptly conical, or convex anteriad and flattened posteriad. Propodeal angle commonly absent, but may be sharply defined and is produced as denticles in <italic><tp:taxon-name><tp:taxon-name-part taxon-name-part-type="genus" reg="Melophorus">M.</tp:taxon-name-part> <tp:taxon-name-part taxon-name-part-type="species" reg="majeri">majeri</tp:taxon-name-part></tp:taxon-name></italic>. Declivitous face of propodeum convex to flat, longer to shorter than dorsal face. Metanotal groove usually present, forming a weak to strong angle between the mesonotum and propodeum, but is absent or vestigial in a few species. Propodeal spiracle of variable appearance, but always prominent and longer than wide, usually situated at or near propodeal declivity, but nearer to midline of propodeum in some species-groups and in individual species. <bold>Petiole.</bold> Node always present. In profile, node often squamiform, but may be thicker, e.g., subcuboidal or triangular, and is typically directed posteriad. In full-face view, dorsum of node generally rounded, more rarely angulate, weakly acuminate or indented anteromedially. Petiole with a ventral lobe or keel. <bold>Gaster.</bold> First tergite vertical and somewhat overarching the petiole in dorsal view, with a small depression for receiving the rear of the node: <bold>Legs.</bold> Mesotibia and metatibia with one simple spur in most species, spurs reduced or absent in a few groups. <bold>General characters.</bold> Integument variable, from thick and sculptured to thin, flexible and glossy in very small minor workers of some species, mesonotum may be translucent. Sculpture, where present, predominantly consisting of microreticulation or fine striation, frank rugosity or larger striae found in very few species. Mesopleuron <!--PageBreak-->usually with some sculpture, even in otherwise smooth and glossy species. Appressed setae often small, and well-spaced, thick in some species producing pubescence and a silvery sheen in some lights. Erect setae tend to be short and bristly, more rarely fine, long; setae modified and spatulate or even clavate distally in a few species. Many species without erect setae on mesosoma and gaster, or with erect setae confined to margins of gastral tergites. <bold>Proventriculus.</bold> Proventriculus asepalous.</p></tp:treatment-sec><tp:treatment-sec sec-type="Major worker" id="SECID0E5LDI"><title>Major worker.</title><p>As for minor worker, but differing in the following particulars: <bold>Head.</bold> Usually planar or weakly concave, but may be strongly concave, never strongly convex. Head often strongly horizontally rectangular, distinctly broader than wide, especially in <italic><tp:taxon-name><tp:taxon-name-part taxon-name-part-type="genus" reg="Melophorus">M.</tp:taxon-name-part> <tp:taxon-name-part taxon-name-part-type="species" reg="wheeleri">wheeleri</tp:taxon-name-part></tp:taxon-name></italic> species complex. Antennal scapes shorter than in corresponding minor worker, often barely exceeding or not even attaining the posterior margin of the head. Anterior margin of clypeus very variable and may be different to that of corresponding minor worker, often folded or turned back in large-headed species, one major worker with V-shaped anteromedial protuberance projecting anteriad. <bold>Mouthparts.</bold> Palps, if reduced, as for corresponding minor worker, but may be 3,2 (less than for minor worker) in one species. Otherwise, mouthparts as for corresponding minor worker in many species, but differing significantly in <italic><tp:taxon-name><tp:taxon-name-part taxon-name-part-type="genus" reg="Melophorus">M.</tp:taxon-name-part> <tp:taxon-name-part taxon-name-part-type="species" reg="wheeleri">wheeleri</tp:taxon-name-part></tp:taxon-name></italic> and <italic><tp:taxon-name><tp:taxon-name-part taxon-name-part-type="genus" reg="Melophorus">M.</tp:taxon-name-part> <tp:taxon-name-part taxon-name-part-type="species" reg="laticeps">laticeps</tp:taxon-name-part></tp:taxon-name></italic> species complexes; here, major worker with powerful, truncate, inwardly curved mandibles with four to five teeth in taxa for which major worker is known (likely to be more in unconfirmed major worker of <italic><tp:taxon-name><tp:taxon-name-part taxon-name-part-type="genus" reg="Melophorus">Melophorus</tp:taxon-name-part></tp:taxon-name></italic> species K (TERC)), basal margin folded over horizontally towards buccal cavity to form a planar surface that is delimited partially or fully along its length by a carina. Masticatory margin of mandible vertical, oblique or medially indented. (Characters of mesosoma and metasoma generally as for corresponding minor worker, but dorsal profile of mesosoma may vary, with pronotum and mesonotum generally more raised and convex. Erect setae nearly always present in major worker, even where the corresponding minor worker is glabrous).</p></tp:treatment-sec><ref-list><ref id="B54"><mixed-citation xmlns:xlink="http://www.w3.org/1999/xlink" xlink:type="simple">
          <person-group><name name-style="western"><surname>Lubbock</surname><given-names>J</given-names></name></person-group> (<year>1883</year>) <article-title>Observations on ants, bees and wasps.-Part X. With a description of a new genus of honey-ant.</article-title> <source>Zoological Journal of the Linnaean Society, London</source> <volume>17</volume>: <fpage>41</fpage>–<lpage>52</lpage>. <ext-link xlink:type="simple" ext-link-type="doi" xlink:href="10.10.1111/j.1096-3642.1883.tb00235.x">https://doi.org/10.10.1111/j.1096-3642.1883.tb00235.x</ext-link></mixed-citation></ref><ref id="B85"><mixed-citation xmlns:xlink="http://www.w3.org/1999/xlink" xlink:type="simple">
          <person-group><name name-style="western"><surname>Wheeler</surname><given-names>WM</given-names></name></person-group> (<year>1935</year>) <article-title>Myrmecological notes.</article-title> <source>Psyche (Cambridge)</source> <volume>42</volume>: <fpage>68</fpage>–<lpage>72</lpage>. <ext-link xlink:type="simple" ext-link-type="uri" xlink:href="http://psyche.entclub.org/pdf/42/42-068.pdf">http://psyche.entclub.org/pdf/42/42-068.pdf</ext-link></mixed-citation></ref><ref id="B20"><mixed-citation xmlns:xlink="http://www.w3.org/1999/xlink" xlink:type="simple">
          <person-group><name name-style="western"><surname>Brown</surname><given-names>WL Jr</given-names></name></person-group> (<year>1955</year>) A revision of the Australian ant genus <italic><tp:taxon-name><tp:taxon-name-part taxon-name-part-type="genus">Notoncus</tp:taxon-name-part></tp:taxon-name></italic> Emery, with notes on the other genera of <tp:taxon-name><tp:taxon-name-part taxon-name-part-type="tribe">Melophorini</tp:taxon-name-part></tp:taxon-name>. Bulletin of the Museum of Comparative Zoology 113: 471–494. PDF 123119</mixed-citation></ref></ref-list></tp:taxon-treatment>
