# Supplementary material for: Revision of the ant genus Melophorus (Hymenoptera, Formicidae)
Source: Zookeys. 2017 Sep 20;(700):1–420. doi: 10.3897/zookeys.700.11784 (PMC5711039; doi:10.3897/zookeys.700.11784)
Supplement: XML Treatment for Melophorus gibbosus [file zookeys.700.11784-treatment9.xml]

<!DOCTYPE tp:taxon-treatment
  PUBLIC "-//TaxonX//DTD Taxonomic Treatment Publishing DTD v0 20100105//EN" "tax-treatment-NSO.dtd">
<tp:taxon-treatment xmlns:tp="http://www.plazi.org/taxpub"><tp:treatment-meta><kwd-group><label>Taxon classification</label><kwd><named-content xmlns:xlink="http://www.w3.org/1999/xlink" content-type="kingdom">Animalia</named-content></kwd><kwd><named-content xmlns:xlink="http://www.w3.org/1999/xlink" content-type="order">Hymenoptera</named-content></kwd><kwd><named-content xmlns:xlink="http://www.w3.org/1999/xlink" content-type="family">Formicidae</named-content></kwd></kwd-group><mixed-citation publication-type="journal"><person-group><name><surname>Heterick</surname><given-names>Brian E.</given-names></name><name><surname>Castalanelli</surname><given-names>Mark</given-names></name><name><surname>Shattuck</surname><given-names>Steve O.</given-names></name></person-group><article-title>Revision of the ant genus <italic><tp:taxon-name><tp:taxon-name-part taxon-name-part-type="genus" reg="Melophorus">Melophorus</tp:taxon-name-part></tp:taxon-name></italic> (<tp:taxon-name><tp:taxon-name-part taxon-name-part-type="order">Hymenoptera</tp:taxon-name-part></tp:taxon-name>, <tp:taxon-name><tp:taxon-name-part taxon-name-part-type="family">Formicidae</tp:taxon-name-part></tp:taxon-name>)</article-title><source>Zookeys</source><day>20</day><month>9</month><year>2017</year><volume>2017</volume><issue>700</issue><fpage>1</fpage><lpage>420</lpage><pub-id pub-id-type="doi">10.3897/zookeys.700.11784</pub-id></mixed-citation></tp:treatment-meta><tp:nomenclature><tp:taxon-name>
            <tp:taxon-name-part taxon-name-part-type="genus" reg="Melophorus">Melophorus</tp:taxon-name-part>
            <tp:taxon-name-part taxon-name-part-type="species" reg="gibbosus">gibbosus</tp:taxon-name-part>
            <object-id xmlns:xlink="http://www.w3.org/1999/xlink" content-type="zoobank" xlink:type="simple">http://zoobank.org/7A7E365F-BF96-4BD0-A272-E74CDB7BF3D9</object-id>
          </tp:taxon-name><tp:taxon-authority>Heterick, Castalanelli &amp; Shattuck</tp:taxon-authority><tp:taxon-status xmlns:xlink="http://www.w3.org/1999/xlink" xlink:type="simple">sp. n.</tp:taxon-status></tp:nomenclature><tp:treatment-sec sec-type="Types" id="SECID0E1JIM"><title>Types.</title><p>Holotype minor worker from Alligator Creek, S. Flinders Ra., South Australia, 23 April 1973, P.J.<tp:taxon-name><tp:taxon-name-part taxon-name-part-type="genus" reg="Melophorus">M.</tp:taxon-name-part></tp:taxon-name> Greenslade [ANIC32-900191] (<named-content xmlns:xlink="http://www.w3.org/1999/xlink" content-type="dwc:institutional_code" xlink:type="simple">ANIC</named-content>). Paratypes: 2 major workers, 2 minor workers, 1 alate queen, 1 male from Watsonia, Victoria, 24 May <!--PageBreak-->1958, B. B. Lowery, ‘<italic><tp:taxon-name><tp:taxon-name-part taxon-name-part-type="genus" reg="Melophorus">Melophorus</tp:taxon-name-part> <tp:taxon-name-part taxon-name-part-type="species" reg="biroi">biroi</tp:taxon-name-part></tp:taxon-name></italic>’ [<italic>sic</italic>] [ANIC32-900073] (<named-content xmlns:xlink="http://www.w3.org/1999/xlink" content-type="dwc:institutional_code" xlink:type="simple">BMNH</named-content>); 3 minor workers from CSIRO Lake Mere field stn near Louth, New South Wales, paddock B Grove, January 1995, <tp:taxon-name><tp:taxon-name-part taxon-name-part-type="genus" reg="Melophorus">M.</tp:taxon-name-part></tp:taxon-name> Bryannah, ‘Meloph. sp. × 6’ (<named-content xmlns:xlink="http://www.w3.org/1999/xlink" content-type="dwc:institutional_code" xlink:type="simple">MCZ</named-content>); minor worker from Bauple, Queensland, August 1996, C. Vanderwoude, S.F. 958 <italic><tp:taxon-name><tp:taxon-name-part taxon-name-part-type="genus" reg="Eucalyptus">E.</tp:taxon-name-part> <tp:taxon-name-part taxon-name-part-type="species" reg="maculata">maculata</tp:taxon-name-part></tp:taxon-name></italic> open forest plot 11 cpt 19, <italic><tp:taxon-name><tp:taxon-name-part taxon-name-part-type="genus" reg="Melophorus">Melophorus</tp:taxon-name-part></tp:taxon-name></italic> sp. B (<named-content xmlns:xlink="http://www.w3.org/1999/xlink" content-type="dwc:institutional_code" xlink:type="simple">QM</named-content>), 1 media worker from Fowlers Gap, New South Wales, November 1979, P.J.<tp:taxon-name><tp:taxon-name-part taxon-name-part-type="genus" reg="Melophorus">M.</tp:taxon-name-part></tp:taxon-name> Greenslade, Traps 5 (27) (<named-content xmlns:xlink="http://www.w3.org/1999/xlink" content-type="dwc:institutional_code" xlink:type="simple">WAM</named-content>).</p></tp:treatment-sec><tp:treatment-sec sec-type="material" id="SECID0EZNIM"><title>Other material examined.</title><p>
            <bold>Queensland</bold>: ‘Merigol’ (Beutel, T.), Proserpine, Deadman Creek (Raven, R.), Tindaree, Hannaford Rd South via Tara (House, A./Brown, S.). <bold>South Australia</bold>: Mt. Remarkable, Flinders Ranges (Greenslade, P.J.<tp:taxon-name><tp:taxon-name-part taxon-name-part-type="genus" reg="Melophorus">M.</tp:taxon-name-part></tp:taxon-name> [ANIC32-900072]), Oraparinna, Flinders Ranges (Greenslade, P.J.<tp:taxon-name><tp:taxon-name-part taxon-name-part-type="genus" reg="Melophorus">M.</tp:taxon-name-part></tp:taxon-name>). <bold>Western Australia</bold>: Queen Victoria Spring (CALM [JDM32-001570]), Westonia (Harris, R. <italic>et. al.</italic> [JDM32-001569]).</p></tp:treatment-sec><tp:treatment-sec sec-type="diagnosis" id="SECID0ETOIM"><title>Diagnosis.</title><p>
            <italic><tp:taxon-name><tp:taxon-name-part taxon-name-part-type="genus" reg="Melophorus">Melophorus</tp:taxon-name-part> <tp:taxon-name-part taxon-name-part-type="species" reg="gibbosus">gibbosus</tp:taxon-name-part></tp:taxon-name></italic> is a member of the <italic><tp:taxon-name><tp:taxon-name-part taxon-name-part-type="genus" reg="Melophorus">M.</tp:taxon-name-part> <tp:taxon-name-part taxon-name-part-type="species" reg="aeneovirens">aeneovirens</tp:taxon-name-part></tp:taxon-name></italic> species-group (in full-face view, the anterior clypeal margin convex, apron-like and covering whole or part of the retracted mandible, except in <italic><tp:taxon-name><tp:taxon-name-part taxon-name-part-type="genus" reg="Melophorus">M.</tp:taxon-name-part> <tp:taxon-name-part taxon-name-part-type="species" reg="nemophilus">nemophilus</tp:taxon-name-part></tp:taxon-name></italic>, the medial clypeal sector often produced so that it is protrusive when seen in profile; the psammophore frequently with coarse and well-separated ammochaetae, these always placed on or just above anterior margin; in profile, the propodeum elongate and oblique or broadly rounded), and the <italic><tp:taxon-name><tp:taxon-name-part taxon-name-part-type="genus" reg="Melophorus">M.</tp:taxon-name-part> <tp:taxon-name-part taxon-name-part-type="species" reg="aeneovirens">aeneovirens</tp:taxon-name-part></tp:taxon-name></italic> species-complex (in full-face view, psammophore ranged along or just above anterior margin of clypeus and following the curve of the margin; anterior margin of clypeus broadly medially produced, and often with central notch that may be deeply impressed, but is never acuminate at its midpoint; metatibia with maximum of two rows of preapical spines). In <italic><tp:taxon-name><tp:taxon-name-part taxon-name-part-type="genus" reg="Melophorus">M.</tp:taxon-name-part> <tp:taxon-name-part taxon-name-part-type="species" reg="gibbosus">gibbosus</tp:taxon-name-part></tp:taxon-name></italic> the tibiae possess fine, appressed pubescence in addition to stout, socketed, appressed to subdecumbent setae. Unlike its near relative, <italic><tp:taxon-name><tp:taxon-name-part taxon-name-part-type="genus" reg="Melophorus">M.</tp:taxon-name-part> <tp:taxon-name-part taxon-name-part-type="species" reg="griseus">griseus</tp:taxon-name-part></tp:taxon-name></italic>, the frontal carinae of the worker are not raised or laminate at the edges; the frontal triangle is triangular in appearance and the sides of the head of minor worker are not divergent below eyes. In profile, the pronotum and mesonotum form a strong convexity, and this is very distinctive of the ant. The major worker also has a uniformly microreticulate head.</p></tp:treatment-sec><tp:treatment-sec sec-type="description" id="SECID0ENRIM"><title>Minor worker description.</title><p>
            <bold>
              Head.</bold> Head approximately oval with straight sides; posterior margin of head weakly convex; frons matt or with weak sheen, microreticulate or microreticulate-shagreenate; frons consisting of appressed pubescence, with many short, unmodified, erect setae. Eye moderate (eye length 0.20–0.49 length of side of head capsule); in full-face view, eyes set above midpoint of head capsule; in profile, eye set anteriad of midline of head capsule; eye more-or-less circular. In full-face view, frontal carinae concave; frontal lobes straight in front of antennal insertion. Anteromedial clypeal margin narrowly convex and protruding, clypeal midpoint distinctly notched; clypeal psammophore set at or just above anterior clypeal margin; palp formula 6,4. Five to six mandibular teeth in minor worker; mandibles triangular, weakly incurved; third mandibular tooth distinctly shorter than apical tooth and teeth numbers two and four; masticatory margin of mandibles approximately vertical or weakly oblique. <bold>Mesosoma.</bold> Integument of pronotum, mesonotum and mesopleuron moderately shining and shagreenate throughout; anterior mesosoma in profile prono<!--PageBreak--><!--PageBreak-->tum smoothly rounded anteriad and flattened posteriad, mesonotum narrowly convex; appearance of erect pronotal setae short, (i.e., longest erect setae shorter than length of eye) and unmodified; in profile, metanotal groove shallow, broadly V or U-shaped; propodeum shining and shagreenate; propodeum always smoothly rounded; propodeal dorsum and declivity confluent; erect propodeal setae present and abundant (greater than 12); appressed propodeal setulae long and closely aligned, creating pubescence; propodeal spiracle situated at least twice its width from the declivitous face of propodeum, and shorter (length &lt; 0.50 × height of propodeum). <bold>Petiole.</bold> In profile, petiolar node squamiform; in full-face view, shape of petiolar node uniformly rounded; node shining and distinctly shagreenate-microreticulate. <bold>Gaster.</bold> Gaster weakly shining with indistinct shagreenation; pilosity of first gastral tergite consisting of thick, appressed setae that form pubescence, interspersed with numerous short, bristly, erect setae. <bold>General characters.</bold> Colour concolorous brown.</p></tp:treatment-sec><tp:treatment-sec sec-type="description" id="SECID0EJSIM"><title>Major worker description.</title><p>
            <bold>
              Head.</bold> Head oval; posterior margin of head planar or weakly convex; cuticle of frons matt or with weak sheen, microreticulate; frons consisting of appressed pubescence, with many short, unmodified, erect setae. Eye moderate (eye length 0.20–0.49 length of head capsule); in full-face view, eyes set above midpoint of head capsule; in profile, eye set anteriad of midline of head capsule; eyes elliptical. In full-face view, frontal carinae straight, divergent posteriad; frontal lobes straight in front of antennal insertion. Anterior clypeal margin narrowly convex and protruding anteromedially, clypeal midpoint notched; clypeal psammophore set at or just above anterior clypeal margin; palp formula 6,4. Five mandibular teeth in major worker; mandibles triangular, weakly incurved; third mandibular tooth distinctly shorter than apical tooth and teeth numbers two and four; masticatory margin of mandibles approximately aligned vertically or weakly oblique. <bold>Mesosoma.</bold> Integument of pronotum, mesonotum and mesopleuron matt with indistinct shagreenate sculpture throughout; anterior mesosoma in profile pronotum smoothly rounded anteriad and flattened posteriad, mesonotum narrowly convex; erect pronotal setae short, (i.e., shorter than length of eye) and unmodified; in profile, metanotal groove shallow, broadly V- or U-shaped; propodeum matt or with a weak sheen and indistinctly shagreenate; propodeum smoothly rounded or with indistinct angle; propodeal dorsum and declivity confluent; erect propodeal setae present and abundant (at least a dozen); appressed propodeal setae long and closely aligned, creating pubescence; propodeal spiracle situated nearer to midpoint of propodeum than to its declivitous face, and shorter (length less than 0.50 × height of propodeum). <bold>Petiole.</bold> In profile, petiolar node squamiform; in full-face view, shape of petiolar node generally rounded with median indentation; node shining and faintly shagreenate-microreticulate. <bold>Gaster.</bold> Gaster weakly shining with indistinct shagreenation; pilosity of first gastral tergite consisting of thick, appressed setae that form pubescence, interspersed with numerous short, bristly, erect setae. <bold>General characters.</bold> Colour brown, head and gaster darker than mesosoma.</p></tp:treatment-sec><tp:treatment-sec sec-type="description" id="SECID0ECTIM"><title>Measurements.</title><p>Worker (n = 6): <abbrev xmlns:xlink="http://www.w3.org/1999/xlink" xlink:title="Cephalic index" id="ABBRID0EITIM" xlink:type="simple">CI</abbrev> 95–107; E 18–27I; <abbrev xmlns:xlink="http://www.w3.org/1999/xlink" xlink:title="Eye length" id="ABBRID0EMTIM" xlink:type="simple">EL</abbrev> 0.21–0.27; <abbrev xmlns:xlink="http://www.w3.org/1999/xlink" xlink:title="Head length" id="ABBRID0EQTIM" xlink:type="simple">HL</abbrev> 0.81–1.42; <abbrev xmlns:xlink="http://www.w3.org/1999/xlink" xlink:title="Head width" id="ABBRID0EUTIM" xlink:type="simple">HW</abbrev> 0.77–1.52; <abbrev xmlns:xlink="http://www.w3.org/1999/xlink" xlink:title="Mesosomal length" id="ABBRID0EYTIM" xlink:type="simple">ML</abbrev> 1.14–1.62; <abbrev xmlns:xlink="http://www.w3.org/1999/xlink" xlink:title="Maximum tibial length" id="ABBRID0E3TIM" xlink:type="simple">MTL</abbrev> 0.65–0.93; <abbrev xmlns:xlink="http://www.w3.org/1999/xlink" xlink:title="Propodeal height" id="ABBRID0EAUIM" xlink:type="simple">PpH</abbrev> 0.13–0.23; <abbrev xmlns:xlink="http://www.w3.org/1999/xlink" xlink:title="Propodeal length" id="ABBRID0EEUIM" xlink:type="simple">PpL</abbrev> 0.49–0.73; <abbrev xmlns:xlink="http://www.w3.org/1999/xlink" xlink:title="Scape index" id="ABBRID0EIUIM" xlink:type="simple">SI</abbrev> 77–121; <abbrev xmlns:xlink="http://www.w3.org/1999/xlink" xlink:title="Scape length" id="ABBRID0EMUIM" xlink:type="simple">SL</abbrev> 0.93–1.18.</p><!--PageBreak--></tp:treatment-sec><tp:treatment-sec sec-type="comments" id="SECID0ERUIM"><title>Comments.</title><p>As with several other members of its species-group, <italic><tp:taxon-name><tp:taxon-name-part taxon-name-part-type="genus" reg="Melophorus">M.</tp:taxon-name-part> <tp:taxon-name-part taxon-name-part-type="species" reg="gibbosus">gibbosus</tp:taxon-name-part></tp:taxon-name></italic> has a wide distribution in mainland Australia, but is relatively uncommon. Based on its appearance, this species seems to be a member of a small clade that also includes <tp:taxon-name><tp:taxon-name-part taxon-name-part-type="genus" reg="Melophorus">M.</tp:taxon-name-part></tp:taxon-name> <italic><tp:taxon-name><tp:taxon-name-part taxon-name-part-type="species" reg="griseus">griseus</tp:taxon-name-part></tp:taxon-name></italic> and <italic><tp:taxon-name><tp:taxon-name-part taxon-name-part-type="genus" reg="Melophorus">M.</tp:taxon-name-part> <tp:taxon-name-part taxon-name-part-type="species" reg="canus">canus</tp:taxon-name-part></tp:taxon-name></italic>. However, this can not be tested as no specimens were available for sequencing. Specimen data indicate it has been collected from <italic><tp:taxon-name><tp:taxon-name-part taxon-name-part-type="genus" reg="Eucalyptus">Eucalyptus</tp:taxon-name-part> <tp:taxon-name-part taxon-name-part-type="species" reg="maculata">maculata</tp:taxon-name-part></tp:taxon-name></italic> open forest and from <italic><tp:taxon-name><tp:taxon-name-part taxon-name-part-type="genus" reg="Callitris">Callitris</tp:taxon-name-part></tp:taxon-name></italic> woodland as well as from a paddock. Queensland Museum material also confirms its presence in mulga and brigalow regrowth. Erect bristly setae all over the head, body, antennal scapes and legs and a thoracic hump in the minor worker are sufficient to identify this species. The major worker has a distinctive, uniformly microreticulate frons.</p></tp:treatment-sec><tp:treatment-sec sec-type="etymology" id="SECID0EBXIM"><title>Etymology.</title><p>Late Latin <italic><tp:taxon-name><tp:taxon-name-part taxon-name-part-type="species" reg="gibbosus">gibbosus</tp:taxon-name-part></tp:taxon-name></italic> (‘humpbacked’); adjective in the nominative singular.</p><fig id="F150" position="float" orientation="portrait"><label>Figure 13.</label><caption><p>
          <italic><tp:taxon-name><tp:taxon-name-part taxon-name-part-type="genus" reg="Melophorus">Melophorus</tp:taxon-name-part> <tp:taxon-name-part taxon-name-part-type="species" reg="gibbosus">gibbosus</tp:taxon-name-part></tp:taxon-name></italic> sp. n.: major worker paratype (ANIC32-900073–second point from top; end ant) frons (<bold>a</bold>), profile (<bold>b</bold>) and dorsum (<bold>c</bold>); minor worker holotype (ANIC32-900031) frons (<bold>d</bold>), profile (<bold>e</bold>) and dorsum (<bold>f</bold>); distribution map for the species (<bold>g</bold>). Low resolution scale bars: 1 mm (<bold>b, c</bold>); 0.5 mm (<bold>a, e–f</bold>); 0.2 (<bold>d</bold>).</p></caption><graphic xmlns:xlink="http://www.w3.org/1999/xlink" xlink:href="zookeys-700-001-g150.jpg" position="float" orientation="portrait" xlink:type="simple" id="oo_156720.jpg"/></fig></tp:treatment-sec></tp:taxon-treatment>
