# Supplementary material for: Revision of the ant genus Melophorus (Hymenoptera, Formicidae)
Source: Zookeys. 2017 Sep 20;(700):1–420. doi: 10.3897/zookeys.700.11784 (PMC5711039; doi:10.3897/zookeys.700.11784)
Supplement: XML Treatment for Melophorus rufoniger [file zookeys.700.11784-treatment15.xml]

<!DOCTYPE tp:taxon-treatment
  PUBLIC "-//TaxonX//DTD Taxonomic Treatment Publishing DTD v0 20100105//EN" "tax-treatment-NSO.dtd">
<tp:taxon-treatment xmlns:tp="http://www.plazi.org/taxpub"><tp:treatment-meta><kwd-group><label>Taxon classification</label><kwd><named-content xmlns:xlink="http://www.w3.org/1999/xlink" content-type="kingdom">Animalia</named-content></kwd><kwd><named-content xmlns:xlink="http://www.w3.org/1999/xlink" content-type="order">Hymenoptera</named-content></kwd><kwd><named-content xmlns:xlink="http://www.w3.org/1999/xlink" content-type="family">Formicidae</named-content></kwd></kwd-group><mixed-citation publication-type="journal"><person-group><name><surname>Heterick</surname><given-names>Brian E.</given-names></name><name><surname>Castalanelli</surname><given-names>Mark</given-names></name><name><surname>Shattuck</surname><given-names>Steve O.</given-names></name></person-group><article-title>Revision of the ant genus <italic><tp:taxon-name><tp:taxon-name-part taxon-name-part-type="genus" reg="Melophorus">Melophorus</tp:taxon-name-part></tp:taxon-name></italic> (<tp:taxon-name><tp:taxon-name-part taxon-name-part-type="order">Hymenoptera</tp:taxon-name-part></tp:taxon-name>, <tp:taxon-name><tp:taxon-name-part taxon-name-part-type="family">Formicidae</tp:taxon-name-part></tp:taxon-name>)</article-title><source>Zookeys</source><day>20</day><month>9</month><year>2017</year><volume>2017</volume><issue>700</issue><fpage>1</fpage><lpage>420</lpage><pub-id pub-id-type="doi">10.3897/zookeys.700.11784</pub-id></mixed-citation></tp:treatment-meta><tp:nomenclature><tp:taxon-name>
            <tp:taxon-name-part taxon-name-part-type="genus" reg="Melophorus">Melophorus</tp:taxon-name-part>
            <tp:taxon-name-part taxon-name-part-type="species" reg="rufoniger">rufoniger</tp:taxon-name-part>
            <object-id xmlns:xlink="http://www.w3.org/1999/xlink" content-type="zoobank" xlink:type="simple">http://zoobank.org/CCA679CB-872D-4EAB-A6DB-B72E3E291CE2</object-id>
          </tp:taxon-name><tp:taxon-authority>Heterick, Castalanelli &amp; Shattuck</tp:taxon-authority><tp:taxon-status xmlns:xlink="http://www.w3.org/1999/xlink" xlink:type="simple">sp. n.</tp:taxon-status></tp:nomenclature><tp:treatment-sec sec-type="Types" id="SECID0EVLLM"><title>Types.</title><p>Minor worker (bottom ant) from Koonamore, South Australia, 24-27 February 1973, P.J.<tp:taxon-name><tp:taxon-name-part taxon-name-part-type="genus" reg="Melophorus">M.</tp:taxon-name-part></tp:taxon-name> Greenslade, pitfall traps [ANIC32-066663] (<named-content xmlns:xlink="http://www.w3.org/1999/xlink" content-type="dwc:institutional_code" xlink:type="simple">ANIC</named-content>). Paratypes: media and minor worker on same pin and with same data as holotype (<named-content xmlns:xlink="http://www.w3.org/1999/xlink" content-type="dwc:institutional_code" xlink:type="simple">ANIC</named-content>); media and 2 minor workers from Katarapko island, South Australia, 29 April 1999, Loxton High, River Red Gum Pitfall [ANIC32-046417] (<named-content xmlns:xlink="http://www.w3.org/1999/xlink" content-type="dwc:institutional_code" xlink:type="simple">ANIC</named-content>); 2 minor workers from Whiporie, 55 km s of Casino <named-content xmlns:xlink="http://www.w3.org/1999/xlink" content-type="dwc:verbatimCoordinates" xlink:type="simple"><named-content content-type="geo-json" specific-use="{&#34;type&#34;:&#34;Point&#34;,&#34;coordinates&#34;:[152.450000,-29.250000]}" id="NCID0EONLM" xlink:type="simple">29°15'S, 152°27'E</named-content></named-content>, New South Wales, February 1997, SGO. 7-9, ‘<italic><tp:taxon-name><tp:taxon-name-part taxon-name-part-type="genus" reg="Melophorus">Melophorus</tp:taxon-name-part></tp:taxon-name></italic> sp. 1 RTU 78 (<named-content xmlns:xlink="http://www.w3.org/1999/xlink" content-type="dwc:institutional_code" xlink:type="simple">ANIC</named-content>); major and minor worker from Koonamore, South Australia, 24 February 1973, P.J.<tp:taxon-name><tp:taxon-name-part taxon-name-part-type="genus" reg="Melophorus">M.</tp:taxon-name-part></tp:taxon-name> Greenslade, 1), [ANIC32-066641] (<named-content xmlns:xlink="http://www.w3.org/1999/xlink" content-type="dwc:institutional_code" xlink:type="simple">BMNH</named-content>); major and minor worker from WNW Morgan, South Australia, 2 March 1975, P.J.<tp:taxon-name><tp:taxon-name-part taxon-name-part-type="genus" reg="Melophorus">M.</tp:taxon-name-part></tp:taxon-name> Greenslade (leg. R. B. Halliday), (Nest 284) (<named-content xmlns:xlink="http://www.w3.org/1999/xlink" content-type="dwc:institutional_code" xlink:type="simple">MCZ</named-content>); minor and 1 media worker from Cooloola, Noosa River, Queensland, 20 February 1977, P.J.<tp:taxon-name><tp:taxon-name-part taxon-name-part-type="genus" reg="Melophorus">M.</tp:taxon-name-part></tp:taxon-name> Greenslade, (7) (<named-content xmlns:xlink="http://www.w3.org/1999/xlink" content-type="dwc:institutional_code" xlink:type="simple">QM</named-content>); 2 minor workers from Reny Island <named-content xmlns:xlink="http://www.w3.org/1999/xlink" content-type="dwc:verbatimCoordinates" xlink:type="simple"><named-content content-type="geo-json" specific-use="{&#34;type&#34;:&#34;Point&#34;,&#34;coordinates&#34;:[140.711389,-34.066389]}" id="NCID0EZQLM" xlink:type="simple">34°03'59"S, 140°42'41"E</named-content></named-content>, South Australia, 6 November 1998, Renmark High, Black Box flight intercept [ANIC32-046592] (SAM). 2 minor workers from 15 km ESE Gympie <named-content xmlns:xlink="http://www.w3.org/1999/xlink" content-type="dwc:verbatimCoordinates" xlink:type="simple"><named-content content-type="geo-json" specific-use="{&#34;type&#34;:&#34;Point&#34;,&#34;coordinates&#34;:[152.800000,-26.266667]}" id="NCID0EKRLM" xlink:type="simple">26°16'S, 152°48'E</named-content></named-content>, Queensland, 2 January 1989, S. O. Shattuck,100m, #1244, Wet sclerophyll, random ground foragers, <named-content xmlns:xlink="http://www.w3.org/1999/xlink" content-type="dwc:institutional_code" xlink:type="simple">ANIC</named-content> ANTS VIAL 77.109 [ANIC32-044509] (<named-content xmlns:xlink="http://www.w3.org/1999/xlink" content-type="dwc:institutional_code" xlink:type="simple">WAM</named-content>).</p></tp:treatment-sec><tp:treatment-sec sec-type="material" id="SECID0EZRLM"><title>Other material examined.</title><p>
            <bold>Australian Capital Territory</bold>: Black Mountain (Greaves, T.), Black Mountain (Greaves, T.), Black Mountain (Mercovich, C.), Mt. Pleasant (Lowery, B.B.). <bold>New South Wales</bold>: 12 mi WSW Boomi (Greaves, T.), 40 km NNW Louth, Lake Mere (Greenslade, P.J.<tp:taxon-name><tp:taxon-name-part taxon-name-part-type="genus" reg="Melophorus">M.</tp:taxon-name-part></tp:taxon-name>), Bogan River (Armstrong, J.), Broken Hill (Lowery, B.B.), Callubri Station, 2 mi from homestead (Greaves, T.), Callubri Station, 2 mi from homestead (Greaves, T.), CSIRO Lake Mere Field Station, near Louth (Bryannah, <tp:taxon-name><tp:taxon-name-part taxon-name-part-type="genus" reg="Melophorus">M.</tp:taxon-name-part></tp:taxon-name>), Elura Mine, Cobar (Greenslade, P.J.<tp:taxon-name><tp:taxon-name-part taxon-name-part-type="genus" reg="Melophorus">M.</tp:taxon-name-part></tp:taxon-name>), Fowlers Gap (Greenslade, P.J.<tp:taxon-name><tp:taxon-name-part taxon-name-part-type="genus" reg="Melophorus">M.</tp:taxon-name-part></tp:taxon-name>), Fowlers Gap (Greenslade, P.J.<tp:taxon-name><tp:taxon-name-part taxon-name-part-type="genus" reg="Melophorus">M.</tp:taxon-name-part></tp:taxon-name>), Fowlers Gap Research Station (Naumann, I.D. &amp; Cardale, J.C.), Gwydir Hwy, 5 km E Warialda (Reichel, H.L.<tp:taxon-name><tp:taxon-name-part taxon-name-part-type="genus" reg="Melophorus">M.</tp:taxon-name-part></tp:taxon-name> [ANIC32-007246]), Lightning Ridge (Lowery, B.B.), Newholme Road, near Armidale (Sakurai, Y.), S. Ita (Greenslade, P.J.<tp:taxon-name><tp:taxon-name-part taxon-name-part-type="genus" reg="Melophorus">M.</tp:taxon-name-part></tp:taxon-name>), Tomago (Jackson, G.P. [ANIC32-015277]). <bold>Northern Territory</bold>: 200 km NE Alice Springs (Andersen, A.N.), 25 km N Alice Springs (Shattuck, S.O.), 25 km N Alice Springs (Shattuck, S.O.), 27 km SW Katherine (Greenslade, P.J.<tp:taxon-name><tp:taxon-name-part taxon-name-part-type="genus" reg="Melophorus">M.</tp:taxon-name-part></tp:taxon-name>), 5 km S Jabiru, Alligator Rivers area (Greenslade, P.J.<tp:taxon-name><tp:taxon-name-part taxon-name-part-type="genus" reg="Melophorus">M.</tp:taxon-name-part></tp:taxon-name>), Atartinga, NW Alice Springs (Greenslade, P.J.<tp:taxon-name><tp:taxon-name-part taxon-name-part-type="genus" reg="Melophorus">M.</tp:taxon-name-part></tp:taxon-name> [ANIC32-900096]), Bing Bong homestead (Feehan, J.E.), Doyles Ridge (Greaves, T.), Gove, Nhulunbuy (Taylor, R.W. [ANIC32-002773]), Jabiru (Greenslade, P.J.<tp:taxon-name><tp:taxon-name-part taxon-name-part-type="genus" reg="Melophorus">M.</tp:taxon-name-part></tp:taxon-name>), Jabiru (Greenslade, P.J.<tp:taxon-name><tp:taxon-name-part taxon-name-part-type="genus" reg="Melophorus">M.</tp:taxon-name-part></tp:taxon-name>), Johnstons Lagoon (Greaves, T.), Kapalga, Alligator Rivers area (Greenslade, P.J.<tp:taxon-name><tp:taxon-name-part taxon-name-part-type="genus" reg="Melophorus">M.</tp:taxon-name-part></tp:taxon-name>), Koolpinyah (Barrett, C.), Koolpinyah (Hill, G.F.), Kunoth Paddock, near Alice Springs (Greenslade, P.J.<tp:taxon-name><tp:taxon-name-part taxon-name-part-type="genus" reg="Melophorus">M.</tp:taxon-name-part></tp:taxon-name>), Kunoth Paddock, near Alice Springs (Greenslade, P.J.<tp:taxon-name><tp:taxon-name-part taxon-name-part-type="genus" reg="Melophorus">M.</tp:taxon-name-part></tp:taxon-name>), Manbulloo Research Station (Gross, G.), Manbulloo, SW Katherine (Greenslade, P.J.<tp:taxon-name><tp:taxon-name-part taxon-name-part-type="genus" reg="Melophorus">M.</tp:taxon-name-part></tp:taxon-name>), Manbulloo, SW Katherine (Greenslade, P.J.<tp:taxon-name><tp:taxon-name-part taxon-name-part-type="genus" reg="Melophorus">M.</tp:taxon-name-part></tp:taxon-name>), Manbulloo, SW Katherine (Greenslade, P.J.<tp:taxon-name><tp:taxon-name-part taxon-name-part-type="genus" reg="Melophorus">M.</tp:taxon-name-part></tp:taxon-name>), nr Limbunya turnoff (Heterick, B.E. [M222/M223]), slopes above Baroalba Spring (Taylor, R.W. &amp; Feehan, J.E.), slopes <!--PageBreak-->above Baroalba Spring (Taylor, R.W. &amp; Feehan, J.E.). <bold>Queensland</bold>: 15.5 km S Emerald (Greenslade, P.J.<tp:taxon-name><tp:taxon-name-part taxon-name-part-type="genus" reg="Melophorus">M.</tp:taxon-name-part></tp:taxon-name>), 2 km N Charleville (Edwards, E.D. &amp; Fisk, J.H. [ANIC32-007282]), 2 km N Rokeby (Zborowski, P. &amp; Horak, <tp:taxon-name><tp:taxon-name-part taxon-name-part-type="genus" reg="Melophorus">M.</tp:taxon-name-part></tp:taxon-name> [ANIC32-043556]), 30 km SSE Heathlands (Shattuck, S.O.), 35 km SSW of Charleville (Edwards, E.D. &amp; Fisk, J.H. [ANIC32-015215]), 3 km W Batavia Downs (Zborowski, P. &amp; Dressler, W. [ANIC32-043028]), 3 km W Batavia Downs (Zborowski, P. &amp; Calder, A. [ANIC32-042992]), 7 km N Finch Hatton (Shattuck, S.O. [ANIC32-045391]), Blair Athol Mine (Houston, W. [ANIC32-040334]), Burwilla, Cooloola (Greenslade, P.J.<tp:taxon-name><tp:taxon-name-part taxon-name-part-type="genus" reg="Melophorus">M.</tp:taxon-name-part></tp:taxon-name>), <!--PageBreak-->Byfield State Forest (Shattuck, S.O. [ANIC32-044921]), Carnarvon Gorge National Park (Shattuck, S.O. [ANIC32-044799]), Clermont (Cudmore, R.A.), Como Scarp, Cooloola (Greenslade, P.J.<tp:taxon-name><tp:taxon-name-part taxon-name-part-type="genus" reg="Melophorus">M.</tp:taxon-name-part></tp:taxon-name>), Cooloola (Plowman), Eulo (Greenslade, P.J.<tp:taxon-name><tp:taxon-name-part taxon-name-part-type="genus" reg="Melophorus">M.</tp:taxon-name-part></tp:taxon-name>), Gold Creek Reserve, Brisbane (Lowery, B.B.), Hann River (Zborowski, P. &amp; Horak, <tp:taxon-name><tp:taxon-name-part taxon-name-part-type="genus" reg="Melophorus">M.</tp:taxon-name-part></tp:taxon-name> [ANIC32-031061]), Irene St., Cairns (collector unknown [ANIC32-015156]), Kabali East, Cooloola (Greenslade, P.J.<tp:taxon-name><tp:taxon-name-part taxon-name-part-type="genus" reg="Melophorus">M.</tp:taxon-name-part></tp:taxon-name>), Kabali West, Cooloola (Greenslade, P.J.<tp:taxon-name><tp:taxon-name-part taxon-name-part-type="genus" reg="Melophorus">M.</tp:taxon-name-part></tp:taxon-name>), Kabali West, Cooloola (Greenslade, P.J.<tp:taxon-name><tp:taxon-name-part taxon-name-part-type="genus" reg="Melophorus">M.</tp:taxon-name-part></tp:taxon-name>), Kirrama (Greenslade, P.J.<tp:taxon-name><tp:taxon-name-part taxon-name-part-type="genus" reg="Melophorus">M.</tp:taxon-name-part></tp:taxon-name>), Musgrave, 17 km W Coleman R Crossing (Eastwood, R. [M115]), near Dimbulah (Taylor, R.W. &amp; Feehan, J.), Noosa River, Cooloola (Greenslade, P.J.<tp:taxon-name><tp:taxon-name-part taxon-name-part-type="genus" reg="Melophorus">M.</tp:taxon-name-part></tp:taxon-name>), Noosa River, Cooloola (Greenslade, P.J.<tp:taxon-name><tp:taxon-name-part taxon-name-part-type="genus" reg="Melophorus">M.</tp:taxon-name-part></tp:taxon-name>), Rainbow Beach, National Park Ranger Station (Shattuck, S.O. [ANIC32-044523]), Teewah Creek, Cooloola (Greenslade, P.J.<tp:taxon-name><tp:taxon-name-part taxon-name-part-type="genus" reg="Melophorus">M.</tp:taxon-name-part></tp:taxon-name>), Teewah Creek, Cooloola (Greenslade, P.J.<tp:taxon-name><tp:taxon-name-part taxon-name-part-type="genus" reg="Melophorus">M.</tp:taxon-name-part></tp:taxon-name>), Townsville (Conlith, S.), Wacol, Brisbane (Lowery, B.B.). <bold>South Australia</bold>: 15 km NW Blinman, Flinders Ranges (Greenslade, P.J.<tp:taxon-name><tp:taxon-name-part taxon-name-part-type="genus" reg="Melophorus">M.</tp:taxon-name-part></tp:taxon-name> [ANIC32-900097]), 5 km W Geranium (Greenslade, P.J.<tp:taxon-name><tp:taxon-name-part taxon-name-part-type="genus" reg="Melophorus">M.</tp:taxon-name-part></tp:taxon-name>), 8 km W Lameroo (Greenslade, P.J.<tp:taxon-name><tp:taxon-name-part taxon-name-part-type="genus" reg="Melophorus">M.</tp:taxon-name-part></tp:taxon-name>), Blyth (Lowery, B.B.), Blyth (Lowery, B.B.), Buckleboo Homestead, N Eyre Peninsula (Greenslade, P.J.<tp:taxon-name><tp:taxon-name-part taxon-name-part-type="genus" reg="Melophorus">M.</tp:taxon-name-part></tp:taxon-name>), Gawler Ranges (Greenslade, P.J.M); Katarapko Island (General) (Loxton High [ANIC32-046270]), Katarapko Island (General) (Loxton High [ANIC32-046408]), Koonamore (Greenslade, P.J.<tp:taxon-name><tp:taxon-name-part taxon-name-part-type="genus" reg="Melophorus">M.</tp:taxon-name-part></tp:taxon-name>), Koonamore (Greenslade, P.J.<tp:taxon-name><tp:taxon-name-part taxon-name-part-type="genus" reg="Melophorus">M.</tp:taxon-name-part></tp:taxon-name>), Loxton (Kaires, R. [ANIC32-015153]), Nth Moolooloo Stn, 6.7 km SSE (NWFR Survey PUTO2), Reny Island (Renmark High [ANIC32-046604]), Reny Island (Renmark High [ANIC32-046587]), Sturt Vale Homestead (Greenslade, P.J.<tp:taxon-name><tp:taxon-name-part taxon-name-part-type="genus" reg="Melophorus">M.</tp:taxon-name-part></tp:taxon-name>), WNW Morgan (Halliday, R.B.). <bold>Victoria</bold>: 15 km WNW Yaapeet (Andersen, A.N.), 2 km E Cowangie (Shattuck, S.O.), Chinaman Well, Big Desert (Andersen, A.N.), Heathcote (Lowery, B.B.). <bold>Western Australia</bold>: 17 km E Invermay Stn (Heterick, B.E. [M227]), 26 mi SSE Karonie (Taylor, R.W.), 7 mi SSE Widgiemooltha (Taylor, R.W.), County Downs Hsd (south boundary) (Heterick, B.E. [M247]), Creek Crossing camp, 54 km W Durack River homestead (Shattuck, S.O.), Dunham River (rest area) (Heterick, B.E. [M213]).</p></tp:treatment-sec><tp:treatment-sec sec-type="diagnosis" id="SECID0E2ZLM"><title>Diagnosis.</title><p>
            <italic><tp:taxon-name><tp:taxon-name-part taxon-name-part-type="genus" reg="Melophorus">Melophorus</tp:taxon-name-part> <tp:taxon-name-part taxon-name-part-type="species" reg="rufoniger">rufoniger</tp:taxon-name-part></tp:taxon-name></italic> is a member of the <italic><tp:taxon-name><tp:taxon-name-part taxon-name-part-type="genus" reg="Melophorus">M.</tp:taxon-name-part> <tp:taxon-name-part taxon-name-part-type="species" reg="aeneovirens">aeneovirens</tp:taxon-name-part></tp:taxon-name></italic> species-group (in full-face view, the anterior clypeal margin convex, apron-like and covering whole or part of the retracted mandible, except in <italic><tp:taxon-name><tp:taxon-name-part taxon-name-part-type="genus" reg="Melophorus">M.</tp:taxon-name-part> <tp:taxon-name-part taxon-name-part-type="species" reg="nemophilus">nemophilus</tp:taxon-name-part></tp:taxon-name></italic>, the medial clypeal sector often produced so that it is protrusive when seen in profile; the psammophore frequently with coarse and well-separated ammochaetae, these always placed on or just above anterior margin; in profile, the propodeum elongate and oblique or broadly rounded), and the <italic><tp:taxon-name><tp:taxon-name-part taxon-name-part-type="genus" reg="Melophorus">M.</tp:taxon-name-part> <tp:taxon-name-part taxon-name-part-type="species" reg="aeneovirens">aeneovirens</tp:taxon-name-part></tp:taxon-name></italic> species-complex (in full-face view, psammophore ranged along or just above anterior margin of clypeus and following the curve of the margin; anterior margin of clypeus broadly medially produced, and often with central notch that may be deeply impressed, but is never acuminate at its midpoint; metatibia with maximum of two rows of preapical spines). In <italic><tp:taxon-name><tp:taxon-name-part taxon-name-part-type="genus" reg="Melophorus">M.</tp:taxon-name-part> <tp:taxon-name-part taxon-name-part-type="species" reg="rufoniger">rufoniger</tp:taxon-name-part></tp:taxon-name></italic> the tibiae possess stout, socketed, appressed to subdecumbent setae only, with fine, appressed pubescence lacking. In profile, the mesosoma of the minor worker tends to linear in orientation, its dorsal outline straight or describing a weak arc (the mesosternal outline and the dorsum of the mesonotum being weakly convergent to subparallel anteriorly). <!--PageBreak--><italic><tp:taxon-name><tp:taxon-name-part taxon-name-part-type="genus" reg="Melophorus">Melophorus</tp:taxon-name-part> <tp:taxon-name-part taxon-name-part-type="species" reg="rufoniger">rufoniger</tp:taxon-name-part></tp:taxon-name></italic> major and minor workers can be distinguished by their large size (<abbrev xmlns:xlink="http://www.w3.org/1999/xlink" xlink:title="Head width" id="ABBRID0E63LM" xlink:type="simple">HW</abbrev> &gt; 1 mm in minor workers and &gt; 3 mm in major workers), the asymmetrical vertex in the minor worker and the well-developed and protrusive clypeal flange in both major and minor workers. This species is also predominantly red-and-black compared with the shades of brown or yellow seen in similar species.</p></tp:treatment-sec><tp:treatment-sec sec-type="description" id="SECID0EQ5LM"><title>Minor worker description.</title><p>
            <bold>
              Head.</bold> Head approximately oval, sides of head divergent towards mandibular articulations; posterior margin of head extended posteriad as a convex, sloping surface with a slight medioccipital protuberance; frons shining with superficial shagreenation or microreticulation only; frons consisting almost completely of appressed setae that may form pubescence (tiny, erect setae, if present, usually confined to ocular triangle). Eye moderate (eye length 0.20–0.49 length of side of head capsule); in full-face view, eyes set above midpoint of head capsule; in profile, eye set anteriad of midline of head capsule; eyes elliptical or slightly reniform. In full-face view, frontal carinae straight, divergent posteriad, or distinctly concave; frontal lobes straight in front of antennal insertion. Anteromedial clypeal margin narrowly convex and protruding, clypeal midpoint distinctly notched; clypeal psammophore set at or just above anterior clypeal margin; palp formula 6,4. Five to six mandibular teeth in minor worker; mandibles triangular, weakly incurved; third mandibular tooth distinctly shorter than apical tooth and teeth numbers two and four; masticatory margin of mandibles approximately vertical or weakly oblique. <bold>Mesosoma.</bold> Integument of pronotum, mesonotum and mesopleuron moderately shining and shagreenate throughout; anterior mesosoma in profile broadly convex; erect pronotal setae absent; in profile, metanotal groove deep, ‘V’-shaped, or shallow, broadly V or U-shaped; propodeum shining and shagreenate; propodeum angulate, propodeal angle blunt; length ratio of propodeal dorsum to its declivity greater than 2:1; erect propodeal setae always absent; appressed propodeal setulae minute and closely aligned, creating a silvery sheen; propodeal spiracle situated on or beside declivitous face of propodeum, and shorter (length &lt; 0.50 × height of propodeum). <bold>Petiole.</bold> In profile, petiolar node rectangular, vertex blunt, directed posteriad; in full-face view, shape of petiolar node uniformly rounded, or square with rounded angles; node shining and smooth with vestigial sculpture. <bold>Gaster.</bold> Gaster shining, shagreenate (‘LP record’ appearance); pilosity of first gastral tergite consisting of well-spaced, long, whitish, appressed setae only, erect setae always absent. <bold>General characters.</bold> Colour of foreparts orange to reddish-tan, legs light tan, gaster chocolate.</p></tp:treatment-sec><tp:treatment-sec sec-type="description" id="SECID0EJ6LM"><title>Major worker description.</title><p>
            <bold>
              Head.</bold> Head quadrate (i.e., heart-shaped); posterior margin of head strongly concave; cuticle of frons shining and smooth except for piliferous pits, or shining with superficial shagreenation or microreticulation only; frons consisting exclusively or almost exclusively of well-spaced, appressed setae only (small, erect setae, if present, usually confined to ocular triangle or posterior margin of head). Eye small (eye length less than 0.2 × length of head capsule); in full-face view, eyes set above midpoint of head capsule; in profile, eye set anteriad of midline of head capsule; eyes elliptical. In full-face view, frontal carinae straight, divergent posteriad; frontal lobes straight in front of antennal insertion. Anterior clypeal margin narrowly convex <!--PageBreak-->and protruding anteromedially, clypeal midpoint notched; clypeal psammophore set at or just above anterior clypeal margin; palp formula 6,4. Five mandibular teeth in major worker; mandibles triangular, weakly incurved; third mandibular tooth distinctly shorter than apical tooth, but equivalent in length to remaining teeth; masticatory margin of mandibles approximately aligned vertically or weakly oblique. <bold>Mesosoma.</bold> Integument of pronotum, mesonotum and mesopleuron matt with indistinct shagreenate sculpture throughout; anterior mesosoma in profile broadly convex; erect pronotal setae absent; in profile, metanotal groove shallow, broadly V- or U-shaped; propodeum matt or with a weak sheen and indistinctly shagreenate; propodeum smoothly rounded or with indistinct angle; propodeal dorsum and declivity confluent; erect propodeal setae absent; appressed propodeal setae minute and closely aligned, creating a silvery sheen; propodeal spiracle situated on or beside declivitous face of propodeum, and shorter (length less than 0.50 × height of propodeum). <bold>Petiole.</bold> In profile, petiolar node squamiform; in full-face view, shape of petiolar node uniformly rounded, or generally rounded with median indentation, or square with rounded angles; node shining and faintly shagreenate-microreticulate. <bold>Gaster.</bold> Gaster shining, shagreenate (‘LP record’ appearance); pilosity of first gastral tergite consisting of well-spaced short, inconspicuous, appressed setae only, erect setae always absent. <bold>General characters.</bold> Colour of foreparts reddish- or orange-brown, gaster brown to chocolate.</p></tp:treatment-sec><tp:treatment-sec sec-type="description" id="SECID0EEAMM"><title>Measurements.</title><p>Worker (n = 8): <abbrev xmlns:xlink="http://www.w3.org/1999/xlink" xlink:title="Cephalic index" id="ABBRID0EKAMM" xlink:type="simple">CI</abbrev> 87–109; <abbrev xmlns:xlink="http://www.w3.org/1999/xlink" xlink:title="Eye index" id="ABBRID0EOAMM" xlink:type="simple">EI</abbrev> 14–25; <abbrev xmlns:xlink="http://www.w3.org/1999/xlink" xlink:title="Eye length" id="ABBRID0ESAMM" xlink:type="simple">EL</abbrev> 0.28–0.47; <abbrev xmlns:xlink="http://www.w3.org/1999/xlink" xlink:title="Head length" id="ABBRID0EWAMM" xlink:type="simple">HL</abbrev> 1.26–3.19; <abbrev xmlns:xlink="http://www.w3.org/1999/xlink" xlink:title="Head width" id="ABBRID0E1AMM" xlink:type="simple">HW</abbrev> 1.10–3.46; <abbrev xmlns:xlink="http://www.w3.org/1999/xlink" xlink:title="Mesosomal length" id="ABBRID0E5AMM" xlink:type="simple">ML</abbrev> 2.12–3.59; <abbrev xmlns:xlink="http://www.w3.org/1999/xlink" xlink:title="Maximum tibial length" id="ABBRID0ECBMM" xlink:type="simple">MTL</abbrev> 1.43–2.30; <abbrev xmlns:xlink="http://www.w3.org/1999/xlink" xlink:title="Propodeal height" id="ABBRID0EGBMM" xlink:type="simple">PpH</abbrev> 0.21–0.47; <abbrev xmlns:xlink="http://www.w3.org/1999/xlink" xlink:title="Propodeal length" id="ABBRID0EKBMM" xlink:type="simple">PpL</abbrev> 0.96–1.65; <abbrev xmlns:xlink="http://www.w3.org/1999/xlink" xlink:title="Scape index" id="ABBRID0EOBMM" xlink:type="simple">SI</abbrev> 69–158; <abbrev xmlns:xlink="http://www.w3.org/1999/xlink" xlink:title="Scape length" id="ABBRID0ESBMM" xlink:type="simple">SL</abbrev> 1.74–2.39.</p></tp:treatment-sec><tp:treatment-sec sec-type="comments" id="SECID0EWBMM"><title>Comments.</title><p>This species, like the preceding one, is widely distributed throughout Australia, although it avoids the wetter south-west corner of WA and similarly cool, moist habitats in SA and Vic. <italic><tp:taxon-name><tp:taxon-name-part taxon-name-part-type="genus" reg="Melophorus">Melophorus</tp:taxon-name-part> <tp:taxon-name-part taxon-name-part-type="species" reg="rufoniger">rufoniger</tp:taxon-name-part></tp:taxon-name></italic> is on average larger than <italic><tp:taxon-name><tp:taxon-name-part taxon-name-part-type="genus" reg="Melophorus">M.</tp:taxon-name-part> <tp:taxon-name-part taxon-name-part-type="species" reg="praesens">praesens</tp:taxon-name-part></tp:taxon-name></italic> and lighter in colour, predominantly red or orange with a darker gaster. The clypeus is produced well beyond the base of the mandibles, and this feature and the asymmetrical head enable it to be distinguished from other members of its complex except for some morphologically very similar populations of reddish <italic><tp:taxon-name><tp:taxon-name-part taxon-name-part-type="genus" reg="Melophorus">M.</tp:taxon-name-part> <tp:taxon-name-part taxon-name-part-type="species" reg="curtus">curtus</tp:taxon-name-part></tp:taxon-name></italic>, in which case the pilosity of the hind femur must be closely examined. Despite its close physical resemblance to <italic><tp:taxon-name><tp:taxon-name-part taxon-name-part-type="genus" reg="Melophorus">M.</tp:taxon-name-part> <tp:taxon-name-part taxon-name-part-type="species" reg="praesens">praesens</tp:taxon-name-part></tp:taxon-name></italic>, a three-gene tree places this species as sister to <italic><tp:taxon-name><tp:taxon-name-part taxon-name-part-type="genus" reg="Melophorus">M.</tp:taxon-name-part> <tp:taxon-name-part taxon-name-part-type="species" reg="sulconotus">sulconotus</tp:taxon-name-part></tp:taxon-name></italic>, a quite different-looking species with a distinctively plateau-like pronotum and mesonotum that descends abruptly to the propodeum. (<italic><tp:taxon-name><tp:taxon-name-part taxon-name-part-type="genus" reg="Melophorus">Melophorus</tp:taxon-name-part> <tp:taxon-name-part taxon-name-part-type="species" reg="sulconotus">sulconotus</tp:taxon-name-part></tp:taxon-name></italic> was not successfully sequenced for the full five genes, so <italic><tp:taxon-name><tp:taxon-name-part taxon-name-part-type="genus" reg="Melophorus">M.</tp:taxon-name-part> <tp:taxon-name-part taxon-name-part-type="species" reg="rufoniger">rufoniger</tp:taxon-name-part></tp:taxon-name></italic> and <italic><tp:taxon-name><tp:taxon-name-part taxon-name-part-type="genus" reg="Melophorus">M.</tp:taxon-name-part> <tp:taxon-name-part taxon-name-part-type="species" reg="praesens">praesens</tp:taxon-name-part></tp:taxon-name></italic> appear as sisters on the five-gene tree, as might be expected from the morphology.) <italic><tp:taxon-name><tp:taxon-name-part taxon-name-part-type="genus" reg="Melophorus">Melophorus</tp:taxon-name-part> <tp:taxon-name-part taxon-name-part-type="species" reg="rufoniger">rufoniger</tp:taxon-name-part></tp:taxon-name></italic> has been collected frequently in both red clay soil and yellow soil and also in a variety of vegetation zones. The latter include eucalyptus savanna, sclerophyll woodland, riparian woodland, mallee, <italic><tp:taxon-name><tp:taxon-name-part taxon-name-part-type="genus" reg="Callitris">Callitris</tp:taxon-name-part></tp:taxon-name></italic> woodland and <italic><tp:taxon-name><tp:taxon-name-part taxon-name-part-type="genus" reg="Melaleuca">Melaleuca</tp:taxon-name-part></tp:taxon-name></italic> woodland. One WA worker from Karonie was collected by sweeping, suggesting this species may forage on low vegetation. Given its typical appearance and its environmental adaptability, this species is likely a generalized scavenger.</p></tp:treatment-sec><tp:treatment-sec sec-type="etymology" id="SECID0ENFMM"><title>Etymology.</title><p>Latin <italic>rufus</italic> plus <italic>niger</italic> (‘red-and-black’); adjective in the nominative singular.</p><fig id="F156" position="float" orientation="portrait"><label>Figure 19.</label><caption><p>
          <italic><tp:taxon-name><tp:taxon-name-part taxon-name-part-type="genus" reg="Melophorus">Melophorus</tp:taxon-name-part> <tp:taxon-name-part taxon-name-part-type="species" reg="rufoniger">rufoniger</tp:taxon-name-part></tp:taxon-name></italic> sp. n.: major worker paratype (ANIC32-066641–top ant) frons (<bold>a</bold>), profile (<bold>b</bold>) and dorsum (<bold>c</bold>); paratype media worker (ANIC32-046417) frons (<bold>d</bold>), profile (<bold>e</bold>) and dorsum (<bold>f</bold>); minor worker holotype (ANIC32-066663–bottom ant) frons (<bold>g</bold>), profile (<bold>h</bold>) and dorsum (<bold>i</bold>); distribution map for the species (<bold>j</bold>).</p></caption><graphic xmlns:xlink="http://www.w3.org/1999/xlink" xlink:href="zookeys-700-001-g156.jpg" position="float" orientation="portrait" xlink:type="simple" id="oo_156726.jpg"/></fig><!--PageBreak--></tp:treatment-sec></tp:taxon-treatment>
