# Supplementary material for: Revision of the ant genus Melophorus (Hymenoptera, Formicidae)
Source: Zookeys. 2017 Sep 20;(700):1–420. doi: 10.3897/zookeys.700.11784 (PMC5711039; doi:10.3897/zookeys.700.11784)
Supplement: XML Treatment for Melophorus biroi [file zookeys.700.11784-treatment27.xml]

<!DOCTYPE tp:taxon-treatment
  PUBLIC "-//TaxonX//DTD Taxonomic Treatment Publishing DTD v0 20100105//EN" "tax-treatment-NSO.dtd">
<tp:taxon-treatment xmlns:tp="http://www.plazi.org/taxpub"><tp:treatment-meta><kwd-group><label>Taxon classification</label><kwd><named-content xmlns:xlink="http://www.w3.org/1999/xlink" content-type="kingdom">Animalia</named-content></kwd><kwd><named-content xmlns:xlink="http://www.w3.org/1999/xlink" content-type="order">Hymenoptera</named-content></kwd><kwd><named-content xmlns:xlink="http://www.w3.org/1999/xlink" content-type="family">Formicidae</named-content></kwd></kwd-group><mixed-citation publication-type="journal"><person-group><name><surname>Heterick</surname><given-names>Brian E.</given-names></name><name><surname>Castalanelli</surname><given-names>Mark</given-names></name><name><surname>Shattuck</surname><given-names>Steve O.</given-names></name></person-group><article-title>Revision of the ant genus <italic><tp:taxon-name><tp:taxon-name-part taxon-name-part-type="genus" reg="Melophorus">Melophorus</tp:taxon-name-part></tp:taxon-name></italic> (<tp:taxon-name><tp:taxon-name-part taxon-name-part-type="order">Hymenoptera</tp:taxon-name-part></tp:taxon-name>, <tp:taxon-name><tp:taxon-name-part taxon-name-part-type="family">Formicidae</tp:taxon-name-part></tp:taxon-name>)</article-title><source>Zookeys</source><day>20</day><month>9</month><year>2017</year><volume>2017</volume><issue>700</issue><fpage>1</fpage><lpage>420</lpage><pub-id pub-id-type="doi">10.3897/zookeys.700.11784</pub-id></mixed-citation></tp:treatment-meta><tp:nomenclature><tp:taxon-name>
            <tp:taxon-name-part taxon-name-part-type="genus" reg="Melophorus">Melophorus</tp:taxon-name-part>
            <tp:taxon-name-part taxon-name-part-type="species" reg="biroi">biroi</tp:taxon-name-part>
          </tp:taxon-name><tp:taxon-authority>Forel</tp:taxon-authority><tp:nomenclature-citation-list><tp:nomenclature-citation><tp:taxon-name>
                <tp:taxon-name-part taxon-name-part-type="genus" reg="Melophorus">Melophorus</tp:taxon-name-part> <tp:taxon-name-part taxon-name-part-type="species" reg="biroi">biroi</tp:taxon-name-part></tp:taxon-name><comment><xref ref-type="bibr" rid="B43">Forel 1907</xref>: 29 (combination in <tp:taxon-name><tp:taxon-name-part taxon-name-part-type="genus" reg="Melophorus">M.</tp:taxon-name-part> (<tp:taxon-name-part taxon-name-part-type="subgenus" reg="Erimelophorus">Erimelophorus</tp:taxon-name-part>)</tp:taxon-name> by <xref ref-type="bibr" rid="B85">Wheeler 1935</xref>: 71). Type. <tp:taxon-name><tp:taxon-name-part taxon-name-part-type="genus" reg="Melophorus">Melophorus</tp:taxon-name-part> <tp:taxon-name-part taxon-name-part-type="species" reg="biroi">biroi</tp:taxon-name-part></tp:taxon-name> Forel. Holotype (probable) major worker, Mt Victoria, Blue Mountains, New South Wales [<named-content xmlns:xlink="http://www.w3.org/1999/xlink" content-type="dwc:institutional_code" xlink:type="simple">HNHM</named-content>] (examined: images of <named-content xmlns:xlink="http://www.w3.org/1999/xlink" content-type="dwc:institutional_code" xlink:type="simple">HNHM</named-content> specimen provided by Zoltán Vas). </comment></tp:nomenclature-citation><tp:nomenclature-citation><tp:taxon-name>
                  <tp:taxon-name-part taxon-name-part-type="genus" reg="Melophorus">Melophorus</tp:taxon-name-part> <tp:taxon-name-part taxon-name-part-type="species" reg="marius">marius</tp:taxon-name-part></tp:taxon-name><comment><xref ref-type="bibr" rid="B44">Forel 1910</xref>: 66 (combination in <tp:taxon-name><tp:taxon-name-part taxon-name-part-type="genus" reg="Melophorus">M.</tp:taxon-name-part> (<tp:taxon-name-part taxon-name-part-type="subgenus" reg="Erimelophorus">Erimelophorus</tp:taxon-name-part>)</tp:taxon-name> by <xref ref-type="bibr" rid="B85">Wheeler 1935</xref>: 71). Type. Holotype major worker Tennants [<italic>sic</italic>] Creek, Northern Territory [<named-content xmlns:xlink="http://www.w3.org/1999/xlink" content-type="dwc:institutional_code" xlink:type="simple">MHNG</named-content>] (examined: <named-content xmlns:xlink="http://www.w3.org/1999/xlink" content-type="dwc:institutional_code" xlink:type="simple">MHNG</named-content> specimen No. 235). <bold>Syn. n.</bold></comment></tp:nomenclature-citation><tp:nomenclature-citation><tp:taxon-name>
                <tp:taxon-name-part taxon-name-part-type="genus" reg="Melophorus">Melophorus</tp:taxon-name-part> <tp:taxon-name-part taxon-name-part-type="species" reg="fieldi">fieldi</tp:taxon-name-part> <tp:taxon-name-part taxon-name-part-type="subspecies" reg="propinqua">propinqua</tp:taxon-name-part></tp:taxon-name><comment><xref ref-type="bibr" rid="B76">Viehmeyer 1925</xref>: 36. Type. Syntype major worker, Liverpool, New South Wales [<named-content xmlns:xlink="http://www.w3.org/1999/xlink" content-type="dwc:institutional_code" xlink:type="simple">ZHMB</named-content>] (examined: Automontage images © B.Schurian/ MfN-Berlin.de, of <named-content xmlns:xlink="http://www.w3.org/1999/xlink" content-type="dwc:institutional_code" xlink:type="simple">ZHMB</named-content> specimen 5C8576). <bold>Syn. n.</bold></comment></tp:nomenclature-citation></tp:nomenclature-citation-list></tp:nomenclature><tp:treatment-sec sec-type="material" id="SECID0EOKCO"><title>Other material examined.</title><p>
            <bold>Australian Capital Territory</bold>: Black Mt., Site 5 (Barnett, N.J. [ANIC32-029813]), Black Mt., Site 5 (Barnett, N.J. [ANIC32-029821]), Mt Ainslie (Lowery, B.B.), Yarralumla (Lowery, B.B.). <bold>New South Wales</bold>: 40 km NNW Louth, Lake Mere (Greenslade, P.J.<tp:taxon-name><tp:taxon-name-part taxon-name-part-type="genus" reg="Melophorus">M.</tp:taxon-name-part></tp:taxon-name>), Armidale (Lowery, B.B.), Belanglo State Forest (Gush, T.), Bomaderry, Nowra (Lowery, B.B.), Cowan Creek (Lowery, B.B.), Fowlers Gap (Greenslade, P.J.<tp:taxon-name><tp:taxon-name-part taxon-name-part-type="genus" reg="Melophorus">M.</tp:taxon-name-part></tp:taxon-name>), Kapunda, N Nyngan (Greenslade, P.J.<tp:taxon-name><tp:taxon-name-part taxon-name-part-type="genus" reg="Melophorus">M.</tp:taxon-name-part></tp:taxon-name>), Lane Cove River, Burns Bay, Sydney (Lowery, B.B.), Mudgee (Lowery, B.B.), Myall Lakes (York, A.), Myall Lakes (Greenslade, P.J.<tp:taxon-name><tp:taxon-name-part taxon-name-part-type="genus" reg="Melophorus">M.</tp:taxon-name-part></tp:taxon-name>), Myall Lakes (York, A.), Myall Lakes National Park (York, 0A.), Newholme Road, near Armidale (Sakurai, Y.), Pymble (Lowery, B.B.), Richmond (Greenslade, P.J.<tp:taxon-name><tp:taxon-name-part taxon-name-part-type="genus" reg="Melophorus">M.</tp:taxon-name-part></tp:taxon-name>), St. Ives, Sydney (Lowery, B.B.). <bold>Northern Territory</bold>: 105 km N Yuendumu (Greenslade, P.J.<tp:taxon-name><tp:taxon-name-part taxon-name-part-type="genus" reg="Melophorus">M.</tp:taxon-name-part></tp:taxon-name>), 25 km N Alice Springs (Shattuck, S.O.), about 3 km W Alice Springs (Feehan, J.E.), Tanami (Greenslade, P.J.<tp:taxon-name><tp:taxon-name-part taxon-name-part-type="genus" reg="Melophorus">M.</tp:taxon-name-part></tp:taxon-name>), Tanami (Greenslade, P.J.<tp:taxon-name><tp:taxon-name-part taxon-name-part-type="genus" reg="Melophorus">M.</tp:taxon-name-part></tp:taxon-name>), Tanami Desert (Greenslade, P.J.<tp:taxon-name><tp:taxon-name-part taxon-name-part-type="genus" reg="Melophorus">M.</tp:taxon-name-part></tp:taxon-name>), vicinity of Ayers Rock (Allwood, A.). <bold>Queensland</bold>: ‘Gumbardo’ (Beutel, T.), ‘Merigol’ (Beutel, T.), 3.6 km NW homestead on Plum Pudding Track, Cravens Peak Station (Lemann, C. [ANIC32-036837]), 40 km E Cameron Corner (Greenslade, P.J.<tp:taxon-name><tp:taxon-name-part taxon-name-part-type="genus" reg="Melophorus">M.</tp:taxon-name-part></tp:taxon-name>), 75 km E Cunnamulla (Greenslade, P.J.<tp:taxon-name><tp:taxon-name-part taxon-name-part-type="genus" reg="Melophorus">M.</tp:taxon-name-part></tp:taxon-name>), Blair Athol Mine (Houston, W. [ANIC32-040331]), Proserpine, Thompson Creek (Raven &amp; Burwell), Sandringham (Greenslade, P.J.<tp:taxon-name><tp:taxon-name-part taxon-name-part-type="genus" reg="Melophorus">M.</tp:taxon-name-part></tp:taxon-name>), Sandringham (Greenslade, P.J.<tp:taxon-name><tp:taxon-name-part taxon-name-part-type="genus" reg="Melophorus">M.</tp:taxon-name-part></tp:taxon-name>), St. George (Lowery, B.B.), Tindaree, Hannaford Rd South via Tara (House, A./Brown, S.), Wacol, Brisbane (Lowery, B.B.). <bold>South Australia</bold>: 10 km E Mt Ive Homestead (Greenslade, P.J.<tp:taxon-name><tp:taxon-name-part taxon-name-part-type="genus" reg="Melophorus">M.</tp:taxon-name-part></tp:taxon-name>), 15 km NE Mt Bryan (Greenslade, P.J.<tp:taxon-name><tp:taxon-name-part taxon-name-part-type="genus" reg="Melophorus">M.</tp:taxon-name-part></tp:taxon-name>), 50 km E Vokes Hill, Victoria Desert (Greenslade, P.J.<tp:taxon-name><tp:taxon-name-part taxon-name-part-type="genus" reg="Melophorus">M.</tp:taxon-name-part></tp:taxon-name>), 53 km E Vokes Hill, Victoria Desert (Greenslade, P.J.<tp:taxon-name><tp:taxon-name-part taxon-name-part-type="genus" reg="Melophorus">M.</tp:taxon-name-part></tp:taxon-name>), 5 km NW Ketchowla Homestead (Greenslade, P.J.<tp:taxon-name><tp:taxon-name-part taxon-name-part-type="genus" reg="Melophorus">M.</tp:taxon-name-part></tp:taxon-name>), 5 km W Mt. Rough, Coorong-Keith (Greenslade, P.J.<tp:taxon-name><tp:taxon-name-part taxon-name-part-type="genus" reg="Melophorus">M.</tp:taxon-name-part></tp:taxon-name>), 5 km WSW Pitlochry Homestead (Greenslade, P.J.<tp:taxon-name><tp:taxon-name-part taxon-name-part-type="genus" reg="Melophorus">M.</tp:taxon-name-part></tp:taxon-name>), 6 km NW Mt Pleasant (Greenslade, P.J.<tp:taxon-name><tp:taxon-name-part taxon-name-part-type="genus" reg="Melophorus">M.</tp:taxon-name-part></tp:taxon-name>), Belair (Greenslade, P.J.<tp:taxon-name><tp:taxon-name-part taxon-name-part-type="genus" reg="Melophorus">M.</tp:taxon-name-part></tp:taxon-name>), Belair (Greenslade, P.J.<tp:taxon-name><tp:taxon-name-part taxon-name-part-type="genus" reg="Melophorus">M.</tp:taxon-name-part></tp:taxon-name> [ANIC32-900109]), Belair (Greenslade, P.J.<tp:taxon-name><tp:taxon-name-part taxon-name-part-type="genus" reg="Melophorus">M.</tp:taxon-name-part></tp:taxon-name>), Belair (Greenslade, P.J.<tp:taxon-name><tp:taxon-name-part taxon-name-part-type="genus" reg="Melophorus">M.</tp:taxon-name-part></tp:taxon-name>), Belair (Greenslade, P.J.<tp:taxon-name><tp:taxon-name-part taxon-name-part-type="genus" reg="Melophorus">M.</tp:taxon-name-part></tp:taxon-name>), Blyth (Lowery, B.B.), Brookfield Conservation Park (Shattuck, S.O.), Cambrai (Greenslade, P.J.<tp:taxon-name><tp:taxon-name-part taxon-name-part-type="genus" reg="Melophorus">M.</tp:taxon-name-part></tp:taxon-name>), Cambrai (Greenslade, P.J.<tp:taxon-name><tp:taxon-name-part taxon-name-part-type="genus" reg="Melophorus">M.</tp:taxon-name-part></tp:taxon-name>), Cambrai (Greenslade, P.J.<tp:taxon-name><tp:taxon-name-part taxon-name-part-type="genus" reg="Melophorus">M.</tp:taxon-name-part></tp:taxon-name>), Cambrai (Greenslade, P.J.<tp:taxon-name><tp:taxon-name-part taxon-name-part-type="genus" reg="Melophorus">M.</tp:taxon-name-part></tp:taxon-name>), Cambrai (Greenslade, P.J.<tp:taxon-name><tp:taxon-name-part taxon-name-part-type="genus" reg="Melophorus">M.</tp:taxon-name-part></tp:taxon-name>), Chowilla (Greenslade, P.J.<tp:taxon-name><tp:taxon-name-part taxon-name-part-type="genus" reg="Melophorus">M.</tp:taxon-name-part></tp:taxon-name>), Eyre Hwy, 9.7 km NE Cootra (Heterick, B.E. [M328]), Fairview Conservation Park, N Lucindale (Greenslade, P.J.<tp:taxon-name><tp:taxon-name-part taxon-name-part-type="genus" reg="Melophorus">M.</tp:taxon-name-part></tp:taxon-name>), Gawler Ranges (Greenslade, P.J.<tp:taxon-name><tp:taxon-name-part taxon-name-part-type="genus" reg="Melophorus">M.</tp:taxon-name-part></tp:taxon-name>), Glen Osmond (Greenslade, P.J.<tp:taxon-name><tp:taxon-name-part taxon-name-part-type="genus" reg="Melophorus">M.</tp:taxon-name-part></tp:taxon-name>), Hale (Greenslade, P.J.<tp:taxon-name><tp:taxon-name-part taxon-name-part-type="genus" reg="Melophorus">M.</tp:taxon-name-part></tp:taxon-name>), Katarapko Island (Loxton High [ANIC32-046389]), Koonamore (Greenslade, P.J.<tp:taxon-name><tp:taxon-name-part taxon-name-part-type="genus" reg="Melophorus">M.</tp:taxon-name-part></tp:taxon-name>), Koonamore (Greenslade, <!--PageBreak-->P.J.<tp:taxon-name><tp:taxon-name-part taxon-name-part-type="genus" reg="Melophorus">M.</tp:taxon-name-part></tp:taxon-name>), Koonamore, Milang Conservation Park (Greenslade, P.J.<tp:taxon-name><tp:taxon-name-part taxon-name-part-type="genus" reg="Melophorus">M.</tp:taxon-name-part></tp:taxon-name>), Moorowie Plain (Greenslade, P.J.<tp:taxon-name><tp:taxon-name-part taxon-name-part-type="genus" reg="Melophorus">M.</tp:taxon-name-part></tp:taxon-name>), Mt. Gunson (Case, T.J.), Mt. Remarkable, Flinders Ranges (Greenslade, P.J.<tp:taxon-name><tp:taxon-name-part taxon-name-part-type="genus" reg="Melophorus">M.</tp:taxon-name-part></tp:taxon-name>), Napperby, Flinders Ranges (Greenslade, P.J.<tp:taxon-name><tp:taxon-name-part taxon-name-part-type="genus" reg="Melophorus">M.</tp:taxon-name-part></tp:taxon-name>), North of Breakneck River, Kangaroo Island (Greenslade, P.J.<tp:taxon-name><tp:taxon-name-part taxon-name-part-type="genus" reg="Melophorus">M.</tp:taxon-name-part></tp:taxon-name>), North Sandy Creek, Kangaroo Island (Greenslade, P.J.<tp:taxon-name><tp:taxon-name-part taxon-name-part-type="genus" reg="Melophorus">M.</tp:taxon-name-part></tp:taxon-name>), Ocean Beach, Streaky Bay (Lowery, B.B.), Oraparinna, Flinders Ranges (Greenslade, P.J.<tp:taxon-name><tp:taxon-name-part taxon-name-part-type="genus" reg="Melophorus">M.</tp:taxon-name-part></tp:taxon-name>), Para Wirra (Greenslade, P.J.<tp:taxon-name><tp:taxon-name-part taxon-name-part-type="genus" reg="Melophorus">M.</tp:taxon-name-part></tp:taxon-name>), Rocky River, Kangaroo Island (Greenslade, P.J.<tp:taxon-name><tp:taxon-name-part taxon-name-part-type="genus" reg="Melophorus">M.</tp:taxon-name-part></tp:taxon-name>), Salt Creek, Coorong (Greenslade, P.J.<tp:taxon-name><tp:taxon-name-part taxon-name-part-type="genus" reg="Melophorus">M.</tp:taxon-name-part></tp:taxon-name>), Streaky Bay (Lowery, B.B.), vicinity of Nanam Well, Scorpion Springs Conservation Park (Museum Party), Victor Harbour (Greenslade, P.J.<tp:taxon-name><tp:taxon-name-part taxon-name-part-type="genus" reg="Melophorus">M.</tp:taxon-name-part></tp:taxon-name>), Wudinna townsite (Heterick, B.E. [M331/M333]). <bold>Tasmania</bold>: Barnes Bay, N. Bruny Island (Lowery, B.B.), George <!--PageBreak-->Town (Littler, F.<tp:taxon-name><tp:taxon-name-part taxon-name-part-type="genus" reg="Melophorus">M.</tp:taxon-name-part></tp:taxon-name>), Lefroy (Lowery, B.B.). <bold>Victoria</bold>: 15 km W Nyarrin (Greenslade, P.J.<tp:taxon-name><tp:taxon-name-part taxon-name-part-type="genus" reg="Melophorus">M.</tp:taxon-name-part></tp:taxon-name>), 15 km WNW Yaapeet (Andersen, A.N.), 15 km WNW Yaapeet (Andersen, A.N.), Cape Schank (Lowery, B.B.), Cape Schank (Lowery, B.B.), Glenaladale National Park (Andersen, A.N.), Heathcote, near Bendigo (Lowery, B.B.), Hopetoun (Andersen, A.N.), Hurstbridge (Lowery, B.B.), Murray Sunset Natl. Park, Millewa South Bore Track, 5.2 km WSW Shearers Quarters (Lambkin, C., Yeates, D., Starwick, N. &amp; Recsei, J. [ANIC32-043283]), Rotamah Island, Gippsland Lakes (Andersen, A.N.), Studley Park, Kew (Lowery, B.B.), Watsonia (Lowery, B.B.), Watsonia (Lowery, B.B.), Watsonia (Lowery, B.B.). <bold>Western Australia</bold>: 1 km W Canna (Heterick, B.E. [M317/M319]), 1.5 km S Koolyanobbing (Heterick, B.E. [M15]), 11 km W Terhan Water Hole (Heatwole, H.), 4 km W Ellendale Rd (Heterick, B.E. [M239/M240/M241/M242]), 4 km W Ellendale Rd (Heterick, B.E. [M243/M244/M245]), 46 mi WNW Norseman (Taylor, R.W.), 8 km NW Bluff Knoll, Stirling Ranges National Park (Ward, P.S.), Argyle Diamonds via Kununurra (Postle, A.T. [JDM32-001931]), Christmas Tree Well (Heterick, B.E. [M20]), Coomallo Downs (Heterick, B.E. [M12/M49]), County Downs Hsd (south boundary) (Heterick, B.E. [M248]), Eneabba-Leeman Rd. (Dunn, R. [JDM32-001943]), Ethel Creek (Varris, P.A. [JDM32-001940]), Eyre Hwy, 20 km N Norseman (Heterick, B.E. [M338]), Harrismith (Heterick, B.E. [JDM32-001927]), Hines Hill (Heterick, B.E. [JDM32-001929]), Hyden Cemetery (Heterick, B.E. [JDM32-001930]), Int. Holland Tr./Norseman Rd. (Heterick, B.E. [JDM32-001926]), Jurien (collector unknown [JDM32-001972]), Kojonup (Majer, J.D. [JDM32-001935]), Little Sandy Desert (Guthrie, N. A. [M144]), Mt Gibson rest area (Heterick, B.E. [M299/M300/M301]), Mulga, NE Goldfields (Pringle, H.J.R. [ANIC32-029570]), Ongerup-Jerramungup Rd. (Heterick, B.E. [JDM32-001925]), Sandstone Rd turnoff (B. .E Heterick [M296/M297/M298]), Sandstone Rd turnoff (Heterick, B.E. [M294]), Tammin (Clark, J.), The Granites’ Mt Magnet (Heterick, B.E. [M171]), Wannamal West (Heterick, B.E. [JDM32-001939]), Woolgangie (Heterick, B.E. [JDM32-001924]).</p></tp:treatment-sec><tp:treatment-sec sec-type="diagnosis" id="SECID0E1UCO"><title>Diagnosis.</title><p>
            <italic><tp:taxon-name><tp:taxon-name-part taxon-name-part-type="genus" reg="Melophorus">Melophorus</tp:taxon-name-part> <tp:taxon-name-part taxon-name-part-type="species" reg="biroi">biroi</tp:taxon-name-part></tp:taxon-name></italic> can be placed in the <italic><tp:taxon-name><tp:taxon-name-part taxon-name-part-type="genus" reg="Melophorus">M.</tp:taxon-name-part> <tp:taxon-name-part taxon-name-part-type="species" reg="biroi">biroi</tp:taxon-name-part></tp:taxon-name></italic> species-group on the basis of characters of the clypeus, propodeum, mandible and palps. The species is placed in the <italic><tp:taxon-name><tp:taxon-name-part taxon-name-part-type="genus" reg="Melophorus">M.</tp:taxon-name-part> <tp:taxon-name-part taxon-name-part-type="species" reg="biroi">biroi</tp:taxon-name-part></tp:taxon-name></italic> species-complex on the basis of a further suite of characters (viz, metatibia of major worker with only one preapical spur [except rarely in the <italic><tp:taxon-name><tp:taxon-name-part taxon-name-part-type="species" reg="mjobergi">mjobergi</tp:taxon-name-part></tp:taxon-name></italic> clade]; clypeal psammophore placed anteriorly at or just above anterior margin of clypeus in the minor worker and often in the major worker; head dorsoventrally compressed to varying degrees in the minor worker of most species with the eyes placed high on the sides; compact legs, and small body size [[(excluding <italic><tp:taxon-name><tp:taxon-name-part taxon-name-part-type="species" reg="mjobergi">mjobergi</tp:taxon-name-part></tp:taxon-name></italic> clade) <abbrev xmlns:xlink="http://www.w3.org/1999/xlink" xlink:title="Head width" id="ABBRID0EZXCO" xlink:type="simple">HW</abbrev> of smallest minor 0.36 mm, average <abbrev xmlns:xlink="http://www.w3.org/1999/xlink" xlink:title="Head width" id="ABBRID0EGYCO" xlink:type="simple">HW</abbrev> of smallest minors 0.46 mm; <abbrev xmlns:xlink="http://www.w3.org/1999/xlink" xlink:title="Head width" id="ABBRID0EKYCO" xlink:type="simple">HW</abbrev> of largest known major 1.29 mm, average <abbrev xmlns:xlink="http://www.w3.org/1999/xlink" xlink:title="Head width" id="ABBRID0EXYCO" xlink:type="simple">HW</abbrev> of largest majors (where known) 1.05 mm]). <italic><tp:taxon-name><tp:taxon-name-part taxon-name-part-type="genus" reg="Melophorus">Melophorus</tp:taxon-name-part> <tp:taxon-name-part taxon-name-part-type="species" reg="biroi">biroi</tp:taxon-name-part></tp:taxon-name></italic> is very similar to several other small or very small <italic><tp:taxon-name><tp:taxon-name-part taxon-name-part-type="genus" reg="Melophorus">Melophorus</tp:taxon-name-part></tp:taxon-name></italic>. The minor worker can be distinguished from similar forms by its almost invariably glabrous mesosoma, the lack of erect setae, especially marginal setae, on the gaster, the weakly impressed metanotal groove, the truncate propodeum, the thin, widened petiolar node and the lack of heavy sculpture on the mesopleuron. Since the major worker of many <italic><tp:taxon-name><tp:taxon-name-part taxon-name-part-type="genus" reg="Melophorus">M.</tp:taxon-name-part> <tp:taxon-name-part taxon-name-part-type="species" reg="biroi">biroi</tp:taxon-name-part></tp:taxon-name></italic> <!--PageBreak-->complex species is not known, the <italic><tp:taxon-name><tp:taxon-name-part taxon-name-part-type="genus" reg="Melophorus">M.</tp:taxon-name-part> <tp:taxon-name-part taxon-name-part-type="species" reg="biroi">biroi</tp:taxon-name-part></tp:taxon-name></italic> major worker cannot be diagnosed with high definition, and is best identified from nest series in which minor workers are also included. However, this subcaste has a weakly convex pronotum and mesonotum and a weakly ot moderately impressed metanotal groove enabling it to be separated from the very similar <italic><tp:taxon-name><tp:taxon-name-part taxon-name-part-type="genus" reg="Melophorus">M.</tp:taxon-name-part> <tp:taxon-name-part taxon-name-part-type="species" reg="castanopus">castanopus</tp:taxon-name-part></tp:taxon-name></italic> (flattened pronotum and mesonotum) and <italic><tp:taxon-name><tp:taxon-name-part taxon-name-part-type="genus" reg="Melophorus">M.</tp:taxon-name-part> <tp:taxon-name-part taxon-name-part-type="species" reg="dicyrtos">dicyrtos</tp:taxon-name-part></tp:taxon-name></italic> (strongly convex pronotum and mesonotum and deeply impressed metanotal groove), and the posterior clypeal margin is arched. The anterior clypeal margin often has a small dimple (as in many members of the <italic><tp:taxon-name><tp:taxon-name-part taxon-name-part-type="genus" reg="Melophorus">M.</tp:taxon-name-part> <tp:taxon-name-part taxon-name-part-type="species" reg="fieldi">fieldi</tp:taxon-name-part></tp:taxon-name></italic> complex). <italic><tp:taxon-name><tp:taxon-name-part taxon-name-part-type="genus" reg="Melophorus">Melophorus</tp:taxon-name-part> <tp:taxon-name-part taxon-name-part-type="species" reg="biroi">biroi</tp:taxon-name-part></tp:taxon-name></italic> shows a lot of morphological variation, and there is substantial molecular evidence that this is a species complex of at least several species. Further investigation into <italic><tp:taxon-name><tp:taxon-name-part taxon-name-part-type="genus" reg="Melophorus">Melophorus</tp:taxon-name-part> <tp:taxon-name-part taxon-name-part-type="species" reg="biroi">biroi</tp:taxon-name-part></tp:taxon-name></italic> is needed.</p></tp:treatment-sec><tp:treatment-sec sec-type="description" id="SECID0EA4CO"><title>Minor worker description.</title><p>
            <bold>
              Head.</bold> Head square, or approximately oval with straight sides; posterior margin of head planar to strongly convex; frons shining with superficial shagreenation or microreticulation only; frons consisting exclusively or almost exclusively of well-spaced, appressed setae only (small, erect setae, if present, usually confined to ocular triangle or posterior margin of head). Eye moderate (eye length 0.20–0.49 length of side of head capsule); in profile, eye set at about midpoint of head capsule; in profile, eye set around midline of head capsule; eyes elliptical or slightly reniform. In full-face view, frontal carinae straight or weakly convex; frontal lobes straight in front of antennal insertion. Anteromedial clypeal margin broadly and evenly convex; clypeal psammophore set at or just above anterior clypeal margin; palp formula 6,4. Five mandibular teeth in minor worker; mandibles triangular, weakly incurved; third mandibular tooth distinctly shorter than apical tooth and teeth numbers two and four; masticatory margin of mandibles approximately vertical or weakly oblique. <bold>Mesosoma.</bold> Integument of pronotum, mesonotum and mesopleuron with weak to moderate sheen and superficial microreticulation (more pronounced on mesopleuron); anterior mesosoma in profile broadly convex, or smoothly rounded anteriad, thereafter pronotum and whole of mesonotum flattened and on same plane as propodeum, or weakly elevated anteriad, thereafter gently sinuate, pronotum and mesonotum on same plane; erect pronotal setae absent; in profile, metanotal groove shallow, broadly V or U-shaped, or a weak or vestigial furrow; propodeum shining and microreticulate; propodeum angulate, propodeal angle blunt; length ratio of propodeal dorsum to its declivity between 1:1 and 1:2; erect propodeal setae always absent; appressed propodeal setulae short, separated by more than own length and inconspicuous; propodeal spiracle situated on or beside declivitous face of propodeum, and longer (length ≥ 0.50 × height of propodeum). <bold>Petiole.</bold> In profile, petiolar node squamiform; in full-face view, shape of petiolar node uniformly rounded; node shining and smooth with vestigial sculpture. <bold>Gaster.</bold> Gaster shining with superficial microreticulation; pilosity of first gastral tergite consisting of well-spaced short, inconspicuous, appressed setae only, erect setae always absent. <bold>General characters.</bold> Colour variable, often orange-and-brown or concolorous brown; if foreparts light-coloured, gaster always brown to black.</p></tp:treatment-sec><tp:treatment-sec sec-type="description" id="SECID0EZ4CO"><title>Major worker description.</title><p>
            <bold>
              Head.</bold> Head square; posterior margin of head weakly concave; cuticle of frons shining and smooth except for piliferous pits and a few striolae <!--PageBreak-->around antennal insertions and frontal carinae; pilosity of frons a mixture of a few well-spaced, erect setae interspersed with appressed setae only. Eye small (eye length less than 0.2 × length of head capsule); in full-face view, eyes set above midpoint of head capsule; in profile, eye set anteriad of midline of head capsule; eyes elliptical. In full-face view, frontal carinae concave; frontal lobes straight in front of antennal insertion. Anterior clypeal margin broadly and evenly convex; clypeal psammophore set at or just above anterior clypeal margin; palp formula 6,4. Five mandibular teeth in major worker; mandibles triangular, weakly incurved; third mandibular tooth distinctly shorter than apical tooth and teeth numbers two and 4; masticatory margin of mandibles approximately aligned vertically or weakly oblique. <bold>Mesosoma.</bold> Integument of pronotum, mesonotum and mesopleuron with weak to moderate sheen, shagreenate on pronotum and dorsum of mesonotum, otherwise microreticulate; anterior mesosoma in profile broadly convex, or pronotum smoothly rounded anteriad and flattened posteriad, mesonotum narrowly convex; erect pronotal setae short and unmodified, or weakly expanded distally; in profile, metanotal groove shallow, broadly V- or U-shaped; propodeum shining and finely striolate and microreticulate; propodeum smoothly rounded or with indistinct angle, or angulate, propodeal angle blunt; length ratio of propodeal dorsum to its declivity greater than 1:2; erect propodeal setae absent; appressed propodeal setae sparse or absent, if present then not regularly spaced; propodeal spiracle situated on or beside declivitous face of propodeum, and shorter (length less than 0.50 × height of propodeum). <bold>Petiole.</bold> In profile, petiolar node squamiform; in full-face view, shape of petiolar node uniformly rounded, or square with rounded angles; node shining and smooth with vestigial microreticulation anteriad. <bold>Gaster.</bold> Gaster shining, shagreenate (‘LP record’ appearance); pilosity of first gastral tergite consisting of short, bristly, erect setae over well-spaced, short, appressed setae. <bold>General characters.</bold> Colour mostly orange with brown gaster, head may be brown with yellow pronotum and mesonotum and brown propodeum and metasoma, or head and gaster may be brown with tan mesosoma.</p></tp:treatment-sec><tp:treatment-sec sec-type="description" id="SECID0EU5CO"><title>Measurements.</title><p>Worker (n = 8): <abbrev xmlns:xlink="http://www.w3.org/1999/xlink" xlink:title="Cephalic index" id="ABBRID0E15CO" xlink:type="simple">CI</abbrev> 92–113; <abbrev xmlns:xlink="http://www.w3.org/1999/xlink" xlink:title="Eye index" id="ABBRID0E55CO" xlink:type="simple">EI</abbrev> 22–37; <abbrev xmlns:xlink="http://www.w3.org/1999/xlink" xlink:title="Eye length" id="ABBRID0EC6CO" xlink:type="simple">EL</abbrev> 0.18–0.24; <abbrev xmlns:xlink="http://www.w3.org/1999/xlink" xlink:title="Head length" id="ABBRID0EG6CO" xlink:type="simple">HL</abbrev> 0.53–0.97; <abbrev xmlns:xlink="http://www.w3.org/1999/xlink" xlink:title="Head width" id="ABBRID0EK6CO" xlink:type="simple">HW</abbrev> 0.49–1.10; <abbrev xmlns:xlink="http://www.w3.org/1999/xlink" xlink:title="Mesosomal length" id="ABBRID0EO6CO" xlink:type="simple">ML</abbrev> 0.69–1.24; <abbrev xmlns:xlink="http://www.w3.org/1999/xlink" xlink:title="Maximum tibial length" id="ABBRID0ES6CO" xlink:type="simple">MTL</abbrev> 0.36–0.66; <abbrev xmlns:xlink="http://www.w3.org/1999/xlink" xlink:title="Propodeal height" id="ABBRID0EW6CO" xlink:type="simple">PpH</abbrev> 0.09–0.12; <abbrev xmlns:xlink="http://www.w3.org/1999/xlink" xlink:title="Propodeal length" id="ABBRID0E16CO" xlink:type="simple">PpL</abbrev> 0.29–0.51; <abbrev xmlns:xlink="http://www.w3.org/1999/xlink" xlink:title="Scape index" id="ABBRID0E56CO" xlink:type="simple">SI</abbrev> 69–105; <abbrev xmlns:xlink="http://www.w3.org/1999/xlink" xlink:title="Scape length" id="ABBRID0ECADO" xlink:type="simple">SL</abbrev> 0.51–0.76.</p></tp:treatment-sec><tp:treatment-sec sec-type="comments" id="SECID0EGADO"><title>Comments.</title><p>
            <italic><tp:taxon-name><tp:taxon-name-part taxon-name-part-type="genus" reg="Melophorus">Melophorus</tp:taxon-name-part> <tp:taxon-name-part taxon-name-part-type="species" reg="biroi">biroi</tp:taxon-name-part></tp:taxon-name></italic> is the most abundant and widespread of all the small <italic><tp:taxon-name><tp:taxon-name-part taxon-name-part-type="genus" reg="Melophorus">Melophorus</tp:taxon-name-part></tp:taxon-name></italic> and is found in all mainland Australian states and in Tasmania. The glabrous mesosoma in the minor worker, lack of erect non-marginal setae on the first gastral tergite and the straight appearance of the mesosoma in profile differentiate this ant from others in its clade. The taxon exhibits a variety of colours and morphologies: most southwestern populations have tawny orange foreparts and a dark gaster, while populations in the northern part of the Swan Coastal plain are uniformly large and dark. <italic><tp:taxon-name><tp:taxon-name-part taxon-name-part-type="genus" reg="Melophorus">Melophorus</tp:taxon-name-part> <tp:taxon-name-part taxon-name-part-type="species" reg="biroi">biroi</tp:taxon-name-part></tp:taxon-name></italic> specimens in northern Australian and in arid parts may be rather rugose and brownish in colour, often with darker heads and gasters, while <italic><tp:taxon-name><tp:taxon-name-part taxon-name-part-type="genus" reg="Melophorus">M.</tp:taxon-name-part> <tp:taxon-name-part taxon-name-part-type="species" reg="biroi">biroi</tp:taxon-name-part></tp:taxon-name></italic> from the eastern NSW tend to be dark coloured, quite gracile, and with longer heads (although not as long or compressed as seen in <italic><tp:taxon-name><tp:taxon-name-part taxon-name-part-type="genus" reg="Melophorus">M.</tp:taxon-name-part> <tp:taxon-name-part taxon-name-part-type="species" reg="longiceps">longiceps</tp:taxon-name-part></tp:taxon-name></italic>).</p><p>Material for sequencing came from only a portion of the phenotypes seen for this taxon, and this requires caution in interpreting the genetic output. Thus, there may be <!--PageBreak-->hidden species among the morphological variations that have not been sequenced. Regarding the sequenced material, there was found to be a rather odd dichotomy between three geographically closely associated collections made in the Kimberley and the remainder of the material for the genes COI, H3 and AA, but all successfully sequenced samples clustered together for genes LR and Wg. Given the widespread nature of the ant and its varied colouration and morphology, the dispersion evident in several of the genes used is unsurprising. However, samples M240 and M241 (which cluster with the quite unrelated <italic><tp:taxon-name><tp:taxon-name-part taxon-name-part-type="genus" reg="Melophorus">M.</tp:taxon-name-part> <tp:taxon-name-part taxon-name-part-type="species" reg="xouthos">xouthos</tp:taxon-name-part></tp:taxon-name></italic> for gene AA and COI, and, along with sample M248, at the base of all <italic><tp:taxon-name><tp:taxon-name-part taxon-name-part-type="genus" reg="Melophorus">Melophorus</tp:taxon-name-part></tp:taxon-name></italic> for gene H3) produced an anomalous result, making the taxon polyphyletic when five- and three-gene trees were generated (since the <italic><tp:taxon-name><tp:taxon-name-part taxon-name-part-type="genus" reg="Melophorus">M.</tp:taxon-name-part> <tp:taxon-name-part taxon-name-part-type="species" reg="biroi">biroi</tp:taxon-name-part></tp:taxon-name></italic> samples in the three-gene tree are not monophyletic, they have been assigned alpha suffixes to denote separate morphospecies status). The pinned voucher for sample M240 reveals a planar mesosoma with only a hint of a metanotal groove when seen in profile, and this may be suggestive of a distinct genotype. However, the profile of the sequenced sample M248 and its accompanying pinned voucher are unremarkable and typical of <italic><tp:taxon-name><tp:taxon-name-part taxon-name-part-type="genus" reg="Melophorus">M.</tp:taxon-name-part> <tp:taxon-name-part taxon-name-part-type="species" reg="biroi">biroi</tp:taxon-name-part></tp:taxon-name></italic>. Unfortunately, M241 is a singleton and the M240 sequenced sample is represented only by the gaster. All of these workers were collected within a metre or so of each other and at the same time, and were assumed to be nestmates.</p><p>
            <italic><tp:taxon-name><tp:taxon-name-part taxon-name-part-type="genus" reg="Melophorus">Melophorus</tp:taxon-name-part> <tp:taxon-name-part taxon-name-part-type="species" reg="marius">marius</tp:taxon-name-part></tp:taxon-name></italic> Forel represents the lighter coloured version of this taxon (<italic><tp:taxon-name><tp:taxon-name-part taxon-name-part-type="genus" reg="Melophorus">M.</tp:taxon-name-part> <tp:taxon-name-part taxon-name-part-type="species" reg="biroi">biroi</tp:taxon-name-part></tp:taxon-name></italic> is dark), but the habitus is the same and the later name <italic><tp:taxon-name><tp:taxon-name-part taxon-name-part-type="species" reg="marius">marius</tp:taxon-name-part></tp:taxon-name></italic> becomes provisionally a junior synonym in this monograph. Also relegated to the position of a junior synonym here is <italic><tp:taxon-name><tp:taxon-name-part taxon-name-part-type="genus" reg="Melophorus">M.</tp:taxon-name-part> <tp:taxon-name-part taxon-name-part-type="species" reg="fieldi">fieldi</tp:taxon-name-part> <tp:taxon-name-part taxon-name-part-type="subspecies" reg="propinqua">propinqua</tp:taxon-name-part></tp:taxon-name></italic>. The syntypes seen for this taxon, both major workers, are superficially similar to <italic><tp:taxon-name><tp:taxon-name-part taxon-name-part-type="genus" reg="Melophorus">M.</tp:taxon-name-part> <tp:taxon-name-part taxon-name-part-type="species" reg="fieldi">fieldi</tp:taxon-name-part></tp:taxon-name></italic>, but the low placement of the clypeal psammophore, the appearance of the tibiae and tibial spurs and the narrow propodeum reveal its correct identity. Unfortunately, Viehmeyer did not describe minor workers, which look very different to the minor workers of <italic><tp:taxon-name><tp:taxon-name-part taxon-name-part-type="genus" reg="Melophorus">M.</tp:taxon-name-part> <tp:taxon-name-part taxon-name-part-type="species" reg="fieldi">fieldi</tp:taxon-name-part></tp:taxon-name></italic>. Viehmeyer’s ants constitute a sample of the large-eyed form of <italic><tp:taxon-name><tp:taxon-name-part taxon-name-part-type="genus" reg="Melophorus">M.</tp:taxon-name-part> <tp:taxon-name-part taxon-name-part-type="species" reg="biroi">biroi</tp:taxon-name-part></tp:taxon-name></italic>, seen in pockets throughout Australia.</p><p>At present, the species diagnosis is the best that can be managed, but there are undeniably questions regarding the monophyly of <italic><tp:taxon-name><tp:taxon-name-part taxon-name-part-type="genus" reg="Melophorus">M.</tp:taxon-name-part> <tp:taxon-name-part taxon-name-part-type="species" reg="biroi">biroi</tp:taxon-name-part></tp:taxon-name></italic>, and the possibility that, on further investigation, <italic><tp:taxon-name><tp:taxon-name-part taxon-name-part-type="genus" reg="Melophorus">M.</tp:taxon-name-part> <tp:taxon-name-part taxon-name-part-type="species" reg="biroi">biroi</tp:taxon-name-part></tp:taxon-name></italic>, <italic><tp:taxon-name><tp:taxon-name-part taxon-name-part-type="genus" reg="Melophorus">M.</tp:taxon-name-part> <tp:taxon-name-part taxon-name-part-type="species" reg="fieldi">fieldi</tp:taxon-name-part> <tp:taxon-name-part taxon-name-part-type="subspecies" reg="propinqua">propinqua</tp:taxon-name-part></tp:taxon-name></italic> and <italic><tp:taxon-name><tp:taxon-name-part taxon-name-part-type="genus" reg="Melophorus">M.</tp:taxon-name-part> <tp:taxon-name-part taxon-name-part-type="species" reg="marius">marius</tp:taxon-name-part></tp:taxon-name></italic> may prove to constitute more than one species. In fact, the wide genetic divergence makes this putative taxon polyphyletic on a three-gene tree (see Figure <xref ref-type="fig" rid="F3">3</xref>), and more material – especially from the Kimberley region and from the eastern states – is needed to untangle the currently confusing picture, in which phenetics and genetics are in conflict.</p><p>Although the collection data follows the same pattern as for other <italic><tp:taxon-name><tp:taxon-name-part taxon-name-part-type="genus" reg="Melophorus">Melophorus</tp:taxon-name-part></tp:taxon-name></italic> in being scant in nature, the sheer volume of specimens collected has resulted in what is likely to be a comprehensive list of habitats: these include <italic><tp:taxon-name><tp:taxon-name-part taxon-name-part-type="genus" reg="Eucalyptus">Eucalyptus</tp:taxon-name-part></tp:taxon-name></italic> woodland, inland dunes, ‘dry sclerophyll’, ‘coastal scrub’, sandstone scrub, mallee, mallee heath, burned mallee, grazed eucalyptus dieback area, box-pine scrub, twig litter, scattered shrubs and spinifex over red sand, relict Kwongan bushland, mulga bushland, remnant brigalow, closed forest, semi-arid red clay soil, white sand over leaves, and paddock. This species also occurs in suburban areas, particularly those with some remnant vegetation. The ant is a ground forager and almost certainly a generalist in its habits.</p><fig id="F168" position="float" orientation="portrait"><label>Figure 31.</label><caption><p>
          <italic><tp:taxon-name><tp:taxon-name-part taxon-name-part-type="genus" reg="Melophorus">Melophorus</tp:taxon-name-part> <tp:taxon-name-part taxon-name-part-type="species" reg="biroi">biroi</tp:taxon-name-part></tp:taxon-name></italic> Forel: HNMH ‘<italic><tp:taxon-name><tp:taxon-name-part taxon-name-part-type="species" reg="biroi">biroi</tp:taxon-name-part></tp:taxon-name></italic>’ major worker holotype (probable) frons (<bold>a</bold>), profile (<bold>b</bold>) and dorsum (<bold>c</bold>); <named-content xmlns:xlink="http://www.w3.org/1999/xlink" content-type="dwc:institutional_code" xlink:type="simple">MHNG</named-content> ‘<italic><tp:taxon-name><tp:taxon-name-part taxon-name-part-type="species" reg="marius">marius</tp:taxon-name-part></tp:taxon-name></italic>’ major worker holotype frons (<bold>d</bold>), profile (<bold>e</bold>) and dorsum (<bold>f</bold>); <named-content xmlns:xlink="http://www.w3.org/1999/xlink" content-type="dwc:institutional_code" xlink:type="simple">ZHMB</named-content> ‘<italic><tp:taxon-name><tp:taxon-name-part taxon-name-part-type="species" reg="fieldi">fieldi</tp:taxon-name-part></tp:taxon-name><tp:taxon-name><tp:taxon-name-part taxon-name-part-type="species" reg="propinqua">propinqua</tp:taxon-name-part></tp:taxon-name></italic>’ major worker syntype (GBIF-D/FoCoL 2211) frons (<bold>g</bold>), profile (<bold>h</bold>) and dorsum (<bold>i</bold>); non–type minor worker (<named-content xmlns:xlink="http://www.w3.org/1999/xlink" content-type="dwc:institutional_code" xlink:type="simple">ANIC</named-content> ANTS Vial 1.210) frons (<bold>j</bold>), profile (<bold>k</bold>) and dorsum (<bold>l</bold>); distribution map for the species for the species (<bold>m</bold>). Low resolution scale bars: 1 mm (<bold>i</bold>); 500µm (<bold>g, h</bold>); (scale bars not supplied on Automontage photographs (<bold>a–c</bold>).</p></caption><graphic xmlns:xlink="http://www.w3.org/1999/xlink" xlink:href="zookeys-700-001-g168.jpg" position="float" orientation="portrait" xlink:type="simple" id="oo_156738.jpg"/></fig><!--PageBreak--></tp:treatment-sec><tp:treatment-sec><!--Section generated to contain objects referenced in tp:taxon-treatment.--><fig id="F3" position="float" orientation="portrait"><label>Figure 3.</label><caption><p>Frons of head of <italic><tp:taxon-name><tp:taxon-name-part taxon-name-part-type="genus" reg="Melophorus">Melophorus</tp:taxon-name-part></tp:taxon-name></italic> showing structures mentioned in this monograph: <bold>AS</bold> antennal scape <bold>AT</bold> apical tooth <bold>BT</bold> basal tooth <bold><abbrev xmlns:xlink="http://www.w3.org/1999/xlink" xlink:title="Cephalic index" id="ABBRID0EDDBG" xlink:type="simple">CI</abbrev></bold> compound eye <bold>CS</bold> clypeal psammophor<bold>e, c</bold>onsisting of a fringe of setae (nb. only those on RHS of head labelled) <bold>FC</bold> frontal carina <bold>FT</bold> frontal triangle <bold>M</bold> mandible <bold>OT</bold> ocellar triangl<bold>e, c</bold>onsisting of three ocelli (simple eyes) <bold>T</bold> torulus <bold>TP</bold> tentorial pit; 2, 3, 4, tooth sequence commencing from the apical tooth.</p></caption><graphic xmlns:xlink="http://www.w3.org/1999/xlink" xlink:href="zookeys-700-001-g003.jpg" position="float" orientation="portrait" xlink:type="simple" id="oo_156568.jpg"/></fig></tp:treatment-sec><ref-list><ref id="B43"><mixed-citation xmlns:xlink="http://www.w3.org/1999/xlink" xlink:type="simple">
          <person-group><name name-style="western"><surname>Forel</surname><given-names>A</given-names></name></person-group> (<year>1907</year>) <article-title>Formicides du Musée National Hongrois.</article-title> <source>Annales Historico-Naturales Musei Nationalis Hungarici</source> <volume>5</volume>: <fpage>1</fpage>–<lpage>42</lpage>. <ext-link xlink:type="simple" ext-link-type="uri" xlink:href="http://www.antwiki.org/wiki/images/0/03/Forel_1907d.pdf">http://www.antwiki.org/wiki/images/0/03/Forel_1907d.pdf</ext-link></mixed-citation></ref><ref id="B85"><mixed-citation xmlns:xlink="http://www.w3.org/1999/xlink" xlink:type="simple">
          <person-group><name name-style="western"><surname>Wheeler</surname><given-names>WM</given-names></name></person-group> (<year>1935</year>) <article-title>Myrmecological notes.</article-title> <source>Psyche (Cambridge)</source> <volume>42</volume>: <fpage>68</fpage>–<lpage>72</lpage>. <ext-link xlink:type="simple" ext-link-type="uri" xlink:href="http://psyche.entclub.org/pdf/42/42-068.pdf">http://psyche.entclub.org/pdf/42/42-068.pdf</ext-link></mixed-citation></ref><ref id="B44"><mixed-citation xmlns:xlink="http://www.w3.org/1999/xlink" xlink:type="simple">
          <person-group><name name-style="western"><surname>Forel</surname><given-names>A</given-names></name></person-group> (<year>1910</year>) <article-title>Formicides australiens reçus de MM. Froggatt et Rowland Turner.</article-title> <source>Revue Suisse de Zoologie</source> <volume>18</volume>: <fpage>1</fpage>–<lpage>94</lpage>. <ext-link xlink:type="simple" ext-link-type="uri" xlink:href="http://www.antwiki.org/wiki/images/6/64/Forel_1910b.pdf">http://www.antwiki.org/wiki/images/6/64/Forel_1910b.pdf</ext-link></mixed-citation></ref><ref id="B76"><mixed-citation xmlns:xlink="http://www.w3.org/1999/xlink" xlink:type="simple">
          <person-group><name name-style="western"><surname>Viehmeyer</surname><given-names>H</given-names></name></person-group> (<year>1925</year>) <article-title>Formiciden der australischen Faunenregion. (Fortsetzung.).</article-title> <source>Entomologische Mitteilungen, Berlin-Dahlem</source> <volume>14</volume>: <fpage>25</fpage>–<lpage>39</lpage>. <ext-link xlink:type="simple" ext-link-type="uri" xlink:href="http://www.antwiki.org/wiki/images/0/07/Viehmeyer_1925a.pdf">http://www.antwiki.org/wiki/images/0/07/Viehmeyer_1925a.pdf</ext-link></mixed-citation></ref></ref-list></tp:taxon-treatment>
