# Supplementary material for: Revision of the ant genus Melophorus (Hymenoptera, Formicidae)
Source: Zookeys. 2017 Sep 20;(700):1–420. doi: 10.3897/zookeys.700.11784 (PMC5711039; doi:10.3897/zookeys.700.11784)
Supplement: XML Treatment for Melophorus compactus [file zookeys.700.11784-treatment29.xml]

<!DOCTYPE tp:taxon-treatment
  PUBLIC "-//TaxonX//DTD Taxonomic Treatment Publishing DTD v0 20100105//EN" "tax-treatment-NSO.dtd">
<tp:taxon-treatment xmlns:tp="http://www.plazi.org/taxpub"><tp:treatment-meta><kwd-group><label>Taxon classification</label><kwd><named-content xmlns:xlink="http://www.w3.org/1999/xlink" content-type="kingdom">Animalia</named-content></kwd><kwd><named-content xmlns:xlink="http://www.w3.org/1999/xlink" content-type="order">Hymenoptera</named-content></kwd><kwd><named-content xmlns:xlink="http://www.w3.org/1999/xlink" content-type="family">Formicidae</named-content></kwd></kwd-group><mixed-citation publication-type="journal"><person-group><name><surname>Heterick</surname><given-names>Brian E.</given-names></name><name><surname>Castalanelli</surname><given-names>Mark</given-names></name><name><surname>Shattuck</surname><given-names>Steve O.</given-names></name></person-group><article-title>Revision of the ant genus <italic><tp:taxon-name><tp:taxon-name-part taxon-name-part-type="genus" reg="Melophorus">Melophorus</tp:taxon-name-part></tp:taxon-name></italic> (<tp:taxon-name><tp:taxon-name-part taxon-name-part-type="order">Hymenoptera</tp:taxon-name-part></tp:taxon-name>, <tp:taxon-name><tp:taxon-name-part taxon-name-part-type="family">Formicidae</tp:taxon-name-part></tp:taxon-name>)</article-title><source>Zookeys</source><day>20</day><month>9</month><year>2017</year><volume>2017</volume><issue>700</issue><fpage>1</fpage><lpage>420</lpage><pub-id pub-id-type="doi">10.3897/zookeys.700.11784</pub-id></mixed-citation></tp:treatment-meta><tp:nomenclature><tp:taxon-name>
            <tp:taxon-name-part taxon-name-part-type="genus" reg="Melophorus">Melophorus</tp:taxon-name-part>
            <tp:taxon-name-part taxon-name-part-type="species" reg="compactus">compactus</tp:taxon-name-part>
            <object-id xmlns:xlink="http://www.w3.org/1999/xlink" content-type="zoobank" xlink:type="simple">http://zoobank.org/DD477479-CBA5-40D1-9A1F-B70A90D66121</object-id>
          </tp:taxon-name><tp:taxon-authority>Heterick, Castalanelli &amp; Shattuck</tp:taxon-authority><tp:taxon-status xmlns:xlink="http://www.w3.org/1999/xlink" xlink:type="simple">sp. n.</tp:taxon-status></tp:nomenclature><tp:treatment-sec sec-type="Types" id="SECID0EPIEO"><title>Types.</title><p>Holotype minor worker (top ant) from St George (‘Saint George’-<italic>sic</italic>), Queensland, 18 January 1966, B.B. Lowery, on black soil and savannah woodland, R 63 [ANIC32-900088] (<named-content xmlns:xlink="http://www.w3.org/1999/xlink" content-type="dwc:institutional_code" xlink:type="simple">ANIC</named-content>). Paratypes: 2 minor workers on same pin and with same details as holotype (<named-content xmlns:xlink="http://www.w3.org/1999/xlink" content-type="dwc:institutional_code" xlink:type="simple">ANIC</named-content>); 3 media workers and minor worker from St George (‘Saint George’-<italic>sic</italic>), Queensland, 18 January 1966, B.B. Lowery, [ANIC32-900169] (<named-content xmlns:xlink="http://www.w3.org/1999/xlink" content-type="dwc:institutional_code" xlink:type="simple">MCZ</named-content>); 2 minor workers, 4 media workers, a major worker, a dealate queen and a male from St George (‘Saint George’-<italic>sic</italic>), Queensland, 18 January 1966, B.B. Lowery, [ANIC32-900089] (<named-content xmlns:xlink="http://www.w3.org/1999/xlink" content-type="dwc:institutional_code" xlink:type="simple">QM</named-content>).</p></tp:treatment-sec><tp:treatment-sec sec-type="material" id="SECID0E3KEO"><title>Other material examined.</title><p>
            <bold>New South Wales</bold>: Nyngan (Armstrong, J.).</p></tp:treatment-sec><tp:treatment-sec sec-type="diagnosis" id="SECID0EELEO"><title>Diagnosis.</title><p>
            <italic><tp:taxon-name><tp:taxon-name-part taxon-name-part-type="genus" reg="Melophorus">Melophorus</tp:taxon-name-part> <tp:taxon-name-part taxon-name-part-type="species" reg="compactus">compactus</tp:taxon-name-part></tp:taxon-name></italic> can be placed in the <italic><tp:taxon-name><tp:taxon-name-part taxon-name-part-type="genus" reg="Melophorus">M.</tp:taxon-name-part> <tp:taxon-name-part taxon-name-part-type="species" reg="biroi">biroi</tp:taxon-name-part></tp:taxon-name></italic> species-group on the basis of characters of the clypeus, propodeum, mandible and palps. The species is also placed in the <italic><tp:taxon-name><tp:taxon-name-part taxon-name-part-type="genus" reg="Melophorus">M.</tp:taxon-name-part> <tp:taxon-name-part taxon-name-part-type="species" reg="mjobergi">mjobergi</tp:taxon-name-part></tp:taxon-name></italic> clade because of characters best seen in the major worker. These include (seen in full-face view) the deeply recessed area around the frontal carinae and medial sector of clypeus visible in the major and media workers, the psammophore generally placed on or just above anterior margin of clypeus, and the minor workers hairy with bristly, short erect setae. <italic><tp:taxon-name><tp:taxon-name-part taxon-name-part-type="genus" reg="Melophorus">Melophorus</tp:taxon-name-part> <tp:taxon-name-part taxon-name-part-type="species" reg="compactus">compactus</tp:taxon-name-part></tp:taxon-name></italic> can then be distinguished from <italic><tp:taxon-name><tp:taxon-name-part taxon-name-part-type="genus" reg="Melophorus">M.</tp:taxon-name-part> <tp:taxon-name-part taxon-name-part-type="species" reg="mjobergi">mjobergi</tp:taxon-name-part></tp:taxon-name></italic> and <italic><tp:taxon-name><tp:taxon-name-part taxon-name-part-type="genus" reg="Melophorus">M.</tp:taxon-name-part> <tp:taxon-name-part taxon-name-part-type="species" reg="postlei">postlei</tp:taxon-name-part></tp:taxon-name></italic> by the following characters: head of major worker without distinct sculpture and strongly shining, the setae-bearing sockets on head (if visible) appearing as tiny pits only, the sculpture also reduced on the head of media worker, which is moderately shining, in full-face view, the antennal carina of the major worker distinctly extended posteriad past the antennal insertion, the posterior extension of the carina straight, and the eye of the minor worker placed medially on the head capsule and large in size (in profile, eye length ≈ 0.40 × length of side of head capsule).</p></tp:treatment-sec><tp:treatment-sec sec-type="description" id="SECID0ECPEO"><title>Minor worker description.</title><p>
            <bold>
              Head.</bold> Head approximately oval with straight sides; posterior margin of head extended posteriad as a convex, sloping surface with a slight medioccipital protuberance; frons matt or with weak sheen, microreticulate or microreticulate-shagreenate; frons consisting exclusively or almost exclusively of well-spaced, appressed setae only (small, erect setae, if present, usually confined to ocular triangle or posterior margin of head). Eye moderate (eye length 0.20–0.49 length of side of head capsule); in full-face view, eyes set above midpoint of head capsule; in profile, eye set anteriad of midline of head capsule; eyes elliptical or slightly reniform. In full-face view, frontal carinae straight or weakly convex; frontal lobes straight in front of antennal insertion. Anteromedial clypeal margin narrowly convex and protruding, clypeal margin entire or very weakly indented, or narrowly convex and protruding anteromedially, clypeal midpoint distinctly notched; clypeal psammophore set at or just above anterior clypeal margin; palp formula 6,4. Four or five mandibular teeth in minor worker; mandibles triangular, weakly incurved; third mandibular tooth distinctly shorter than apical tooth and teeth numbers two and four; masticatory margin of mandibles approximately vertical or weakly oblique. <bold>Mesosoma.</bold> Integument of pro<!--PageBreak--><!--PageBreak-->notum, mesonotum and mesopleuron with weak to moderate sheen, shagreenate on pronotum and dorsum of mesonotum, otherwise microreticulate; anterior mesosoma in profile broadly convex; erect pronotal setae absent; in profile, metanotal groove deep, ‘V’-shaped; propodeum shining and shagreenate; propodeum smoothly rounded or with indistinct angle, or uniformly flattened along an oblique trajectory; propodeal dorsum and declivity confluent; erect propodeal setae always absent; appressed propodeal setulae long and closely aligned, creating pubescence, or long, each reaching setae behind and in front, but not forming pubescence; propodeal spiracle situated on or beside declivitous face of propodeum, and shorter (length &lt; 0.50 × height of propodeum). <bold>Petiole.</bold> In profile, petiolar node rectangular, vertex blunt, directed posteriad; in full-face view, shape of petiolar node uniformly rounded; node shining and smooth with vestigial sculpture. <bold>Gaster.</bold> Gaster shining, shagreenate (‘LP record’ appearance); pilosity of first gastral tergite consisting of well-spaced, long, whitish, appressed setae only, erect setae always absent. <bold>General characters.</bold> Colour reddish-brown with brown gaster through to concolorous chocolate</p></tp:treatment-sec><tp:treatment-sec sec-type="description" id="SECID0E5PEO"><title>Major worker description.</title><p>
            <bold>
              Head.</bold> Head quadrate (i.e., heart-shaped); posterior margin of head weakly concave; cuticle of frons matt or with weak sheen, microreticulate; pilosity of frons a mixture of a few well-spaced, erect setae interspersed with appressed setae only, or consisting exclusively or almost exclusively of well-spaced, appressed setae only (small, erect setae, if present, usually confined to ocular triangle or posterior margin of head). Eye small (eye length less than 0.2 × length of head capsule); in full-face view, eyes set above midpoint of head capsule; in profile, eye set anteriad of midline of head capsule; eyes elliptical. In full-face view, frontal carinae straight or weakly convex; frontal lobes straight in front of antennal insertion. Anterior clypeal margin narrowly convex and protruding anteromedially, clypeal margin entire or weakly indented; clypeal psammophore set at or just above anterior clypeal margin; palp formula 6,4. Four mandibular teeth in major worker; mandibles triangular, weakly incurved; third mandibular tooth distinctly shorter than apical tooth and teeth numbers two and four; masticatory margin of mandibles approximately aligned vertically or weakly oblique. <bold>Mesosoma.</bold> Integument of pronotum, mesonotum and mesopleuron with weak to moderate sheen, shagreenate on pronotum and dorsum of mesonotum, otherwise microreticulate; anterior mesosoma in profile broadly convex; erect pronotal setae short and unmodified, or weakly expanded distally; in profile, metanotal groove shallow, broadly V- or U-shaped; propodeum matt or with a weak sheen and microreticulate; propodeum smoothly rounded or with indistinct angle, or uniformly flattened along an oblique trajectory; propodeal dorsum and declivity confluent; erect propodeal setae absent; appressed propodeal setae long and closely aligned, creating pubescence, or long and separated by at least own length; propodeal spiracle situated on or beside declivitous face of propodeum, and shorter (length less than 0.50 × height of propodeum). <bold>Petiole.</bold> In profile, petiolar node squamiform; in full-face view, shape of petiolar node uniformly rounded; node shining and faintly shagreenate-microreticulate. <bold>Gaster.</bold> Gaster shining, shagreenate (‘LP record’ appearance); pilosity of first gastral tergite consisting of well-spaced, erect and semi-erect setae <!--PageBreak-->interspersed with regularly spaced appressed setae. <bold>General characters.</bold> Colour from medium brown with darker gaster to blackish-crimson.</p></tp:treatment-sec><tp:treatment-sec sec-type="description" id="SECID0EZQEO"><title>Measurements.</title><p>Worker (n = 4): <abbrev xmlns:xlink="http://www.w3.org/1999/xlink" xlink:title="Cephalic index" id="ABBRID0E6QEO" xlink:type="simple">CI</abbrev> 98–107; <abbrev xmlns:xlink="http://www.w3.org/1999/xlink" xlink:title="Eye index" id="ABBRID0EDREO" xlink:type="simple">EI</abbrev> 24–27; <abbrev xmlns:xlink="http://www.w3.org/1999/xlink" xlink:title="Eye length" id="ABBRID0EHREO" xlink:type="simple">EL</abbrev> 0.14–0.22; <abbrev xmlns:xlink="http://www.w3.org/1999/xlink" xlink:title="Head length" id="ABBRID0ELREO" xlink:type="simple">HL</abbrev> 0.53–0.86; <abbrev xmlns:xlink="http://www.w3.org/1999/xlink" xlink:title="Head width" id="ABBRID0EPREO" xlink:type="simple">HW</abbrev> 0.52–0.92; <abbrev xmlns:xlink="http://www.w3.org/1999/xlink" xlink:title="Mesosomal length" id="ABBRID0ETREO" xlink:type="simple">ML</abbrev> 0.77–1.12; <abbrev xmlns:xlink="http://www.w3.org/1999/xlink" xlink:title="Maximum tibial length" id="ABBRID0EXREO" xlink:type="simple">MTL</abbrev> 0.45–0.52; <abbrev xmlns:xlink="http://www.w3.org/1999/xlink" xlink:title="Propodeal height" id="ABBRID0E2REO" xlink:type="simple">PpH</abbrev> 0.05–0.09; <abbrev xmlns:xlink="http://www.w3.org/1999/xlink" xlink:title="Propodeal length" id="ABBRID0E6REO" xlink:type="simple">PpL</abbrev> 0.30–0.46; <abbrev xmlns:xlink="http://www.w3.org/1999/xlink" xlink:title="Scape index" id="ABBRID0EDSEO" xlink:type="simple">SI</abbrev> 65–129; <abbrev xmlns:xlink="http://www.w3.org/1999/xlink" xlink:title="Scape length" id="ABBRID0EHSEO" xlink:type="simple">SL</abbrev> 0.60–0.67.</p></tp:treatment-sec><tp:treatment-sec sec-type="comments" id="SECID0ELSEO"><title>Comments.</title><p>This rather uncommon species is distinguished from other members of the complex by its large eyes, reduced sculpture, the shining appearance of the head capsule without distinct pitting in the major worker, and the well-developed frontal carinae. Minor workers, however, closely resemble those of <italic><tp:taxon-name><tp:taxon-name-part taxon-name-part-type="genus" reg="Melophorus">M.</tp:taxon-name-part> <tp:taxon-name-part taxon-name-part-type="species" reg="postlei">postlei</tp:taxon-name-part></tp:taxon-name></italic>, albeit the compound eye is much larger. <italic><tp:taxon-name><tp:taxon-name-part taxon-name-part-type="genus" reg="Melophorus">Melophorus</tp:taxon-name-part> <tp:taxon-name-part taxon-name-part-type="species" reg="compactus">compactus</tp:taxon-name-part></tp:taxon-name></italic> is known from a handful of collections in NSW and QLD. This is the most southerly occurring member of the complex among those species with a recessed gena in the major and media worker. A worker collected by Rev. Lowery in St George, QLD came from savannah woodland over black soil plain. No specimens were available for sequencing and nothing more is known of the species.</p></tp:treatment-sec><tp:treatment-sec sec-type="etymology" id="SECID0EZTEO"><title>Etymology.</title><p>Latin <italic><tp:taxon-name><tp:taxon-name-part taxon-name-part-type="species" reg="compactus">compactus</tp:taxon-name-part></tp:taxon-name></italic> (‘thick’); adjective in the nominative singular.</p><fig id="F170" position="float" orientation="portrait"><label>Figure 33.</label><caption><p>
          <italic><tp:taxon-name><tp:taxon-name-part taxon-name-part-type="genus" reg="Melophorus">Melophorus</tp:taxon-name-part> <tp:taxon-name-part taxon-name-part-type="species" reg="compactus">compactus</tp:taxon-name-part></tp:taxon-name></italic> sp. n.: major worker paratype (ANIC32-900169–third ant from top) frons (<bold>a</bold>), profile (<bold>b</bold>) and dorsum (<bold>c</bold>); minor worker holotype (ANIC32-900088) frons (<bold>d</bold>), profile (<bold>e</bold>) and dorsum (<bold>f</bold>); distribution map for the species (<bold>g</bold>). Low resolution scale bars: 0.5 mm (<bold>b, c</bold>, <bold>e, f</bold>); 0.2 mm (<bold>a, d</bold>).</p></caption><graphic xmlns:xlink="http://www.w3.org/1999/xlink" xlink:href="zookeys-700-001-g170.jpg" position="float" orientation="portrait" xlink:type="simple" id="oo_156740.jpg"/></fig></tp:treatment-sec></tp:taxon-treatment>
