# Supplementary material for: Revision of the ant genus Melophorus (Hymenoptera, Formicidae)
Source: Zookeys. 2017 Sep 20;(700):1–420. doi: 10.3897/zookeys.700.11784 (PMC5711039; doi:10.3897/zookeys.700.11784)
Supplement: XML Treatment for Melophorus cuneatus [file zookeys.700.11784-treatment30.xml]

<!DOCTYPE tp:taxon-treatment
  PUBLIC "-//TaxonX//DTD Taxonomic Treatment Publishing DTD v0 20100105//EN" "tax-treatment-NSO.dtd">
<tp:taxon-treatment xmlns:tp="http://www.plazi.org/taxpub"><tp:treatment-meta><kwd-group><label>Taxon classification</label><kwd><named-content xmlns:xlink="http://www.w3.org/1999/xlink" content-type="kingdom">Animalia</named-content></kwd><kwd><named-content xmlns:xlink="http://www.w3.org/1999/xlink" content-type="order">Hymenoptera</named-content></kwd><kwd><named-content xmlns:xlink="http://www.w3.org/1999/xlink" content-type="family">Formicidae</named-content></kwd></kwd-group><mixed-citation publication-type="journal"><person-group><name><surname>Heterick</surname><given-names>Brian E.</given-names></name><name><surname>Castalanelli</surname><given-names>Mark</given-names></name><name><surname>Shattuck</surname><given-names>Steve O.</given-names></name></person-group><article-title>Revision of the ant genus <italic><tp:taxon-name><tp:taxon-name-part taxon-name-part-type="genus" reg="Melophorus">Melophorus</tp:taxon-name-part></tp:taxon-name></italic> (<tp:taxon-name><tp:taxon-name-part taxon-name-part-type="order">Hymenoptera</tp:taxon-name-part></tp:taxon-name>, <tp:taxon-name><tp:taxon-name-part taxon-name-part-type="family">Formicidae</tp:taxon-name-part></tp:taxon-name>)</article-title><source>Zookeys</source><day>20</day><month>9</month><year>2017</year><volume>2017</volume><issue>700</issue><fpage>1</fpage><lpage>420</lpage><pub-id pub-id-type="doi">10.3897/zookeys.700.11784</pub-id></mixed-citation></tp:treatment-meta><tp:nomenclature><tp:taxon-name>
            <tp:taxon-name-part taxon-name-part-type="genus" reg="Melophorus">Melophorus</tp:taxon-name-part>
            <tp:taxon-name-part taxon-name-part-type="species" reg="cuneatus">cuneatus</tp:taxon-name-part>
            <object-id xmlns:xlink="http://www.w3.org/1999/xlink" content-type="zoobank" xlink:type="simple">http://zoobank.org/2C0FD278-DD7E-449C-B038-7D359FEBC350</object-id>
          </tp:taxon-name><tp:taxon-authority>Heterick, Castalanelli &amp; Shattuck</tp:taxon-authority><tp:taxon-status xmlns:xlink="http://www.w3.org/1999/xlink" xlink:type="simple">sp. n.</tp:taxon-status></tp:nomenclature><tp:treatment-sec sec-type="Types" id="SECID0EPXEO"><title>Types.</title><p>Minor worker holotype (bottom ant) from Binningup <named-content xmlns:xlink="http://www.w3.org/1999/xlink" content-type="dwc:verbatimCoordinates" xlink:type="simple"><named-content content-type="geo-json" specific-use="{&#34;type&#34;:&#34;Point&#34;,&#34;coordinates&#34;:[143.720833,-33.146111]}" id="NCID0EYXEO" xlink:type="simple">33°08'46"S, 143°43'15"E</named-content></named-content>, Western Australia, 1 January 2007, Heterick, B.E., coastal scrubland, nest in small tussock [JDM32-001958] (<named-content xmlns:xlink="http://www.w3.org/1999/xlink" content-type="dwc:institutional_code" xlink:type="simple">WAM</named-content>). Paratypes: 2 major workers on same pin and with same details as holotype (<named-content xmlns:xlink="http://www.w3.org/1999/xlink" content-type="dwc:institutional_code" xlink:type="simple">WAM</named-content>); minor worker from Bold Park <named-content xmlns:xlink="http://www.w3.org/1999/xlink" content-type="dwc:verbatimCoordinates" xlink:type="simple"><named-content content-type="geo-json" specific-use="{&#34;type&#34;:&#34;Point&#34;,&#34;coordinates&#34;:[115.766667,-31.933333]}" id="NCID0E3YEO" xlink:type="simple">31°56'S, 115°46'E</named-content></named-content>, Western Australia, 19–22 March 2004, S. Callan [JDM32-001962] (<named-content xmlns:xlink="http://www.w3.org/1999/xlink" content-type="dwc:institutional_code" xlink:type="simple">ANIC</named-content>); 2 major workers from Jandakot Regional Park <named-content xmlns:xlink="http://www.w3.org/1999/xlink" content-type="dwc:verbatimCoordinates" xlink:type="simple"><named-content content-type="geo-json" specific-use="{&#34;type&#34;:&#34;Point&#34;,&#34;coordinates&#34;:[115.883333,-32.100000]}" id="NCID0ESZEO" xlink:type="simple">32°06'S, 115°53'E</named-content></named-content>, Western Australia, 28 April 2002, N. Gunawardene, Pitfall trap T2, S7 [JDM32-001960] (<named-content xmlns:xlink="http://www.w3.org/1999/xlink" content-type="dwc:institutional_code" xlink:type="simple">BMNH</named-content>).</p></tp:treatment-sec><tp:treatment-sec sec-type="material" id="SECID0E3ZEO"><title>Other material examined.</title><p>
            <bold>Western Australia</bold>: Jandakot Reg. Pk. (Gunawardene, N. [JDM32-001960]), Reabold Hill (Majer, J.D. [JDM32-001959]).</p></tp:treatment-sec><tp:treatment-sec sec-type="diagnosis" id="SECID0EE1EO"><title>Diagnosis.</title><p>
            <italic><tp:taxon-name><tp:taxon-name-part taxon-name-part-type="genus" reg="Melophorus">Melophorus</tp:taxon-name-part> <tp:taxon-name-part taxon-name-part-type="species" reg="cuneatus">cuneatus</tp:taxon-name-part></tp:taxon-name></italic> can be placed in the <italic><tp:taxon-name><tp:taxon-name-part taxon-name-part-type="genus" reg="Melophorus">M.</tp:taxon-name-part> <tp:taxon-name-part taxon-name-part-type="species" reg="biroi">biroi</tp:taxon-name-part></tp:taxon-name></italic> species-group on the basis of characters of the clypeus, propodeum, mandible and palps. The species is placed in the <italic><tp:taxon-name><tp:taxon-name-part taxon-name-part-type="genus" reg="Melophorus">M.</tp:taxon-name-part> <tp:taxon-name-part taxon-name-part-type="species" reg="biroi">biroi</tp:taxon-name-part></tp:taxon-name></italic> species-complex on the basis of a further suite of characters (viz, metatibia of major worker with only one preapical spur [except rarely in the <italic><tp:taxon-name><tp:taxon-name-part taxon-name-part-type="species" reg="mjobergi">mjobergi</tp:taxon-name-part></tp:taxon-name></italic> clade]; clypeal psammophore placed anteriorly at or just above anterior margin of clypeus in the minor worker and often in the major worker; head dorsoventrally compressed to varying degrees in the minor worker of most species with the eyes placed high on the sides; compact legs, and small body size [excluding <italic><tp:taxon-name><tp:taxon-name-part taxon-name-part-type="species" reg="mjobergi">mjobergi</tp:taxon-name-part></tp:taxon-name></italic> clade] <abbrev xmlns:xlink="http://www.w3.org/1999/xlink" xlink:title="Head width" id="ABBRID0ED4EO" xlink:type="simple">HW</abbrev> of smallest minor 0.36 mm, average <abbrev xmlns:xlink="http://www.w3.org/1999/xlink" xlink:title="Head width" id="ABBRID0EQ4EO" xlink:type="simple">HW</abbrev> of smallest minors 0.46 mm; <abbrev xmlns:xlink="http://www.w3.org/1999/xlink" xlink:title="Head width" id="ABBRID0EU4EO" xlink:type="simple">HW</abbrev> of largest known major 1.29 mm, average <abbrev xmlns:xlink="http://www.w3.org/1999/xlink" xlink:title="Head width" id="ABBRID0EB5EO" xlink:type="simple">HW</abbrev> of largest majors [where known] 1.05 mm). <italic><tp:taxon-name><tp:taxon-name-part taxon-name-part-type="genus" reg="Melophorus">Melophorus</tp:taxon-name-part> <tp:taxon-name-part taxon-name-part-type="species" reg="cuneatus">cuneatus</tp:taxon-name-part></tp:taxon-name></italic> cannot be confused with any other other <italic><tp:taxon-name><tp:taxon-name-part taxon-name-part-type="genus" reg="Melophorus">Melophorus</tp:taxon-name-part></tp:taxon-name></italic> except, perhaps, for <italic><tp:taxon-name><tp:taxon-name-part taxon-name-part-type="genus" reg="Melophorus">M.</tp:taxon-name-part> <tp:taxon-name-part taxon-name-part-type="species" reg="paramorphomenus">paramorphomenus</tp:taxon-name-part></tp:taxon-name></italic>, which, however, has the diagnostic characters of the <italic><tp:taxon-name><tp:taxon-name-part taxon-name-part-type="genus" reg="Melophorus">M.</tp:taxon-name-part> <tp:taxon-name-part taxon-name-part-type="species" reg="fieldi">fieldi</tp:taxon-name-part></tp:taxon-name></italic> complex. In profile, the propodeal dorsum of minor and media workers of <!--PageBreak--><!--PageBreak--><italic><tp:taxon-name><tp:taxon-name-part taxon-name-part-type="genus" reg="Melophorus">M.</tp:taxon-name-part> <tp:taxon-name-part taxon-name-part-type="species" reg="cuneatus">cuneatus</tp:taxon-name-part></tp:taxon-name></italic> is extremely narrow and almost acuminate, the metanotal groove in all workers is narrowly and deeply impressed, the mesonotum of the minor worker is hypertrophied so that the metathoracic spiracle is situated on its underside in a distinctly lateral position and all workers possess weak pubescence and a moderate number of erect setae on the mesosoma.</p></tp:treatment-sec><tp:treatment-sec sec-type="description" id="SECID0EMAFO"><title>Minor worker description.</title><p>
            <bold>
              Head.</bold> Head square; posterior margin of head planar or weakly convex, or planar or weakly concave; frons matt or with weak sheen, microreticulate or microreticulate-shagreenate; pilosity of frons a mixture of a few well-spaced, erect setae interspersed with appressed setae only. Eye moderate (eye length 0.20–0.49 length of side of head capsule); in full-face view, eyes set above midpoint of head capsule; in profile, eye set anteriad of midline of head capsule; eyes elliptical or slightly reniform. In full-face view, frontal carinae concave; frontal lobes straight in front of antennal insertion. Anteromedial clypeal margin straight, or broadly and evenly convex; clypeal psammophore set at or just above anterior clypeal margin; palp formula 6,4. Five mandibular teeth in minor worker; mandibles triangular, weakly incurved; third mandibular tooth distinctly shorter than apical tooth and teeth numbers two and four; masticatory margin of mandibles approximately vertical or weakly oblique. <bold>Mesosoma.</bold> Integument of pronotum, mesonotum and mesopleuron matt or with weak sheen and microreticulate throughout; anterior mesosoma in profile smoothly rounded anteriad, thereafter pronotum and whole of mesonotum flattened and on same plane as propodeum; appearance of erect pronotal setae short, (i.e., longest erect setae shorter than length of eye) and unmodified; in profile, metanotal groove a narrow but deep slit; propodeum matt or with a weak sheen and microreticulate-striolate; propodeum wedge-shaped, tapering dorsad; length ratio of propodeal dorsum to its declivity not applicable, propodeal dorsum reduced to a narrow sliver; erect propodeal setae variable in number, may be absent; appressed propodeal setulae long and closely aligned, creating pubescence; propodeal spiracle situated on or beside declivitous face of propodeum, and longer (length ≥ 0.50 × height of propodeum). <bold>Petiole.</bold> In profile, petiolar node squamiform; in full-face view, shape of petiolar node uniformly rounded; node shining and smooth with vestigial sculpture. <bold>Gaster.</bold> Gaster weakly shining with indistinct shagreenation; pilosity of first gastral tergite consisting of thick, appressed setae that form pubescence, interspersed with numerous short, bristly, erect setae. <bold>General characters.</bold> Colour of foreparts chocolate to black, gaster dark brown to black.</p></tp:treatment-sec><tp:treatment-sec sec-type="description" id="SECID0EFBFO"><title>Major worker description.</title><p>
            <bold>
              Head.</bold> Head square; posterior margin of head weakly concave; cuticle of frons shining with superficial shagreenation or microreticulation only; pilosity of frons a mixture of a few well-spaced, erect setae interspersed with appressed setae only. Eye moderate (eye length 0.20–0.49 length of head capsule); in full-face view, eyes set above midpoint of head capsule; in profile, eye set anteriad of midline of head capsule; eyes elliptical. In full-face view, frontal carinae straight, divergent posteriad; frontal lobes straight in front of antennal insertion. Anterior clypeal margin broadly emarginate; clypeal psammophore set at or just above anterior clypeal margin; palp formula 6,4. Five mandibular teeth in major worker; mandibles triangular, weakly incurved; third mandibular tooth distinctly shorter than apical tooth and teeth num<!--PageBreak-->bers two and four; masticatory margin of mandibles approximately aligned vertically or weakly oblique. <bold>Mesosoma.</bold> Integument of pronotum, mesonotum and mesopleuron shining and uniformly microreticulate, with shallow dimpling evident on the dorsum of the mesonotum; anterior mesosoma in profile steeply rounded anteriad, thereafter pronotum and whole of mesonotum flattened and on a higher plane than propodeum; erect pronotal setae short, (i.e., shorter than length of eye) and unmodified; in profile, metanotal groove a narrow but deep slit; propodeum shining and microreticulate; propodeum always smoothly rounded; propodeal dorsum and declivity confluent; erect propodeal setae present and sparse to moderate (1-12); appressed propodeal setae long, each reaching setae behind and in front, but not forming pubescence; propodeal spiracle situated on or beside declivitous face of propodeum, and shorter (length less than 0.50 × height of propodeum). <bold>Petiole.</bold> In profile, petiolar node squamiform; in full-face view, shape of petiolar node uniformly rounded, or generally rounded with median indentation; node shining and smooth with vestigial microreticulation anteriad. <bold>Gaster.</bold> Gaster shining, shagreenate (‘LP record’ appearance); pilosity of first gastral tergite consisting of longish, closely aligned, appressed setae interspersed with short, bristly, erect setae (some distally flattened). <bold>General characters.</bold> Colour of foreparts russet to dark reddish-brown, gaster dark brown to brownish-black.</p></tp:treatment-sec><tp:treatment-sec sec-type="description" id="SECID0EACFO"><title>Measurements.</title><p>Worker (n = 4): <abbrev xmlns:xlink="http://www.w3.org/1999/xlink" xlink:title="Cephalic index" id="ABBRID0EGCFO" xlink:type="simple">CI</abbrev> 98–115; <abbrev xmlns:xlink="http://www.w3.org/1999/xlink" xlink:title="Eye index" id="ABBRID0EKCFO" xlink:type="simple">EI</abbrev> 19–27; <abbrev xmlns:xlink="http://www.w3.org/1999/xlink" xlink:title="Eye length" id="ABBRID0EOCFO" xlink:type="simple">EL</abbrev> 0.14–0.23; <abbrev xmlns:xlink="http://www.w3.org/1999/xlink" xlink:title="Head length" id="ABBRID0ESCFO" xlink:type="simple">HL</abbrev> 0.52–1.06; <abbrev xmlns:xlink="http://www.w3.org/1999/xlink" xlink:title="Head width" id="ABBRID0EWCFO" xlink:type="simple">HW</abbrev> 0.52–1.23; <abbrev xmlns:xlink="http://www.w3.org/1999/xlink" xlink:title="Mesosomal length" id="ABBRID0E1CFO" xlink:type="simple">ML</abbrev> 0.77–1.35; <abbrev xmlns:xlink="http://www.w3.org/1999/xlink" xlink:title="Maximum tibial length" id="ABBRID0E5CFO" xlink:type="simple">MTL</abbrev> 0.45–0.73; <abbrev xmlns:xlink="http://www.w3.org/1999/xlink" xlink:title="Propodeal height" id="ABBRID0ECDFO" xlink:type="simple">PpH</abbrev> 0.05–0.12; <abbrev xmlns:xlink="http://www.w3.org/1999/xlink" xlink:title="Propodeal length" id="ABBRID0EGDFO" xlink:type="simple">PpL</abbrev> 0.30–0.59; <abbrev xmlns:xlink="http://www.w3.org/1999/xlink" xlink:title="Scape index" id="ABBRID0EKDFO" xlink:type="simple">SI</abbrev> 73–129; <abbrev xmlns:xlink="http://www.w3.org/1999/xlink" xlink:title="Scape length" id="ABBRID0EODFO" xlink:type="simple">SL</abbrev> 0.67–0.89.</p></tp:treatment-sec><tp:treatment-sec sec-type="comments" id="SECID0ESDFO"><title>Comments.</title><p>
            <italic><tp:taxon-name><tp:taxon-name-part taxon-name-part-type="genus" reg="Melophorus">Melophorus</tp:taxon-name-part> <tp:taxon-name-part taxon-name-part-type="species" reg="cuneatus">cuneatus</tp:taxon-name-part></tp:taxon-name></italic> is confined to the southwest of Western Australia. All known records have been from the Swan Coastal Plain. This ant is nowhere common, but appears occasionally in collections from relictual bushland in the Perth metropolitan area as well as localities to the south as far as Binningup. The appearance of the mesosoma, in particular the wedge-shaped propodeum, distinguishes minor workers of this ant from all others. The major worker is less spectacular but has weak pubescence on the gaster and a deeply impressed metanotal groove, both of which serve to differentiate it from other members of the complex that occur in the same area. No material has been available for sequencing, but the morphology suggests a close relationship to <italic><tp:taxon-name><tp:taxon-name-part taxon-name-part-type="genus" reg="Melophorus">M.</tp:taxon-name-part> <tp:taxon-name-part taxon-name-part-type="species" reg="propebiroi">propebiroi</tp:taxon-name-part></tp:taxon-name></italic>. There are no ecological notes on labels for this species, but the localities where it has been found support dry sclerophyll woodland.</p></tp:treatment-sec><tp:treatment-sec sec-type="etymology" id="SECID0EAFFO"><title>Etymology.</title><p>Latin <italic><tp:taxon-name><tp:taxon-name-part taxon-name-part-type="species" reg="cuneatus">cuneatus</tp:taxon-name-part></tp:taxon-name></italic> (‘wedge-shaped’); adjective in the nominative singular.</p><fig id="F171" position="float" orientation="portrait"><label>Figure 34.</label><caption><p>
          <italic><tp:taxon-name><tp:taxon-name-part taxon-name-part-type="genus" reg="Melophorus">Melophorus</tp:taxon-name-part> <tp:taxon-name-part taxon-name-part-type="species" reg="cuneatus">cuneatus</tp:taxon-name-part></tp:taxon-name></italic> sp. n.: major worker paratype (JDM32-001958–top ant) frons (<bold>a</bold>), profile (<bold>b</bold>) and dorsum (<bold>c</bold>); minor worker holotype (JDM32-001958–bottom ant) frons (<bold>d</bold>), profile (<bold>e</bold>) and dorsum (<bold>f</bold>); distribution map for the species (<bold>g</bold>). Low resolution scale bars: 0.5 mm (<bold>a–c, e, f</bold>); 0.2 mm (<bold>d</bold>).</p></caption><graphic xmlns:xlink="http://www.w3.org/1999/xlink" xlink:href="zookeys-700-001-g171.jpg" position="float" orientation="portrait" xlink:type="simple" id="oo_156741.jpg"/></fig></tp:treatment-sec></tp:taxon-treatment>
