# Supplementary material for: Revision of the ant genus Melophorus (Hymenoptera, Formicidae)
Source: Zookeys. 2017 Sep 20;(700):1–420. doi: 10.3897/zookeys.700.11784 (PMC5711039; doi:10.3897/zookeys.700.11784)
Supplement: XML Treatment for Melophorus mjobergi [file zookeys.700.11784-treatment40.xml]

<!DOCTYPE tp:taxon-treatment
  PUBLIC "-//TaxonX//DTD Taxonomic Treatment Publishing DTD v0 20100105//EN" "tax-treatment-NSO.dtd">
<tp:taxon-treatment xmlns:tp="http://www.plazi.org/taxpub"><tp:treatment-meta><kwd-group><label>Taxon classification</label><kwd><named-content xmlns:xlink="http://www.w3.org/1999/xlink" content-type="kingdom">Animalia</named-content></kwd><kwd><named-content xmlns:xlink="http://www.w3.org/1999/xlink" content-type="order">Hymenoptera</named-content></kwd><kwd><named-content xmlns:xlink="http://www.w3.org/1999/xlink" content-type="family">Formicidae</named-content></kwd></kwd-group><mixed-citation publication-type="journal"><person-group><name><surname>Heterick</surname><given-names>Brian E.</given-names></name><name><surname>Castalanelli</surname><given-names>Mark</given-names></name><name><surname>Shattuck</surname><given-names>Steve O.</given-names></name></person-group><article-title>Revision of the ant genus <italic><tp:taxon-name><tp:taxon-name-part taxon-name-part-type="genus" reg="Melophorus">Melophorus</tp:taxon-name-part></tp:taxon-name></italic> (<tp:taxon-name><tp:taxon-name-part taxon-name-part-type="order">Hymenoptera</tp:taxon-name-part></tp:taxon-name>, <tp:taxon-name><tp:taxon-name-part taxon-name-part-type="family">Formicidae</tp:taxon-name-part></tp:taxon-name>)</article-title><source>Zookeys</source><day>20</day><month>9</month><year>2017</year><volume>2017</volume><issue>700</issue><fpage>1</fpage><lpage>420</lpage><pub-id pub-id-type="doi">10.3897/zookeys.700.11784</pub-id></mixed-citation></tp:treatment-meta><tp:nomenclature><tp:taxon-name>
            <tp:taxon-name-part taxon-name-part-type="genus" reg="Melophorus">Melophorus</tp:taxon-name-part>
            <tp:taxon-name-part taxon-name-part-type="species" reg="mjobergi">mjobergi</tp:taxon-name-part>
          </tp:taxon-name><tp:taxon-authority>Forel</tp:taxon-authority><tp:nomenclature-citation-list><tp:nomenclature-citation><tp:taxon-name>
                <tp:taxon-name-part taxon-name-part-type="genus" reg="Melophorus">Melophorus</tp:taxon-name-part> <tp:taxon-name-part taxon-name-part-type="species" reg="mjobergi">mjobergi</tp:taxon-name-part></tp:taxon-name><comment><xref ref-type="bibr" rid="B46">Forel 1915</xref>: 88 (combination in <tp:taxon-name><tp:taxon-name-part taxon-name-part-type="genus" reg="Melophorus">M.</tp:taxon-name-part> (<tp:taxon-name-part taxon-name-part-type="subgenus" reg="Erimelophorus">Erimelophorus</tp:taxon-name-part>)</tp:taxon-name> by <xref ref-type="bibr" rid="B85">Wheeler 1935</xref>: 71).</comment></tp:nomenclature-citation></tp:nomenclature-citation-list></tp:nomenclature><tp:treatment-sec sec-type="Types" id="SECID0E15KO"><title>Types.</title><p>Syntype (likely) minor worker, Broome, Western Australia [<named-content xmlns:xlink="http://www.w3.org/1999/xlink" content-type="dwc:institutional_code" xlink:type="simple">ANIC</named-content>] (examined: <named-content xmlns:xlink="http://www.w3.org/1999/xlink" content-type="dwc:institutional_code" xlink:type="simple">ANIC</named-content> specimen The minor worker lacks Forel’s red ‘typus’ label, but possesses a handwritten label with ‘type’ on it and very probably belongs to the series of eight workers inspected by Forel when he described this species, despite the presence of a ‘co-type’ label.) Also examined: Images of syntype minor worker, Broome, Western Australia [<named-content xmlns:xlink="http://www.w3.org/1999/xlink" content-type="dwc:institutional_code" xlink:type="simple">MHNG</named-content>] [NHRS] (AntWeb images of <named-content xmlns:xlink="http://www.w3.org/1999/xlink" content-type="dwc:institutional_code" xlink:type="simple">MHNG</named-content> specimen <ext-link xmlns:xlink="http://www.w3.org/1999/xlink" xlink:type="simple" ext-link-type="uri" xlink:href="http://data.antweb.org/specimen/CASENT0909819">CASENT0909819</ext-link>, images of NHRS specimen [image no. NHRS-HEVA 000003949]). The <named-content xmlns:xlink="http://www.w3.org/1999/xlink" content-type="dwc:institutional_code" xlink:type="simple">CASC</named-content> ant is accompanied by a red ‘typus’ label, but the NHRS specimen is accompanied by a handwritten label only.</p></tp:treatment-sec><tp:treatment-sec sec-type="material" id="SECID0EUALO"><title>Other material examined.</title><p>
            <bold>Northern Territory</bold>: nr Limbunya turnoff (Heterick, B.E. [M225]). <bold>Western Australia</bold>: 14 km E Roebuck Plains RH (Heterick, B.E. [M191]), 30 km N Sandfire Hill (Heterick, B.E. [M183]), 4 km N Cape Leveque turnoff (Heterick, B.E. [M250]), 4.3 km N Stanley rest area (Heterick, B.E. [M255]), 47 km E Fitzroy Crossing (Heterick, B.E. [M238]), 5 km N Pardoo Hill (Heterick, B.E. [M264]), Argyle Diamond Mine via Kununurra (Postle, A. [JDM32-001567]), Argyle Diamond Mine via Kununurra (Postle, A. [JDM32-001566]), Argyle Diamonds via Kununurra (Postle, A.T. [JDM32-001561]), Argyle Diamonds via Kununurra (Postle, A.T. [JDM32-001563]), Dampier Downs turnoff (Heterick, B.E. [M252]), Erskine Ra (Heterick, B.E. [M192]), Ethel Creek (Singarayar, F.K. [JDM32-004667]), Lissadell Rd turnoff (Heterick, B.E. [M212]), Nita Downs turnoff (Heterick, B.E. [M260]), Pardoo Hill (Heterick, B.E. [M179]), Willie Creek turnoff (Heterick, B.E. [M277]).</p></tp:treatment-sec><tp:treatment-sec sec-type="diagnosis" id="SECID0E5ALO"><title>Diagnosis.</title><p>
            <italic><tp:taxon-name><tp:taxon-name-part taxon-name-part-type="genus" reg="Melophorus">Melophorus</tp:taxon-name-part> <tp:taxon-name-part taxon-name-part-type="species" reg="mjobergi">mjobergi</tp:taxon-name-part></tp:taxon-name></italic> can be placed in the <italic><tp:taxon-name><tp:taxon-name-part taxon-name-part-type="genus" reg="Melophorus">M.</tp:taxon-name-part> <tp:taxon-name-part taxon-name-part-type="species" reg="biroi">biroi</tp:taxon-name-part></tp:taxon-name></italic> species-group on the basis of characters of the clypeus, propodeum, mandible and palps. The species is also placed in the <italic><tp:taxon-name><tp:taxon-name-part taxon-name-part-type="genus" reg="Melophorus">M.</tp:taxon-name-part> <tp:taxon-name-part taxon-name-part-type="species" reg="mjobergi">mjobergi</tp:taxon-name-part></tp:taxon-name></italic> clade because of characters best seen in the major worker. These include (seen in full-face view) the deeply recessed area around the frontal carinae and medial sector of clypeus visible in the major and media workers, the psammophore generally placed on or just above anterior margin of clypeus, and the minor workers hairy with bristly, short erect setae. In <italic><tp:taxon-name><tp:taxon-name-part taxon-name-part-type="genus" reg="Melophorus">Melophorus</tp:taxon-name-part> <tp:taxon-name-part taxon-name-part-type="species" reg="mjobergi">mjobergi</tp:taxon-name-part></tp:taxon-name></italic> the head of all workers is microreticulate and moderately shining to matt and the setae-bearing sockets on the head of the major worker are impressed so as to appear as small, oval depressions. In full-face view, the antennal carina of the major worker is limited to a flange around the antennal insertion, a weak ridge representing the posterior extension of carina is strongly concave posteriad. This will differentiate this ant from <italic><tp:taxon-name><tp:taxon-name-part taxon-name-part-type="genus" reg="Melophorus">M.</tp:taxon-name-part> <tp:taxon-name-part taxon-name-part-type="species" reg="compactus">compactus</tp:taxon-name-part></tp:taxon-name></italic>. Also, unlike <italic><tp:taxon-name><tp:taxon-name-part taxon-name-part-type="genus" reg="Melophorus">M.</tp:taxon-name-part> <tp:taxon-name-part taxon-name-part-type="species" reg="compactus">compactus</tp:taxon-name-part></tp:taxon-name></italic>, the eye of the minor worker is placed anteriorly on head capsule and is moderate in size (in profile, eye length ≈ 0.25× length of side of head capsule). <italic><tp:taxon-name><tp:taxon-name-part taxon-name-part-type="genus" reg="Melophorus">Melophorus</tp:taxon-name-part> <tp:taxon-name-part taxon-name-part-type="species" reg="mjobergi">mjobergi</tp:taxon-name-part></tp:taxon-name></italic> is very similar to <italic><tp:taxon-name><tp:taxon-name-part taxon-name-part-type="genus" reg="Melophorus">M.</tp:taxon-name-part> <tp:taxon-name-part taxon-name-part-type="species" reg="postlei">postlei</tp:taxon-name-part></tp:taxon-name></italic> but the appressed setae in all workers is loose and relatively thick and does not obscure the underlying cuticle, which is moderately shining in appearance.</p><!--PageBreak--></tp:treatment-sec><tp:treatment-sec sec-type="description" id="SECID0ETFLO"><title>Minor worker description.</title><p>
            <bold>
              Head.</bold> Head approximately oval with straight sides; posterior margin of head strongly convex; frons matt or with weak sheen, microreticulate or microreticulate-shagreenate; pilosity of frons a mixture of a few well-spaced, erect setae interspersed with appressed setae only, or consisting of appressed pubescence, with many short, unmodified, erect setae. Eye moderate (eye length 0.20–0.49 length of side of head capsule); in full-face view, eyes set above midpoint of head capsule; in profile, eye set around midline of head capsule; eyes elliptical or slightly reniform. In full-face view, frontal carinae straight, divergent posteriad; frontal lobes straight in front of antennal insertion. Anteromedial clypeal margin broadly and evenly convex; clypeal psammophore set at or just above anterior clypeal margin; palp formula 6,4. Five mandibular teeth in minor worker; mandibles triangular, weakly incurved; third <!--PageBreak-->mandibular tooth distinctly shorter than apical tooth and teeth numbers two and four; masticatory margin of mandibles approximately vertical or weakly oblique. <bold>Mesosoma.</bold> Integument of pronotum, mesonotum and mesopleuron moderately shining and shagreenate throughout; anterior mesosoma in profile smoothly rounded anteriad, thereafter pronotum and whole of mesonotum flattened and on same plane as propodeum; appearance of erect pronotal setae short, (i.e., longest erect setae shorter than length of eye) and unmodified; in profile, metanotal groove shallow, indicated mainly by an angle; propodeum shining and shagreenate; propodeum angulate, propodeal angle blunt; length ratio of propodeal dorsum to its declivity between 1:1 and 1:2; erect propodeal setae present and sparse to moderate (1-12); appressed propodeal setulae long and closely aligned, creating pubescence, or long, each reaching setae behind and in front, but not forming pubescence; propodeal spiracle situated on or beside declivitous face of propodeum, and longer (length ≥ 0.50 × height of propodeum). <bold>Petiole.</bold> In profile, petiolar node squamiform; in full-face view, shape of petiolar node uniformly rounded; node shining and distinctly shagreenate-microreticulate. <bold>Gaster.</bold> Gaster weakly shining with indistinct shagreenation; pilosity of first gastral tergite consisting of well-spaced, short, thick, erect setae over long, closely aligned, whitish, appressed setae. <bold>General characters.</bold> Colour concolorous light brown.</p></tp:treatment-sec><tp:treatment-sec sec-type="description" id="SECID0EOGLO"><title>Major worker description.</title><p>
            <bold>
              Head.</bold> Head square; posterior margin of head planar or weakly concave; cuticle of frons matt or with weak sheen, with many fine, longitudinal striolae anteriad; pilosity of frons a mixture of many short, erect, bristly setae interspersed with regularly spaced appressed setae. Eye small (eye length &lt; 0.20 × length of head capsule); in full-face view, eyes set above midpoint of head capsule; in profile, eye set anteriad of midline of head capsule; eyes elliptical. In full-face view, frontal carinae distinctly concave; frontal lobes curved toward antennal insertion. Anterior clypeal margin narrowly convex and protruding anteromedially, clypeal margin entire or weakly indented; clypeal psammophore set at or just above anterior clypeal margin; palp formula 6,4. Four mandibular teeth in major worker; mandibles triangular, weakly incurved; third mandibular tooth distinctly shorter than apical tooth and teeth number two, but longer and narrower than basal tooth; masticatory margin of mandibles approximately aligned vertically or weakly oblique. <bold>Mesosoma.</bold> Integument of pronotum, mesonotum and mesopleuron matt or with weak sheen and microreticulate throughout; anterior mesosoma in profile convex anteriad, straight thereafter; erect pronotal setae short, (i.e., shorter than length of eye) and unmodified; in profile, metanotal groove shallow, narrowly V-shaped; propodeum matt or with a weak sheen and microreticulate; propodeum smoothly rounded or with indistinct angle; propodeal dorsum and declivity confluent; erect propodeal setae present and abundant (at least a dozen); no appressed propodeal setae, but a few relatively long decumbent setae present, not creating pubescence; propodeal spiracle situated on or beside declivitous face of propodeum, and longer (length greater than 0.50 × height of propodeum). <bold>Petiole.</bold> In profile, petiolar node narrowly squamiform; in full-face view, shape of petiolar node tapered with blunt vertex; node shining and superficially microreticulate. <bold>Gaster.</bold> Gaster shining with indistinct shagreenation; pilosity of first gastral tergite <!--PageBreak-->consisting of a mixture of curved, erect and semi- erect setae and decumbent setae that are not sufficiently close to form pubescence. <bold>General characters.</bold> Colour uniformly light olive brown.</p></tp:treatment-sec><tp:treatment-sec sec-type="description" id="SECID0EJHLO"><title>Measurements.</title><p>Worker (n = 8): <abbrev xmlns:xlink="http://www.w3.org/1999/xlink" xlink:title="Cephalic index" id="ABBRID0EPHLO" xlink:type="simple">CI</abbrev> 89–89; <abbrev xmlns:xlink="http://www.w3.org/1999/xlink" xlink:title="Eye index" id="ABBRID0ETHLO" xlink:type="simple">EI</abbrev> 29–30; <abbrev xmlns:xlink="http://www.w3.org/1999/xlink" xlink:title="Eye length" id="ABBRID0EXHLO" xlink:type="simple">EL</abbrev> 0.16–0.17; <abbrev xmlns:xlink="http://www.w3.org/1999/xlink" xlink:title="Head length" id="ABBRID0E2HLO" xlink:type="simple">HL</abbrev> 0.63–0.65; <abbrev xmlns:xlink="http://www.w3.org/1999/xlink" xlink:title="Head width" id="ABBRID0E6HLO" xlink:type="simple">HW</abbrev> 0.56–0.58; <abbrev xmlns:xlink="http://www.w3.org/1999/xlink" xlink:title="Mesosomal length" id="ABBRID0EDILO" xlink:type="simple">ML</abbrev> 0.86–0.88; <abbrev xmlns:xlink="http://www.w3.org/1999/xlink" xlink:title="Maximum tibial length" id="ABBRID0EHILO" xlink:type="simple">MTL</abbrev> 0.57–0.60; <abbrev xmlns:xlink="http://www.w3.org/1999/xlink" xlink:title="Propodeal height" id="ABBRID0ELILO" xlink:type="simple">PpH</abbrev> 0.08–0.10-; <abbrev xmlns:xlink="http://www.w3.org/1999/xlink" xlink:title="Propodeal length" id="ABBRID0EPILO" xlink:type="simple">PpL</abbrev> 0.35–0.36; <abbrev xmlns:xlink="http://www.w3.org/1999/xlink" xlink:title="Scape index" id="ABBRID0ETILO" xlink:type="simple">SI</abbrev> 136–137; <abbrev xmlns:xlink="http://www.w3.org/1999/xlink" xlink:title="Scape length" id="ABBRID0EXILO" xlink:type="simple">SL</abbrev> 0.76–0.79.</p></tp:treatment-sec><tp:treatment-sec sec-type="comments" id="SECID0E2ILO"><title>Comments.</title><p>
            <italic><tp:taxon-name><tp:taxon-name-part taxon-name-part-type="genus" reg="Melophorus">Melophorus</tp:taxon-name-part> <tp:taxon-name-part taxon-name-part-type="species" reg="mjobergi">mjobergi</tp:taxon-name-part></tp:taxon-name></italic> is difficult to distinguish from <italic><tp:taxon-name><tp:taxon-name-part taxon-name-part-type="genus" reg="Melophorus">M.</tp:taxon-name-part> <tp:taxon-name-part taxon-name-part-type="species" reg="postlei">postlei</tp:taxon-name-part></tp:taxon-name></italic>, but is shiny rather than matt in appearance and the appressed setae on the mesopleuron and gaster are more widely separated and do not obscure the underlying cuticle. However, on the five-gene and COI gene trees the two taxa are distinctly separate although closely related. The known distribution of the species is QLD, SA (TERC – one locality) and WA. The principal author has recorded the ‘<italic><tp:taxon-name><tp:taxon-name-part taxon-name-part-type="species" reg="pillipes">pillipes</tp:taxon-name-part></tp:taxon-name></italic>’ condition in worker material from Killarney Stn in NT (TERC), but this characteristic is otherwise confined to the members of the <italic><tp:taxon-name><tp:taxon-name-part taxon-name-part-type="species" reg="fieldi">fieldi</tp:taxon-name-part></tp:taxon-name></italic> and <italic><tp:taxon-name><tp:taxon-name-part taxon-name-part-type="species" reg="anderseni">anderseni</tp:taxon-name-part></tp:taxon-name></italic> complexes (to which this ant is unrelated) and this note requires further investigation.</p><p>
            <italic><tp:taxon-name><tp:taxon-name-part taxon-name-part-type="genus" reg="Melophorus">Melophorus</tp:taxon-name-part> <tp:taxon-name-part taxon-name-part-type="species" reg="mjobergi">mjobergi</tp:taxon-name-part></tp:taxon-name></italic> is very common in the Pilbara and Kimberley regions of WA, where it was among the most abundant <italic><tp:taxon-name><tp:taxon-name-part taxon-name-part-type="genus" reg="Melophorus">Melophorus</tp:taxon-name-part></tp:taxon-name></italic> taken by the principal author in roadside collections. Collections were made in a variety of habitats including sand plain, red clay soil, grassy woodland, tall grass over light soil, the crest of a small sand dune, a station rubbish dump with much woody litter and grasses, and on a grassed road verge near a petrol station. This considerably augments previous information on the species: as with so many other <italic><tp:taxon-name><tp:taxon-name-part taxon-name-part-type="genus" reg="Melophorus">Melophorus</tp:taxon-name-part></tp:taxon-name></italic>, earlier collectors omitted to record any data for this small ant apart from the fact that several specimens were collected in pitfall traps and one worker from Avon Downs Stn, NT, was taken ‘on flowers’.</p><fig id="F181" position="float" orientation="portrait"><label>Figure 44.</label><caption><p>
          <italic><tp:taxon-name><tp:taxon-name-part taxon-name-part-type="genus" reg="Melophorus">Melophorus</tp:taxon-name-part> <tp:taxon-name-part taxon-name-part-type="species" reg="mjobergi">mjobergi</tp:taxon-name-part></tp:taxon-name></italic> Forel: NHRS minor worker syntype (NHRS-HEVA 000003949) frons (<bold>a</bold>), profile (<bold>b</bold>) and dorsum (<bold>c</bold>); non–type minor worker (JDM32-004667–bottom ant) frons (<bold>d</bold>), profile (<bold>e</bold>) and dorsum (<bold>f</bold>); distribution map for the species (<bold>g</bold>). Low resolution scale bars: 1 mm (<bold>b, c</bold>); 0.5 mm (<bold>e–f</bold>); 0.2 mm (<bold>a, d</bold>).</p></caption><graphic xmlns:xlink="http://www.w3.org/1999/xlink" xlink:href="zookeys-700-001-g181.jpg" position="float" orientation="portrait" xlink:type="simple" id="oo_156751.jpg"/></fig></tp:treatment-sec><ref-list><ref id="B46"><mixed-citation xmlns:xlink="http://www.w3.org/1999/xlink" xlink:type="simple">
          <person-group><name name-style="western"><surname>Forel</surname><given-names>A</given-names></name></person-group> (<year>1915</year>) <article-title>Results of Dr. E. Mjöberg’s Swedish Scientific Expeditions to Australia 1910-13. 2. Ameisen.</article-title> <source>Arkiv för Zoologi</source> <volume>9</volume>(<issue>16</issue>): <fpage>1</fpage>–<lpage>119</lpage> <ext-link xlink:type="simple" ext-link-type="uri" xlink:href="http://www.antwiki.org/wiki/images/3/3f/Forel_1915b.pdf">http://www.antwiki.org/wiki/images/3/3f/Forel_1915b.pdf</ext-link></mixed-citation></ref><ref id="B85"><mixed-citation xmlns:xlink="http://www.w3.org/1999/xlink" xlink:type="simple">
          <person-group><name name-style="western"><surname>Wheeler</surname><given-names>WM</given-names></name></person-group> (<year>1935</year>) <article-title>Myrmecological notes.</article-title> <source>Psyche (Cambridge)</source> <volume>42</volume>: <fpage>68</fpage>–<lpage>72</lpage>. <ext-link xlink:type="simple" ext-link-type="uri" xlink:href="http://psyche.entclub.org/pdf/42/42-068.pdf">http://psyche.entclub.org/pdf/42/42-068.pdf</ext-link></mixed-citation></ref></ref-list></tp:taxon-treatment>
