# Supplementary material for: Revision of the ant genus Melophorus (Hymenoptera, Formicidae)
Source: Zookeys. 2017 Sep 20;(700):1–420. doi: 10.3897/zookeys.700.11784 (PMC5711039; doi:10.3897/zookeys.700.11784)
Supplement: XML Treatment for Melophorus postlei [file zookeys.700.11784-treatment41.xml]

<!DOCTYPE tp:taxon-treatment
  PUBLIC "-//TaxonX//DTD Taxonomic Treatment Publishing DTD v0 20100105//EN" "tax-treatment-NSO.dtd">
<tp:taxon-treatment xmlns:tp="http://www.plazi.org/taxpub"><tp:treatment-meta><kwd-group><label>Taxon classification</label><kwd><named-content xmlns:xlink="http://www.w3.org/1999/xlink" content-type="kingdom">Animalia</named-content></kwd><kwd><named-content xmlns:xlink="http://www.w3.org/1999/xlink" content-type="order">Hymenoptera</named-content></kwd><kwd><named-content xmlns:xlink="http://www.w3.org/1999/xlink" content-type="family">Formicidae</named-content></kwd></kwd-group><mixed-citation publication-type="journal"><person-group><name><surname>Heterick</surname><given-names>Brian E.</given-names></name><name><surname>Castalanelli</surname><given-names>Mark</given-names></name><name><surname>Shattuck</surname><given-names>Steve O.</given-names></name></person-group><article-title>Revision of the ant genus <italic><tp:taxon-name><tp:taxon-name-part taxon-name-part-type="genus" reg="Melophorus">Melophorus</tp:taxon-name-part></tp:taxon-name></italic> (<tp:taxon-name><tp:taxon-name-part taxon-name-part-type="order">Hymenoptera</tp:taxon-name-part></tp:taxon-name>, <tp:taxon-name><tp:taxon-name-part taxon-name-part-type="family">Formicidae</tp:taxon-name-part></tp:taxon-name>)</article-title><source>Zookeys</source><day>20</day><month>9</month><year>2017</year><volume>2017</volume><issue>700</issue><fpage>1</fpage><lpage>420</lpage><pub-id pub-id-type="doi">10.3897/zookeys.700.11784</pub-id></mixed-citation></tp:treatment-meta><tp:nomenclature><tp:taxon-name>
            <tp:taxon-name-part taxon-name-part-type="genus" reg="Melophorus">Melophorus</tp:taxon-name-part>
            <tp:taxon-name-part taxon-name-part-type="species" reg="postlei">postlei</tp:taxon-name-part>
            <object-id xmlns:xlink="http://www.w3.org/1999/xlink" content-type="zoobank" xlink:type="simple">http://zoobank.org/06F99F08-7308-4176-B80C-E66CABED61CF</object-id>
          </tp:taxon-name><tp:taxon-authority>Heterick, Castalanelli &amp; Shattuck</tp:taxon-authority><tp:taxon-status xmlns:xlink="http://www.w3.org/1999/xlink" xlink:type="simple">sp. n.</tp:taxon-status></tp:nomenclature><tp:treatment-sec sec-type="Types" id="SECID0EWOLO"><title>Types.</title><p>Holotype minor worker from Kapalga, Northern Territory, 16 January 1983, P.J.<tp:taxon-name><tp:taxon-name-part taxon-name-part-type="genus" reg="Melophorus">M.</tp:taxon-name-part></tp:taxon-name> Greenslade, Sai, Sa [ANIC32-900181] (<named-content xmlns:xlink="http://www.w3.org/1999/xlink" content-type="dwc:institutional_code" xlink:type="simple">ANIC</named-content>). Paratypes: 3 major workers from Rimbija Is., Wessell Islands, <named-content xmlns:xlink="http://www.w3.org/1999/xlink" content-type="dwc:verbatimCoordinates" xlink:type="simple"><named-content content-type="geo-json" specific-use="{&#34;type&#34;:&#34;Point&#34;,&#34;coordinates&#34;:[136.450000,-11.010000]}" id="NCID0E3PLO" xlink:type="simple">11.01S, 136.45 E</named-content></named-content>, Northern Territory, 3-14 February 1977; T. A. Weir [ANIC32-900087] (<named-content xmlns:xlink="http://www.w3.org/1999/xlink" content-type="dwc:institutional_code" xlink:type="simple">ANIC</named-content>); 2 minor workers from Kapalga (pencil), Alligator Rivers area 7-9 September 1983, P.J.<tp:taxon-name><tp:taxon-name-part taxon-name-part-type="genus" reg="Melophorus">M.</tp:taxon-name-part></tp:taxon-name> Greenslade, 8i traps (<named-content xmlns:xlink="http://www.w3.org/1999/xlink" content-type="dwc:institutional_code" xlink:type="simple">BMNH</named-content>); 2 minor workers from Manbulloo, SW Katherine, Northern Territory, 7-11 April 1978, P.J.<tp:taxon-name><tp:taxon-name-part taxon-name-part-type="genus" reg="Melophorus">M.</tp:taxon-name-part></tp:taxon-name> Greenslade, 25 (<named-content xmlns:xlink="http://www.w3.org/1999/xlink" content-type="dwc:institutional_code" xlink:type="simple">MCZ</named-content>).</p></tp:treatment-sec><tp:treatment-sec sec-type="material" id="SECID0EORLO"><title>Other material examined.</title><p>
            <bold>Northern Territory</bold>: 30 km SW Katherine (Greenslade, P.J.<tp:taxon-name><tp:taxon-name-part taxon-name-part-type="genus" reg="Melophorus">M.</tp:taxon-name-part></tp:taxon-name>), Avon Downs (Colles, D.H.), Kapalga (Greenslade, P.J.<tp:taxon-name><tp:taxon-name-part taxon-name-part-type="genus" reg="Melophorus">M.</tp:taxon-name-part></tp:taxon-name> [ANIC32-900181]), Kapalga (Greenslade, P.J.<tp:taxon-name><tp:taxon-name-part taxon-name-part-type="genus" reg="Melophorus">M.</tp:taxon-name-part></tp:taxon-name>), Manbulloo Research Station (Gross, G.), Manbulloo, SW Katherine (Greenslade, P.J.<tp:taxon-name><tp:taxon-name-part taxon-name-part-type="genus" reg="Melophorus">M.</tp:taxon-name-part></tp:taxon-name>), Manbulloo, SW Katherine (Greenslade, P.J.<tp:taxon-name><tp:taxon-name-part taxon-name-part-type="genus" reg="Melophorus">M.</tp:taxon-name-part></tp:taxon-name> [ANIC32-900086]), nr Limbunya turnoff (Heterick, B.E. [M221]), <bold>Western Australia</bold>: Dunham River (rest area) (Heterick, B.E. [M216]), 100 km N Meekatharra (Heath, M &amp; Turpin, J. [<abbrev xmlns:xlink="http://www.w3.org/1999/xlink" content-type="institution" xlink:title="Curtin Ant Collection, Curtin University of Technology" id="ABBRID0EWSLO" xlink:type="simple">JDM</abbrev> 32-004896]).</p><!--PageBreak--><!--PageBreak--></tp:treatment-sec><tp:treatment-sec sec-type="diagnosis" id="SECID0E4SLO"><title>Diagnosis.</title><p>
            <italic><tp:taxon-name><tp:taxon-name-part taxon-name-part-type="genus" reg="Melophorus">Melophorus</tp:taxon-name-part> <tp:taxon-name-part taxon-name-part-type="species" reg="postlei">postlei</tp:taxon-name-part></tp:taxon-name></italic> can be placed in the <italic><tp:taxon-name><tp:taxon-name-part taxon-name-part-type="genus" reg="Melophorus">M.</tp:taxon-name-part> <tp:taxon-name-part taxon-name-part-type="species" reg="biroi">biroi</tp:taxon-name-part></tp:taxon-name></italic> species-group on the basis of characters of the clypeus, propodeum, mandible and palps. The species is also placed in the <italic><tp:taxon-name><tp:taxon-name-part taxon-name-part-type="genus" reg="Melophorus">M.</tp:taxon-name-part> <tp:taxon-name-part taxon-name-part-type="species" reg="mjobergi">mjobergi</tp:taxon-name-part></tp:taxon-name></italic> clade because of characters best seen in the major worker. These include (seen in full-face view) the deeply recessed area around the frontal carinae and medial sector of clypeus visible in the major and media workers, the psammophore generally placed on or just above anterior margin of clypeus, and the minor workers hairy with bristly, short erect setae. In <italic><tp:taxon-name><tp:taxon-name-part taxon-name-part-type="genus" reg="Melophorus">Melophorus</tp:taxon-name-part> <tp:taxon-name-part taxon-name-part-type="species" reg="postlei">postlei</tp:taxon-name-part></tp:taxon-name></italic> the head of all workers is microreticulate and moderately shining to matt and the setae-bearing sockets on the head of the major worker are impressed so as to appear as small, oval depressions. In full-face view, the antennal carina of the major worker is limited to a flange around the antennal insertion, a weak ridge representing the posterior extension of carina is strongly concave posteriad. This will differentiate this ant from <italic><tp:taxon-name><tp:taxon-name-part taxon-name-part-type="genus" reg="Melophorus">M.</tp:taxon-name-part> <tp:taxon-name-part taxon-name-part-type="species" reg="compactus">compactus</tp:taxon-name-part></tp:taxon-name></italic>. Also, unlike <italic><tp:taxon-name><tp:taxon-name-part taxon-name-part-type="genus" reg="Melophorus">M.</tp:taxon-name-part> <tp:taxon-name-part taxon-name-part-type="species" reg="compactus">compactus</tp:taxon-name-part></tp:taxon-name></italic>, the eye of the minor worker is placed anteriorly on head capsule and is moderate in size (in profile, eye length ≈ 0.25× length of side of head capsule). <italic><tp:taxon-name><tp:taxon-name-part taxon-name-part-type="genus" reg="Melophorus">Melophorus</tp:taxon-name-part> <tp:taxon-name-part taxon-name-part-type="species" reg="postlei">postlei</tp:taxon-name-part></tp:taxon-name></italic> can be distinguished from its near relative, <italic><tp:taxon-name><tp:taxon-name-part taxon-name-part-type="genus" reg="Melophorus">M.</tp:taxon-name-part> <tp:taxon-name-part taxon-name-part-type="species" reg="mjobergi">mjobergi</tp:taxon-name-part></tp:taxon-name></italic>, in that the appressed setae in all workers is fine and forms pubescence that largely obscures the underlying cuticle, which is matt in appearance.</p></tp:treatment-sec><tp:treatment-sec sec-type="description" id="SECID0ERXLO"><title>Minor worker description.</title><p>
            <bold>
              Head.</bold> Head square; posterior margin of head strongly convex; frons matt or with weak sheen, microreticulate or microreticulate-shagreenate; frons consisting of appressed pubescence, with many short, unmodified, erect setae. Eye moderate (eye length 0.20–0.49 length of side of head capsule); in full-face view, eyes set above midpoint of head capsule; in profile, eye set anteriad of midline of head capsule; eyes elliptical or slightly reniform. In full-face view, frontal carinae straight or weakly convex; frontal lobes straight in front of antennal insertion. Anteromedial clypeal margin broadly and evenly convex; clypeal psammophore set at or above midpoint of clypeus; palp formula 6,4. Five to six mandibular teeth in minor worker; mandibles triangular, weakly incurved; third mandibular tooth distinctly shorter than apical tooth and teeth numbers two and four; masticatory margin of mandibles approximately vertical or weakly oblique. <bold>Mesosoma.</bold> Integument of pronotum, mesonotum and mesopleuron matt or with weak sheen and microreticulate throughout; anterior mesosoma in profile smoothly rounded anteriad, thereafter pronotum and whole of mesonotum flattened and on same plane as propodeum; appearance of erect pronotal setae short, (i.e., longest erect setae shorter than length of eye) and unmodified; in profile, metanotal groove a weak or vestigial furrow; propodeum shining and microreticulate, or matt or with a weak sheen and microreticulate; propodeum smoothly rounded or with indistinct angle; propodeal dorsum and declivity confluent; erect propodeal setae present and sparse to moderate (1-12); appressed propodeal setulae long and closely aligned, creating pubescence; propodeal spiracle situated on or beside declivitous face of propodeum, and longer (length ≥ 0.50 × height of propodeum). <bold>Petiole.</bold> In profile, petiolar node squamiform; in full-face view, shape of petiolar node tapered with blunt vertex; node shining and distinctly microreticulate. <bold>Gaster.</bold> Gaster weakly shining with indistinct shagreenation; pilosity of first gastral tergite consisting <!--PageBreak-->of thick, appressed setae that form pubescence, interspersed with numerous short, bristly, erect setae. <bold>General characters.</bold> Colour brown to chocolate (gaster may be darker than foreparts).</p></tp:treatment-sec><tp:treatment-sec sec-type="description" id="SECID0EMYLO"><title>Major worker description.</title><p>
            <bold>
              Head.</bold> Head quadrate (i.e., heart-shaped); posterior margin of head planar or weakly concave; cuticle of frons matt or with weak sheen, microreticulate; pilosity of frons a mixture of many short, erect, bristly setae interspersed with regularly spaced appressed setae. Eye moderate (eye length 0.20–0.49 length of head capsule); in full-face view, eyes set at about midpoint of head capsule; in profile, eye set anteriad of midline of head capsule; eyes elliptical. In full-face view, frontal carinae distinctly concave; frontal lobes curved toward antennal insertion. Anterior clypeal margin narrowly convex and protruding anteromedially, clypeal margin entire or weakly indented; clypeal psammophore set at or just above anterior clypeal margin; palp formula 6,4. Four mandibular teeth in major worker; mandibles triangular, weakly incurved; third mandibular tooth distinctly shorter than apical tooth and teeth numbers two and four; masticatory margin of mandibles approximately aligned vertically or weakly oblique. <bold>Mesosoma.</bold> Integument of pronotum, mesonotum and mesopleuron matt or with weak sheen and microreticulate throughout; anterior mesosoma in profile gently sinuous after initial steep pronotal incline; erect pronotal setae short, (i.e., shorter than length of eye) and unmodified; in profile, metanotal groove shallow, broadly V- or U-shaped; propodeum matt or with a weak sheen and microreticulate; propodeum smoothly rounded or with indistinct angle; propodeal dorsum and declivity confluent; erect propodeal setae present and abundant (at least a dozen); appressed propodeal setae long and closely aligned, creating pubescence; propodeal spiracle situated on or beside declivitous face of propodeum, and shorter (length less than 0.50 × height of propodeum). <bold>Petiole.</bold> In profile, petiolar node squamiform; in full-face view, shape of petiolar node tapered with blunt vertex; node shining and distinctly microreticulate. <bold>Gaster.</bold> Gaster weakly shining with indistinct shagreenation; pilosity of first gastral tergite consisting of a mixture of curved, erect and semi-erect setae and decumbent setae that form a variable pubescence. <bold>General characters.</bold> Colour uniformly reddish-brown.</p></tp:treatment-sec><tp:treatment-sec sec-type="description" id="SECID0EFZLO"><title>Measurements.</title><p>Worker (n = 6): <abbrev xmlns:xlink="http://www.w3.org/1999/xlink" xlink:title="Cephalic index" id="ABBRID0ELZLO" xlink:type="simple">CI</abbrev> 87–114; <abbrev xmlns:xlink="http://www.w3.org/1999/xlink" xlink:title="Eye index" id="ABBRID0EPZLO" xlink:type="simple">EI</abbrev> 17–33; <abbrev xmlns:xlink="http://www.w3.org/1999/xlink" xlink:title="Eye length" id="ABBRID0ETZLO" xlink:type="simple">EL</abbrev> 0.15–0.23; <abbrev xmlns:xlink="http://www.w3.org/1999/xlink" xlink:title="Head length" id="ABBRID0EXZLO" xlink:type="simple">HL</abbrev> 0.53–1.16; <abbrev xmlns:xlink="http://www.w3.org/1999/xlink" xlink:title="Head width" id="ABBRID0E2ZLO" xlink:type="simple">HW</abbrev> 0.46–1.33; <abbrev xmlns:xlink="http://www.w3.org/1999/xlink" xlink:title="Mesosomal length" id="ABBRID0E6ZLO" xlink:type="simple">ML</abbrev> 0.73–1.34; <abbrev xmlns:xlink="http://www.w3.org/1999/xlink" xlink:title="Maximum tibial length" id="ABBRID0ED1LO" xlink:type="simple">MTL</abbrev> 0.47–0.75; <abbrev xmlns:xlink="http://www.w3.org/1999/xlink" xlink:title="Propodeal height" id="ABBRID0EH1LO" xlink:type="simple">PpH</abbrev> 0.08–0.15; <abbrev xmlns:xlink="http://www.w3.org/1999/xlink" xlink:title="Propodeal length" id="ABBRID0EL1LO" xlink:type="simple">PpL</abbrev> 0.31–0.57; <abbrev xmlns:xlink="http://www.w3.org/1999/xlink" xlink:title="Scape index" id="ABBRID0EP1LO" xlink:type="simple">SI</abbrev> 61–144; <abbrev xmlns:xlink="http://www.w3.org/1999/xlink" xlink:title="Scape length" id="ABBRID0ET1LO" xlink:type="simple">SL</abbrev> 0.66–0.81.</p></tp:treatment-sec><tp:treatment-sec sec-type="comments" id="SECID0EX1LO"><title>Comments.</title><p>This small, neat <italic><tp:taxon-name><tp:taxon-name-part taxon-name-part-type="genus" reg="Melophorus">Melophorus</tp:taxon-name-part></tp:taxon-name></italic> can be recognized by its thick pubescence, which obscures the underlying cuticle on the mesopleuron and forms a thatch on the first gastral tergite. Most Collections come from the NT, but the ant also occurs in the Kimberley and northern goldfields regions of WA and (in all probability) in far northern QLD. Sequencing data for two specimens confirm their sister relationship to <italic><tp:taxon-name><tp:taxon-name-part taxon-name-part-type="genus" reg="Melophorus">M.</tp:taxon-name-part> <tp:taxon-name-part taxon-name-part-type="species" reg="mjobergi">mjobergi</tp:taxon-name-part></tp:taxon-name></italic>, which they very closely resemble. A mallee habitat ‘on sand’ is the only ecological note from labels for this species.</p></tp:treatment-sec><tp:treatment-sec sec-type="etymology" id="SECID0EP2LO"><title>Etymology.</title><p>After Dr. Tony Postle; noun in the genitive case.</p><fig id="F182" position="float" orientation="portrait"><label>Figure 45.</label><caption><p>
          <italic><tp:taxon-name><tp:taxon-name-part taxon-name-part-type="genus" reg="Melophorus">Melophorus</tp:taxon-name-part> <tp:taxon-name-part taxon-name-part-type="species" reg="postlei">postlei</tp:taxon-name-part></tp:taxon-name></italic> sp. n.: major worker paratype (ANIC32-900087–middle worker) frons (<bold>a</bold>), profile (<bold>b</bold>) and dorsum (<bold>c</bold>); minor worker holotype (ANIC32-900081) frons (<bold>d</bold>), profile (<bold>e</bold>) and dorsum (<bold>f</bold>); distribution map for the species (<bold>g</bold>). Low resolution scale bars: 0.5 mm (<bold>a–c, e, f</bold>); 0.2 mm (<bold>d</bold>).</p></caption><graphic xmlns:xlink="http://www.w3.org/1999/xlink" xlink:href="zookeys-700-001-g182.jpg" position="float" orientation="portrait" xlink:type="simple" id="oo_156752.jpg"/></fig><!--PageBreak--></tp:treatment-sec></tp:taxon-treatment>
