# Supplementary material for: Revision of the ant genus Melophorus (Hymenoptera, Formicidae)
Source: Zookeys. 2017 Sep 20;(700):1–420. doi: 10.3897/zookeys.700.11784 (PMC5711039; doi:10.3897/zookeys.700.11784)
Supplement: XML Treatment for Melophorus brevignathus [file zookeys.700.11784-treatment44.xml]

<!DOCTYPE tp:taxon-treatment
  PUBLIC "-//TaxonX//DTD Taxonomic Treatment Publishing DTD v0 20100105//EN" "tax-treatment-NSO.dtd">
<tp:taxon-treatment xmlns:tp="http://www.plazi.org/taxpub"><tp:treatment-meta><kwd-group><label>Taxon classification</label><kwd><named-content xmlns:xlink="http://www.w3.org/1999/xlink" content-type="kingdom">Animalia</named-content></kwd><kwd><named-content xmlns:xlink="http://www.w3.org/1999/xlink" content-type="order">Hymenoptera</named-content></kwd><kwd><named-content xmlns:xlink="http://www.w3.org/1999/xlink" content-type="family">Formicidae</named-content></kwd></kwd-group><mixed-citation publication-type="journal"><person-group><name><surname>Heterick</surname><given-names>Brian E.</given-names></name><name><surname>Castalanelli</surname><given-names>Mark</given-names></name><name><surname>Shattuck</surname><given-names>Steve O.</given-names></name></person-group><article-title>Revision of the ant genus <italic><tp:taxon-name><tp:taxon-name-part taxon-name-part-type="genus" reg="Melophorus">Melophorus</tp:taxon-name-part></tp:taxon-name></italic> (<tp:taxon-name><tp:taxon-name-part taxon-name-part-type="order">Hymenoptera</tp:taxon-name-part></tp:taxon-name>, <tp:taxon-name><tp:taxon-name-part taxon-name-part-type="family">Formicidae</tp:taxon-name-part></tp:taxon-name>)</article-title><source>Zookeys</source><day>20</day><month>9</month><year>2017</year><volume>2017</volume><issue>700</issue><fpage>1</fpage><lpage>420</lpage><pub-id pub-id-type="doi">10.3897/zookeys.700.11784</pub-id></mixed-citation></tp:treatment-meta><tp:nomenclature><tp:taxon-name>
            <tp:taxon-name-part taxon-name-part-type="genus" reg="Melophorus">Melophorus</tp:taxon-name-part>
            <tp:taxon-name-part taxon-name-part-type="species" reg="brevignathus">brevignathus</tp:taxon-name-part>
            <object-id xmlns:xlink="http://www.w3.org/1999/xlink" content-type="zoobank" xlink:type="simple">http://zoobank.org/F5249470-AA26-44A5-BE05-0D4F737E8DFB</object-id>
          </tp:taxon-name><tp:taxon-authority>Heterick, Castalanelli &amp; Shattuck</tp:taxon-authority><tp:taxon-status xmlns:xlink="http://www.w3.org/1999/xlink" xlink:type="simple">sp. n.</tp:taxon-status></tp:nomenclature><tp:treatment-sec sec-type="Types" id="SECID0EW5MO"><title>Types.</title><p>Holotype minor worker (bottom ant) from Saint George [<italic>sic</italic>], Queensland, 15 January 1965, B.B. Lowery, sav. Woodland, <named-content xmlns:xlink="http://www.w3.org/1999/xlink" content-type="dwc:institutional_code" xlink:type="simple">ANIC</named-content> Ants Vial 20.216 [ANIC32-900055] (<named-content xmlns:xlink="http://www.w3.org/1999/xlink" content-type="dwc:institutional_code" xlink:type="simple">ANIC</named-content>). Paratypes: 2 major workers on same pin and with same details as holotype (<named-content xmlns:xlink="http://www.w3.org/1999/xlink" content-type="dwc:institutional_code" xlink:type="simple">ANIC</named-content>); 2 minor workers from Kunoth Paddock, Northern Territory on separate pin but with exactly the same details but lacking small label ‘10’ (<named-content xmlns:xlink="http://www.w3.org/1999/xlink" content-type="dwc:institutional_code" xlink:type="simple">BMNH</named-content>); 2 media workers and a minor worker from Kunoth Paddock, near Alice Springs, Northern Territory, 26 October 1974, P.J.<tp:taxon-name><tp:taxon-name-part taxon-name-part-type="genus" reg="Melophorus">M.</tp:taxon-name-part></tp:taxon-name> Greenslade, (12), 10 (<named-content xmlns:xlink="http://www.w3.org/1999/xlink" content-type="dwc:institutional_code" xlink:type="simple">MCZ</named-content>); 2 major workers and a minor worker from 75 km W of Sandringham HS, Queensland, 6 June 1980, P.J.<tp:taxon-name><tp:taxon-name-part taxon-name-part-type="genus" reg="Melophorus">M.</tp:taxon-name-part></tp:taxon-name> Greenslade, (5), 20) (<named-content xmlns:xlink="http://www.w3.org/1999/xlink" content-type="dwc:institutional_code" xlink:type="simple">QM</named-content>).</p></tp:treatment-sec><tp:treatment-sec sec-type="material" id="SECID0E5BNO"><title>Other material examined.</title><p>
            <bold>Northern Territory</bold>: Kunoth Paddock, near Alice Springs (Greenslade, P.J.<tp:taxon-name><tp:taxon-name-part taxon-name-part-type="genus" reg="Melophorus">M.</tp:taxon-name-part></tp:taxon-name>). <bold>Queensland</bold>: St. George (Lowery, B.B.).</p></tp:treatment-sec><tp:treatment-sec sec-type="diagnosis" id="SECID0EOCNO"><title>Diagnosis.</title><p>
            <italic><tp:taxon-name><tp:taxon-name-part taxon-name-part-type="genus" reg="Melophorus">Melophorus</tp:taxon-name-part> <tp:taxon-name-part taxon-name-part-type="species" reg="brevignathus">brevignathus</tp:taxon-name-part></tp:taxon-name></italic> can be placed in the <italic><tp:taxon-name><tp:taxon-name-part taxon-name-part-type="genus" reg="Melophorus">M.</tp:taxon-name-part> <tp:taxon-name-part taxon-name-part-type="species" reg="biroi">biroi</tp:taxon-name-part></tp:taxon-name></italic> species-group on the basis of characters of the clypeus, propodeum, mandible and palps. Furthermore, this species can also be placed in the <italic><tp:taxon-name><tp:taxon-name-part taxon-name-part-type="genus" reg="Melophorus">M.</tp:taxon-name-part> <tp:taxon-name-part taxon-name-part-type="species" reg="brevignathus">brevignathus</tp:taxon-name-part></tp:taxon-name></italic> species-complex. This species-complex has the following diagnostic characters: in full-face view the head capsules of the major, media and minor workers are square with small, flattened eyes (except in the media and minor workers of <italic><tp:taxon-name><tp:taxon-name-part taxon-name-part-type="genus" reg="Melophorus">M.</tp:taxon-name-part> <tp:taxon-name-part taxon-name-part-type="species" reg="marmar">marmar</tp:taxon-name-part></tp:taxon-name></italic>, which have a large, convex eye [but the eye is flattened in the major worker]); in profile, the eyes are placed anteriad of the midline of head capsule; the anterior margin of the clypeus is distinctly sinuate, projecting an<!--PageBreak--><!--PageBreak-->teromedially as a bluntly triangular extension or flattened dimple in major and media workers; the five-toothed mandible of all workers is very narrow, parallel and coarsely striate throughout its length (broader and more finely striate in most members of the <italic><tp:taxon-name><tp:taxon-name-part taxon-name-part-type="genus" reg="Melophorus">M.</tp:taxon-name-part> <tp:taxon-name-part taxon-name-part-type="species" reg="fieldi">fieldi</tp:taxon-name-part></tp:taxon-name></italic> and the <italic><tp:taxon-name><tp:taxon-name-part taxon-name-part-type="genus" reg="Melophorus">M.</tp:taxon-name-part> <tp:taxon-name-part taxon-name-part-type="species" reg="biroi">biroi</tp:taxon-name-part></tp:taxon-name></italic> species-complexes); and the maxillary palps in all workers is short, barely attaining neck sclerite at their greatest extension and often only reaching the midpoint of venter of head capsule when the head is moderately inclined. The eye of <italic><tp:taxon-name><tp:taxon-name-part taxon-name-part-type="genus" reg="Melophorus">Melophorus</tp:taxon-name-part> <tp:taxon-name-part taxon-name-part-type="species" reg="brevignathus">brevignathus</tp:taxon-name-part></tp:taxon-name></italic> is placed low on head capsule, its bottom third intersected by an imaginary horizontal line separating head capsule (excluding mandibles) into equal upper and lower sectors, thus separating it from <italic><tp:taxon-name><tp:taxon-name-part taxon-name-part-type="genus" reg="Melophorus">M.</tp:taxon-name-part> <tp:taxon-name-part taxon-name-part-type="species" reg="quadratus">quadratus</tp:taxon-name-part></tp:taxon-name></italic>. The species can be distinguished from <italic><tp:taxon-name><tp:taxon-name-part taxon-name-part-type="genus" reg="Melophorus">M.</tp:taxon-name-part> <tp:taxon-name-part taxon-name-part-type="species" reg="marmar">marmar</tp:taxon-name-part></tp:taxon-name></italic> by the following: in full-face view, the head is distinctly convex and the appressed setae on the first gastral tergite in all workers are shorter and separated from the preceding and succeeding rows by at least 2× their own length. The eyes of the minor worker are similar to those of major worker.</p></tp:treatment-sec><tp:treatment-sec sec-type="description" id="SECID0EZHNO"><title>Minor worker description.</title><p>
            <bold>
              Head.</bold> Head square; posterior margin of head weakly concave; frons shining with superficial shagreenation or microreticulation only; frons consisting exclusively or almost exclusively of well-spaced, appressed setae only (small, erect setae, if present, usually confined to ocular triangle or posterior margin of head). Eye moderate (eye length 0.20–0.49 length of side of head capsule); in full-face view, eyes set above midpoint of head capsule; in profile, eye set anteriad of midline of head capsule; eyes elliptical or slightly reniform. In full-face view, frontal carinae straight, divergent posteriad; frontal lobes straight in front of antennal insertion. Anteromedial clypeal margin sinuate with anteromedial dimple; clypeal psammophore set below midpoint of clypeus; palp formula 6,4. Mandibular teeth in minor worker four to five; mandibles narrow, mandibular blade truncate, internal and external margins parallel or nearly so; third mandibular tooth distinctly shorter than apical tooth and tooth no. two, tooth no. four vestigial; masticatory margin of mandibles approximately vertical or weakly oblique. <bold>Mesosoma.</bold> Integument of pronotum, mesonotum and mesopleuron moderately shining and shagreenate throughout; anterior mesosoma in profile broadly convex; appearance of erect pronotal setae short, (i.e., longest erect setae shorter than length of eye) and unmodified, or erect pronotal setae absent; in profile, metanotal groove shallow, broadly V or U-shaped; propodeum shining and microreticulate; propodeum angulate, propodeal angle blunt; length ratio of propodeal dorsum to its declivity between 1:1 and 1:2; erect propodeal setae always absent; appressed propodeal setulae short, separated by more than own length and inconspicuous; propodeal spiracle situated on or beside declivitous face of propodeum, and shorter (length &lt; 0.50 × height of propodeum). <bold>Petiole.</bold> In profile, petiolar node squamiform; in full-face view, shape of petiolar node tapered with blunt vertex; node shining and distinctly microreticulate. <bold>Gaster.</bold> Gaster shining with superficial microreticulation; pilosity of first gastral tergite consisting of well-spaced, erect and semi-erect setae interspersed with regularly placed appressed setae. <bold>General characters.</bold> Colour of foreparts brown to dark brown, gaster blackish-brown.</p></tp:treatment-sec><tp:treatment-sec sec-type="description" id="SECID0ESINO"><title>Major worker description.</title><p>
            <bold>
              Head.</bold> Head as for minor worker; posterior margin of head weakly concave; cuticle of frons shining with superficial shagreenation or microreticulation only; frons consisting exclusively or almost exclusively of well-spaced, ap<!--PageBreak-->pressed setae only (small, erect setae, if present, usually confined to ocular triangle or posterior margin of head). Eye moderate (eye length 0.20–0.49 length of head capsule); in full-face view, midpoint of head capsule; in profile, eye set anteriad of midline of head capsule; eyes elliptical. In full-face view, frontal carinae straight, divergent posteriad; frontal lobes straight in front of antennal insertion, or curved inward in front of antennal insertion. Anterior clypeal margin sinuate with anteromedial dimple; clypeal psammophore set below midpoint of clypeus; palp formula 6,4. Mandibular teeth in major worker 4-5; mandibles narrow, mandibular blade truncate, internal and external margins parallel or nearly so; third mandibular tooth distinctly shorter than apical tooth, but equivalent in length to remaining teeth; masticatory margin of mandibles approximately aligned vertically or weakly oblique. <bold>Mesosoma.</bold> Integument of pronotum, mesonotum and mesopleuron moderately shining and shagreenate throughout; anterior mesosoma in profile broadly convex; erect pronotal setae short, (i.e., shorter than length of eye) and unmodified; in profile, metanotal groove shallow, broadly V- or U-shaped; propodeum shining and finely striolate and microreticulate; propodeum angulate, propodeal angle blunt; length ratio of propodeal dorsum to its declivity between 1:1 and 1:2; erect propodeal setae absent; appressed propodeal setae short, separated by more than own length and inconspicuous; propodeal spiracle situated on or beside declivitous face of propodeum, and shorter (length less than 0.50 × height of propodeum). <bold>Petiole.</bold> In profile, petiolar node squamiform; in full-face view, shape of petiolar node uniformly rounded, or tapered with blunt vertex; node shining and distinctly microreticulate. <bold>Gaster.</bold> Gaster shining with superficial microreticulation; pilosity of first gastral tergite consisting of well-spaced, erect and semi-erect setae interspersed with regularly spaced appressed setae, or consisting of short, bristly, erect setae over well-spaced, short, appressed setae. <bold>General characters.</bold> Colour of foreparts reddish-brown or brown, gaster blackish-brown.</p></tp:treatment-sec><tp:treatment-sec sec-type="description" id="SECID0EWJNO"><title>Measurements.</title><p>Worker (n = 6): <abbrev xmlns:xlink="http://www.w3.org/1999/xlink" xlink:title="Cephalic index" id="ABBRID0E3JNO" xlink:type="simple">CI</abbrev> 109–112; <abbrev xmlns:xlink="http://www.w3.org/1999/xlink" xlink:title="Eye index" id="ABBRID0EAKNO" xlink:type="simple">EI</abbrev> 16–23; <abbrev xmlns:xlink="http://www.w3.org/1999/xlink" xlink:title="Eye length" id="ABBRID0EEKNO" xlink:type="simple">EL</abbrev> 0.21–0.26; <abbrev xmlns:xlink="http://www.w3.org/1999/xlink" xlink:title="Head length" id="ABBRID0EIKNO" xlink:type="simple">HL</abbrev> 0.84–1.44; <abbrev xmlns:xlink="http://www.w3.org/1999/xlink" xlink:title="Head width" id="ABBRID0EMKNO" xlink:type="simple">HW</abbrev> 0.92–1.62; <abbrev xmlns:xlink="http://www.w3.org/1999/xlink" xlink:title="Mesosomal length" id="ABBRID0EQKNO" xlink:type="simple">ML</abbrev> 1.00–1.56; <abbrev xmlns:xlink="http://www.w3.org/1999/xlink" xlink:title="Maximum tibial length" id="ABBRID0EUKNO" xlink:type="simple">MTL</abbrev> 0.67–1.02; <abbrev xmlns:xlink="http://www.w3.org/1999/xlink" xlink:title="Propodeal height" id="ABBRID0EYKNO" xlink:type="simple">PpH</abbrev> 0.12–0.18; <abbrev xmlns:xlink="http://www.w3.org/1999/xlink" xlink:title="Propodeal length" id="ABBRID0E3KNO" xlink:type="simple">PpL</abbrev> 0.41–0.63; <abbrev xmlns:xlink="http://www.w3.org/1999/xlink" xlink:title="Scape index" id="ABBRID0EALNO" xlink:type="simple">SI</abbrev> 66–84; <abbrev xmlns:xlink="http://www.w3.org/1999/xlink" xlink:title="Scape length" id="ABBRID0EELNO" xlink:type="simple">SL</abbrev> 0.77–1.06.</p></tp:treatment-sec><tp:treatment-sec sec-type="comments" id="SECID0EILNO"><title>Comments.</title><p>
            <italic><tp:taxon-name><tp:taxon-name-part taxon-name-part-type="genus" reg="Melophorus">Melophorus</tp:taxon-name-part> <tp:taxon-name-part taxon-name-part-type="species" reg="brevignathus">brevignathus</tp:taxon-name-part></tp:taxon-name></italic> is distinguished from <italic><tp:taxon-name><tp:taxon-name-part taxon-name-part-type="genus" reg="Melophorus">Melophorus</tp:taxon-name-part> <tp:taxon-name-part taxon-name-part-type="species" reg="quadratus">quadratus</tp:taxon-name-part></tp:taxon-name></italic> by the position of the eye towards the middle of the head capsule, and from <italic><tp:taxon-name><tp:taxon-name-part taxon-name-part-type="genus" reg="Melophorus">Melophorus</tp:taxon-name-part> <tp:taxon-name-part taxon-name-part-type="species" reg="marmar">marmar</tp:taxon-name-part></tp:taxon-name></italic> by other details of the head capsule, the size of the eyes in the minor worker and the appearance of the setae on the first gastral tergite. This species has been collected in box pine scrub over red soil and in savanna woodland in QLD and it also occurs in the NT. The species has not been sequenced and no other details are known.</p></tp:treatment-sec><tp:treatment-sec sec-type="etymology" id="SECID0EYMNO"><title>Etymology.</title><p>Latin <italic>brevis</italic> (‘short’) plus Neo-Latin <italic>gnathus</italic> (‘jaw’); adjective in the nominative singular.</p><fig id="F185" position="float" orientation="portrait"><label>Figure 48.</label><caption><p>
          <italic><tp:taxon-name><tp:taxon-name-part taxon-name-part-type="genus" reg="Melophorus">Melophorus</tp:taxon-name-part> <tp:taxon-name-part taxon-name-part-type="species" reg="brevignathus">brevignathus</tp:taxon-name-part></tp:taxon-name></italic> sp. n.: major worker paratype (ANIC32-900055–middle ant) frons (<bold>a</bold>), profile (<bold>b</bold>) and dorsum (<bold>c</bold>); minor worker holotype (ANIC32-900055–bottom ant) frons (<bold>d</bold>), profile (<bold>e</bold>) and dorsum (<bold>f</bold>); distribution map for the species (<bold>g</bold>). Low resolution scale bars: 1 mm (<bold>b, c</bold>); 0.5 mm (<bold>a, d–f</bold>).</p></caption><graphic xmlns:xlink="http://www.w3.org/1999/xlink" xlink:href="zookeys-700-001-g185.jpg" position="float" orientation="portrait" xlink:type="simple" id="oo_156755.jpg"/></fig></tp:treatment-sec></tp:taxon-treatment>
