# Supplementary material for: Revision of the ant genus Melophorus (Hymenoptera, Formicidae)
Source: Zookeys. 2017 Sep 20;(700):1–420. doi: 10.3897/zookeys.700.11784 (PMC5711039; doi:10.3897/zookeys.700.11784)
Supplement: XML Treatment for Melophorus bruneus [file zookeys.700.11784-treatment48.xml]

<!DOCTYPE tp:taxon-treatment
  PUBLIC "-//TaxonX//DTD Taxonomic Treatment Publishing DTD v0 20100105//EN" "tax-treatment-NSO.dtd">
<tp:taxon-treatment xmlns:tp="http://www.plazi.org/taxpub"><tp:treatment-meta><kwd-group><label>Taxon classification</label><kwd><named-content xmlns:xlink="http://www.w3.org/1999/xlink" content-type="kingdom">Animalia</named-content></kwd><kwd><named-content xmlns:xlink="http://www.w3.org/1999/xlink" content-type="order">Hymenoptera</named-content></kwd><kwd><named-content xmlns:xlink="http://www.w3.org/1999/xlink" content-type="family">Formicidae</named-content></kwd></kwd-group><mixed-citation publication-type="journal"><person-group><name><surname>Heterick</surname><given-names>Brian E.</given-names></name><name><surname>Castalanelli</surname><given-names>Mark</given-names></name><name><surname>Shattuck</surname><given-names>Steve O.</given-names></name></person-group><article-title>Revision of the ant genus <italic><tp:taxon-name><tp:taxon-name-part taxon-name-part-type="genus" reg="Melophorus">Melophorus</tp:taxon-name-part></tp:taxon-name></italic> (<tp:taxon-name><tp:taxon-name-part taxon-name-part-type="order">Hymenoptera</tp:taxon-name-part></tp:taxon-name>, <tp:taxon-name><tp:taxon-name-part taxon-name-part-type="family">Formicidae</tp:taxon-name-part></tp:taxon-name>)</article-title><source>Zookeys</source><day>20</day><month>9</month><year>2017</year><volume>2017</volume><issue>700</issue><fpage>1</fpage><lpage>420</lpage><pub-id pub-id-type="doi">10.3897/zookeys.700.11784</pub-id></mixed-citation></tp:treatment-meta><tp:nomenclature><tp:taxon-name>
            <tp:taxon-name-part taxon-name-part-type="genus" reg="Melophorus">Melophorus</tp:taxon-name-part>
            <tp:taxon-name-part taxon-name-part-type="species" reg="bruneus">bruneus</tp:taxon-name-part>
          </tp:taxon-name><tp:taxon-authority>McAreavey</tp:taxon-authority><tp:nomenclature-citation-list><tp:nomenclature-citation><tp:taxon-name>
                <tp:taxon-name-part taxon-name-part-type="genus" reg="Melophorus">Melophorus</tp:taxon-name-part> (<tp:taxon-name-part taxon-name-part-type="subgenus" reg="Melophorus">Melophorus</tp:taxon-name-part>) <tp:taxon-name-part taxon-name-part-type="species" reg="brunea">brunea</tp:taxon-name-part></tp:taxon-name><comment><xref ref-type="bibr" rid="B59">McAreavey 1949</xref>: 20, figs 57–65.</comment></tp:nomenclature-citation></tp:nomenclature-citation-list></tp:nomenclature><tp:treatment-sec sec-type="Types" id="SECID0EKRPO"><title>Types.</title><p>Holotype minor worker carded with paratype major worker and queen on top card, and paratype major worker and paratype minor worker of bottom card, all on same pin, also paratype major, minor and media workers and queens on two other pins, Nyngan New South Wales [<named-content xmlns:xlink="http://www.w3.org/1999/xlink" content-type="dwc:institutional_code" xlink:type="simple">ANIC</named-content>] (examined: <named-content xmlns:xlink="http://www.w3.org/1999/xlink" content-type="dwc:institutional_code" xlink:type="simple">ANIC</named-content> specimens ANIC32-05344).</p></tp:treatment-sec><tp:treatment-sec sec-type="material" id="SECID0EQTPO"><title>Other material examined.</title><p>
            <bold>New South Wales</bold>: 25 km ENE Fort Gray Homestead (Morton, S.R.), 40 mi N Warren (Lowery, B.B.), Bogan River (Armstrong, J.), Callubri Station, 2 mi from homestead (Greaves, T.), CSIRO Lake Mere Field Station, near Louth (Bryannah, <tp:taxon-name><tp:taxon-name-part taxon-name-part-type="genus" reg="Melophorus">M.</tp:taxon-name-part></tp:taxon-name>), Fowlers Gap (Greenslade, P.J.<tp:taxon-name><tp:taxon-name-part taxon-name-part-type="genus" reg="Melophorus">M.</tp:taxon-name-part></tp:taxon-name>), Fowlers Gap (Greenslade, P.J.<tp:taxon-name><tp:taxon-name-part taxon-name-part-type="genus" reg="Melophorus">M.</tp:taxon-name-part></tp:taxon-name>), Kapunda, N Nyngan (Greenslade, P.J.<tp:taxon-name><tp:taxon-name-part taxon-name-part-type="genus" reg="Melophorus">M.</tp:taxon-name-part></tp:taxon-name>), Sturt National Park (Greenslade, P.J.<tp:taxon-name><tp:taxon-name-part taxon-name-part-type="genus" reg="Melophorus">M.</tp:taxon-name-part></tp:taxon-name>), Trundle (Lowery, B.B.). <bold>Queensland</bold>: ‘Gumbardo’ (Beutel, T.), ‘Merigol’ (Beutel, T.), 12 mi WSW Camel Creek Homestead, W Ingham (Dowse, J.E.), 22 mi E Condamine (Dowse, J.E.), 25 km SW Warwick (Greenslade, P.J.<tp:taxon-name><tp:taxon-name-part taxon-name-part-type="genus" reg="Melophorus">M.</tp:taxon-name-part></tp:taxon-name>), 40 km E Cameron Corner (Greenslade, P.J.<tp:taxon-name><tp:taxon-name-part taxon-name-part-type="genus" reg="Melophorus">M.</tp:taxon-name-part></tp:taxon-name>), 65 km E Birdsville (Forrest, J.), Eulo (Greenslade, P.J.<tp:taxon-name><tp:taxon-name-part taxon-name-part-type="genus" reg="Melophorus">M.</tp:taxon-name-part></tp:taxon-name>), Illaweena St. Drewvale (<named-content xmlns:xlink="http://www.w3.org/1999/xlink" content-type="dwc:institutional_code" xlink:type="simple">QM</named-content> Party), Redlands Hilliards Ck, nr South St (RHC1) (<named-content xmlns:xlink="http://www.w3.org/1999/xlink" content-type="dwc:institutional_code" xlink:type="simple">QM</named-content> Party), St. George (Lowery, B.B.). <bold>South Australia</bold>: 15 km NE Umberatana, Flinders Ranges (Greenslade, P.J.<tp:taxon-name><tp:taxon-name-part taxon-name-part-type="genus" reg="Melophorus">M.</tp:taxon-name-part></tp:taxon-name>), Eyre Hwy, 9.7 km NE Cootra (Heterick, B.E. [M324]), Lake Short Res. (Churchett, G. &amp; R. [M87/M102]), Vokes Hill, Victoria Desert (Greenslade, P.J.<tp:taxon-name><tp:taxon-name-part taxon-name-part-type="genus" reg="Melophorus">M.</tp:taxon-name-part></tp:taxon-name>). <bold>Victoria</bold>: 15 km WNW Yaapeet (Andersen, A.N.), Sea Lake (Goudie). <bold>Western Australia</bold>: 12 km S of Exmouth (Heterick, B.E. [JDM32-001781]), 64 km E of Southern Cross (Heterick, B.E. [JDM32-001784]), Sandstone Rd turnoff (Heterick, B.E. [M295]), Tropicana Minesite (Summerhayes, J. [JDM32-004538]).</p></tp:treatment-sec><tp:treatment-sec sec-type="diagnosis" id="SECID0EGWPO"><title>Diagnosis.</title><p>
            <italic><tp:taxon-name><tp:taxon-name-part taxon-name-part-type="genus" reg="Melophorus">Melophorus</tp:taxon-name-part> <tp:taxon-name-part taxon-name-part-type="species" reg="bruneus">bruneus</tp:taxon-name-part></tp:taxon-name></italic> can be placed in the <italic><tp:taxon-name><tp:taxon-name-part taxon-name-part-type="genus" reg="Melophorus">M.</tp:taxon-name-part> <tp:taxon-name-part taxon-name-part-type="species" reg="biroi">biroi</tp:taxon-name-part></tp:taxon-name></italic> species-group on the basis of characters of the clypeus, propodeum, mandible and palps. The species is also placed in the <italic><tp:taxon-name><tp:taxon-name-part taxon-name-part-type="genus" reg="Melophorus">M.</tp:taxon-name-part> <tp:taxon-name-part taxon-name-part-type="species" reg="fieldi">fieldi</tp:taxon-name-part></tp:taxon-name></italic> species-complex because of the appearance of the anteriorly placed clypeal psammophore, the compact propodeum, the presence of more than one preapical spine on the metatibia, at least in the major worker, the long, even spindly legs and the unmodified mandible in the major worker. <italic><tp:taxon-name><tp:taxon-name-part taxon-name-part-type="genus" reg="Melophorus">Melophorus</tp:taxon-name-part> <tp:taxon-name-part taxon-name-part-type="species" reg="bruneus">bruneus</tp:taxon-name-part></tp:taxon-name></italic> workers require careful checking to distinguish them from related species, particularly those of <italic><tp:taxon-name><tp:taxon-name-part taxon-name-part-type="genus" reg="Melophorus">M.</tp:taxon-name-part> <tp:taxon-name-part taxon-name-part-type="species" reg="turneri">turneri</tp:taxon-name-part></tp:taxon-name></italic> and <italic><tp:taxon-name><tp:taxon-name-part taxon-name-part-type="genus" reg="Melophorus">M.</tp:taxon-name-part> <tp:taxon-name-part taxon-name-part-type="species" reg="fieldi">fieldi</tp:taxon-name-part></tp:taxon-name></italic>. Most <italic><tp:taxon-name><tp:taxon-name-part taxon-name-part-type="genus" reg="Melophorus">M.</tp:taxon-name-part> <tp:taxon-name-part taxon-name-part-type="species" reg="bruneus">bruneus</tp:taxon-name-part></tp:taxon-name></italic> workers can be distinguished from all taxa except <italic><tp:taxon-name><tp:taxon-name-part taxon-name-part-type="genus" reg="Melophorus">M.</tp:taxon-name-part> <tp:taxon-name-part taxon-name-part-type="species" reg="fieldi">fieldi</tp:taxon-name-part></tp:taxon-name></italic> by the following combination of characters: (1) eye relatively large (eye length 0.50× length of side of head capsule in minor worker, approximately 0.33× length of side of head capsule in major worker ≥), (2) in full-face view, periphery of upper frons surrounded to about the level of the eyes with short, bristly, erect setae that are often flattened distally; (3) minor worker small (<abbrev xmlns:xlink="http://www.w3.org/1999/xlink" xlink:title="Head width" id="ABBRID0ER1PO" xlink:type="simple">HW</abbrev> ≈ 0.56-0.59 mm); (4) non-iridescent head of major worker relatively smooth and gleaming (e.g., Fig. <xref ref-type="fig" rid="F191">54</xref>(a)) and, (5) clypeal psammophore of fine setae placed at or about midpoint of clypeus. The minor worker of <italic><tp:taxon-name><tp:taxon-name-part taxon-name-part-type="genus" reg="Melophorus">Melophorus</tp:taxon-name-part> <tp:taxon-name-part taxon-name-part-type="species" reg="bruneus">bruneus</tp:taxon-name-part></tp:taxon-name></italic> is distinguished from that of <italic><tp:taxon-name><tp:taxon-name-part taxon-name-part-type="genus" reg="Melophorus">M.</tp:taxon-name-part> <tp:taxon-name-part taxon-name-part-type="species" reg="fieldi">fieldi</tp:taxon-name-part></tp:taxon-name></italic> by its brown or dark reddish-brown but not blackish-brown colour that lacks a dull, silky sheen, by <!--PageBreak-->its smoothly convex pronotum when seen in profile, by the longer, often flexuous erect setae on the mesosoma (length of longer setae ≥ greatest width of antennal scape) and, in relatively glabrous minor workers, the long and conspicuously pale appressed setae <!--PageBreak-->on the mesosoma. The major worker has short, sometimes modified setae that are far more numerous than those of the major worker of <italic><tp:taxon-name><tp:taxon-name-part taxon-name-part-type="genus" reg="Melophorus">M.</tp:taxon-name-part> <tp:taxon-name-part taxon-name-part-type="species" reg="fieldi">fieldi</tp:taxon-name-part></tp:taxon-name></italic> and these give a shaggy appearance to most majors; moreover, the appressed setae on gaster are longer than in <italic><tp:taxon-name><tp:taxon-name-part taxon-name-part-type="genus" reg="Melophorus">M.</tp:taxon-name-part> <tp:taxon-name-part taxon-name-part-type="species" reg="fieldi">fieldi</tp:taxon-name-part></tp:taxon-name></italic> and overlap. Some populations of <italic><tp:taxon-name><tp:taxon-name-part taxon-name-part-type="genus" reg="Melophorus">M.</tp:taxon-name-part> <tp:taxon-name-part taxon-name-part-type="species" reg="bruneus">bruneus</tp:taxon-name-part></tp:taxon-name></italic> have glabrous minor workers. These can be distinguished from related species (particularly <italic><tp:taxon-name><tp:taxon-name-part taxon-name-part-type="genus" reg="Melophorus">M.</tp:taxon-name-part> <tp:taxon-name-part taxon-name-part-type="species" reg="turneri">turneri</tp:taxon-name-part></tp:taxon-name></italic> and <italic><tp:taxon-name><tp:taxon-name-part taxon-name-part-type="genus" reg="Melophorus">M.</tp:taxon-name-part> <tp:taxon-name-part taxon-name-part-type="species" reg="inconspicuus">inconspicuus</tp:taxon-name-part></tp:taxon-name></italic>) by their matt, microreticulate heads and the relatively long, pale, appressed setae on the gaster (similar species usually have erect setae on the mesosoma, they have smoother and more shining heads and they have short, appressed setae on the gaster).</p></tp:treatment-sec><tp:treatment-sec sec-type="description" id="SECID0EA6PO"><title>Minor worker description.</title><p>
            <bold>
              Head.</bold> Head approximately oval with straight sides; posterior margin of head planar or weakly convex; frons matt or with weak sheen, microreticulate or microreticulate-shagreenate; pilosity of frons a mixture of a few well-spaced, erect setae interspersed with appressed setae only. Eye large (eye length ≥ 0.50 × length of side of head capsule); in full-face view, eyes set at about midpoint of head capsule; in profile, eye set around midline of head capsule; eyes elliptical or slightly reniform. In full-face view, frontal carinae straight or weakly convex; frontal lobes curved toward antennal insertion. Anteromedial clypeal margin broadly and evenly convex; clypeal psammophore set at or above midpoint of clypeus; palp formula 6,4. Five to six mandibular teeth in minor worker; mandibles narrow, strap-like, internal and external margins parallel or nearly so; third mandibular tooth distinctly shorter than apical tooth and teeth numbers two and four; masticatory margin of mandibles approximately vertical or weakly oblique. <bold>Mesosoma.</bold> Integument of pronotum, mesonotum and mesopleuron shining and microreticulate, microreticulation reduced on humeri, or with weak to moderate sheen and superficial microreticulation (more pronounced on mesopleuron); anterior mesosoma in profile broadly convex; appearance of erect pronotal setae short, (i.e., longest erect setae shorter than length of eye) and unmodified, or short and often expanded distally, at times clavate; in profile, metanotal groove shallow, broadly V or U-shaped; propodeum matt or with a weak sheen and microreticulate; propodeum angulate, propodeal angle blunt; length ratio of propodeal dorsum to its declivity between 1:1 and 1:2; erect propodeal setae present and abundant (greater than 12); appressed propodeal setulae long and closely aligned, creating pubescence; propodeal spiracle situated nearer to midpoint of propodeum than to its declivitous face, and shorter (length &lt; than 0.50 × height of propodeum). <bold>Petiole.</bold> In profile, petiolar node squamiform; in full-face view, shape of petiolar node uniformly rounded; node shining and distinctly shagreenate-microreticulate. <bold>Gaster.</bold> Gaster weakly shining with indistinct shagreenation; pilosity of first gastral tergite consisting of thick, appressed setae that form pubescence, interspersed with numerous short, bristly, erect setae. <bold>General characters.</bold> Colour brown, gaster (and often head) darker than mesosoma.</p></tp:treatment-sec><tp:treatment-sec sec-type="description" id="SECID0EZ6PO"><title>Major worker description.</title><p>
            <bold>
              Head.</bold> Head square; posterior margin of head planar or weakly convex; cuticle of frons matt or with weak sheen, indistinctly shagreenate; pilosity of frons a mixture of a few well-spaced, erect setae interspersed with appressed setae only. Eye moderate (eye length 0.20–0.49 length of head capsule); in full-face view, eyes set at about midpoint of head capsule; in profile, eye set anteriad of mid<!--PageBreak-->line of head capsule; eyes elliptical. In full-face view, frontal carinae straight, divergent posteriad; frontal lobes straight in front of antennal insertion. Anterior clypeal margin broadly convex with anteromedial dimple; clypeal psammophore set at or above midpoint of clypeus; palp formula 6,4. Five mandibular teeth in major worker; mandibles narrow, strap-like, internal and external borders parallel or nearly so; third mandibular tooth distinctly shorter than apical tooth and teeth numbers two and 4; masticatory margin of mandibles approximately aligned vertically or weakly oblique. <bold>Mesosoma.</bold> Integument of pronotum, mesonotum and mesopleuron matt with indistinct shagreenate sculpture throughout; anterior mesosoma in profile broadly convex; erect pronotal setae short, (i.e., shorter than length of eye) and unmodified, or short and often expanded distally, at times clavate; in profile, metanotal groove shallow, broadly V- or U-shaped; propodeum shining and shagreenate; propodeum angulate, propodeal angle blunt; length ratio of propodeal dorsum to its declivity between 1:1 and 1:2; erect propodeal setae present and abundant (at least a dozen); appressed propodeal setae long and separated by at least own length; propodeal spiracle situated at least twice its width from the declivitous face of propodeum, and shorter (length less than 0.50 × height of propodeum), or situated on or beside declivitous face of propodeum, and shorter (length less than 0.50 × height of propodeum). <bold>Petiole.</bold> In profile, petiolar node squamiform; in full-face view, shape of petiolar node tapered with blunt vertex; node shining and faintly shagreenate-microreticulate. <bold>Gaster.</bold> Gaster shining, shagreenate (‘LP record’ appearance); pilosity of first gastral tergite consisting of well-spaced, erect and semi-erect setae interspersed with regularly spaced appressed setae. <bold>General characters.</bold> Colour of head and foreparts brownish-orange to brown with darker brown to blackish gaster.</p></tp:treatment-sec><tp:treatment-sec sec-type="description" id="SECID0EUAQO"><title>Measurements.</title><p>Worker (n = 8): <abbrev xmlns:xlink="http://www.w3.org/1999/xlink" xlink:title="Cephalic index" id="ABBRID0E1AQO" xlink:type="simple">CI</abbrev> 103–127; <abbrev xmlns:xlink="http://www.w3.org/1999/xlink" xlink:title="Eye index" id="ABBRID0E5AQO" xlink:type="simple">EI</abbrev> 24–41; <abbrev xmlns:xlink="http://www.w3.org/1999/xlink" xlink:title="Eye length" id="ABBRID0ECBQO" xlink:type="simple">EL</abbrev> 0.24–0.37; <abbrev xmlns:xlink="http://www.w3.org/1999/xlink" xlink:title="Head length" id="ABBRID0EGBQO" xlink:type="simple">HL</abbrev> 0.57–1.23; <abbrev xmlns:xlink="http://www.w3.org/1999/xlink" xlink:title="Head width" id="ABBRID0EKBQO" xlink:type="simple">HW</abbrev> 0.59–1.55; <abbrev xmlns:xlink="http://www.w3.org/1999/xlink" xlink:title="Mesosomal length" id="ABBRID0EOBQO" xlink:type="simple">ML</abbrev> 0.78–1.55; <abbrev xmlns:xlink="http://www.w3.org/1999/xlink" xlink:title="Maximum tibial length" id="ABBRID0ESBQO" xlink:type="simple">MTL</abbrev> 0.48–0.94; <abbrev xmlns:xlink="http://www.w3.org/1999/xlink" xlink:title="Propodeal height" id="ABBRID0EWBQO" xlink:type="simple">PpH</abbrev> 0.08–0.14; <abbrev xmlns:xlink="http://www.w3.org/1999/xlink" xlink:title="Propodeal length" id="ABBRID0E1BQO" xlink:type="simple">PpL</abbrev> 0.31–0.64; <abbrev xmlns:xlink="http://www.w3.org/1999/xlink" xlink:title="Scape index" id="ABBRID0E5BQO" xlink:type="simple">SI</abbrev> 64–108; <abbrev xmlns:xlink="http://www.w3.org/1999/xlink" xlink:title="Scape length" id="ABBRID0ECCQO" xlink:type="simple">SL</abbrev> 0.64–0.99.</p></tp:treatment-sec><tp:treatment-sec sec-type="comments" id="SECID0EGCQO"><title>Comments.</title><p>Major workers of <italic><tp:taxon-name><tp:taxon-name-part taxon-name-part-type="genus" reg="Melophorus">Melophorus</tp:taxon-name-part> <tp:taxon-name-part taxon-name-part-type="species" reg="bruneus">bruneus</tp:taxon-name-part></tp:taxon-name></italic> can be mistaken for the large-eyed major workers of some <italic><tp:taxon-name><tp:taxon-name-part taxon-name-part-type="genus" reg="Melophorus">Melophorus</tp:taxon-name-part> <tp:taxon-name-part taxon-name-part-type="species" reg="turneri">turneri</tp:taxon-name-part></tp:taxon-name></italic>, so careful attention needs to be given to the circlet of short, stout setae on the vertex of the head capsule and the numerous, short, curved, erect setae on the head and mesosoma in the former. Most minor workers are distinctive with their vestiture of long, flexuous setae, but some populations in the NT and SA lack such setae. In these cases the matt, microreticulate nature of the frons and long appressed setae on the mesosoma are diagnostic, except for separation from <italic><tp:taxon-name><tp:taxon-name-part taxon-name-part-type="genus" reg="Melophorus">M.</tp:taxon-name-part> <tp:taxon-name-part taxon-name-part-type="species" reg="fieldi">fieldi</tp:taxon-name-part></tp:taxon-name></italic>. Minor and major workers of <italic><tp:taxon-name><tp:taxon-name-part taxon-name-part-type="genus" reg="Melophorus">M.</tp:taxon-name-part> <tp:taxon-name-part taxon-name-part-type="species" reg="fieldi">fieldi</tp:taxon-name-part></tp:taxon-name></italic> and <italic><tp:taxon-name><tp:taxon-name-part taxon-name-part-type="genus" reg="Melophorus">M.</tp:taxon-name-part> <tp:taxon-name-part taxon-name-part-type="species" reg="bruneus">bruneus</tp:taxon-name-part></tp:taxon-name></italic> can be separated based on different degrees of pilosity. While material has been available for sequencing, obtaining molecular data has proven difficult. The position of <italic><tp:taxon-name><tp:taxon-name-part taxon-name-part-type="genus" reg="Melophorus">M.</tp:taxon-name-part> <tp:taxon-name-part taxon-name-part-type="species" reg="bruneus">bruneus</tp:taxon-name-part></tp:taxon-name></italic> in the three-gene tree (Suppl. material <xref ref-type="supplementary-material" rid="S1">1</xref>) suggests a close relationship with <italic><tp:taxon-name><tp:taxon-name-part taxon-name-part-type="genus" reg="Melophorus">M.</tp:taxon-name-part> <tp:taxon-name-part taxon-name-part-type="species" reg="fulvidus">fulvidus</tp:taxon-name-part></tp:taxon-name></italic>. However, this is counterindicated by evidence of likely hybridization with <italic><tp:taxon-name><tp:taxon-name-part taxon-name-part-type="genus" reg="Melophorus">M.</tp:taxon-name-part> <tp:taxon-name-part taxon-name-part-type="species" reg="turneri">turneri</tp:taxon-name-part></tp:taxon-name></italic> (well-separated from <italic><tp:taxon-name><tp:taxon-name-part taxon-name-part-type="genus" reg="Melophorus">M.</tp:taxon-name-part> <tp:taxon-name-part taxon-name-part-type="species" reg="bruneus">bruneus</tp:taxon-name-part></tp:taxon-name></italic> on the three-gene tree). The evolutionary position of <italic><tp:taxon-name><tp:taxon-name-part taxon-name-part-type="genus" reg="Melophorus">M.</tp:taxon-name-part> <tp:taxon-name-part taxon-name-part-type="species" reg="bruneus">bruneus</tp:taxon-name-part></tp:taxon-name></italic> within the <italic><tp:taxon-name><tp:taxon-name-part taxon-name-part-type="genus" reg="Melophorus">M.</tp:taxon-name-part> <tp:taxon-name-part taxon-name-part-type="species" reg="fieldi">fieldi</tp:taxon-name-part></tp:taxon-name></italic> complex must therefore be considered uncertain.</p><p>This species is widely distributed in all mainland Australian states, but is more common in drier, inland areas. Pitfall traps have accounted for most specimens, but <!--PageBreak-->some have been hand-collected. Label data variously record savanna woodland, <italic><tp:taxon-name><tp:taxon-name-part taxon-name-part-type="genus" reg="Callitris">Callitris</tp:taxon-name-part></tp:taxon-name></italic>, mallee, scribbly gum and heath and ‘pure <italic><tp:taxon-name><tp:taxon-name-part taxon-name-part-type="genus" reg="Eucalyptus">Eucalyptus</tp:taxon-name-part> <tp:taxon-name-part taxon-name-part-type="species" reg="dum">dum</tp:taxon-name-part></tp:taxon-name></italic> (<italic>osa</italic>)’ habitat and there are two records of red soil. One specimen was collected in a parking bay. In all likelihood this a generalist scavenger of plant and animal matter like many other members of the <italic><tp:taxon-name><tp:taxon-name-part taxon-name-part-type="genus" reg="Melophorus">M.</tp:taxon-name-part> <tp:taxon-name-part taxon-name-part-type="species" reg="fieldi">fieldi</tp:taxon-name-part></tp:taxon-name></italic> complex. Minor workers collected by the principal author north of Wiluna, WA, in relatively cool conditions (for a <italic><tp:taxon-name><tp:taxon-name-part taxon-name-part-type="genus" reg="Melophorus">Melophorus</tp:taxon-name-part></tp:taxon-name></italic>) emerged timidly from a single, simple nest hole in red, lateritic soil with many surface ironstone pebbles. There is no other mention of the ecology of the ant from the labels, and neither is there any other information from McAreavey in his description of the taxon.</p><fig id="F190" position="float" orientation="portrait"><label>Figure 53.</label><caption><p>
          <italic><tp:taxon-name><tp:taxon-name-part taxon-name-part-type="genus" reg="Melophorus">Melophorus</tp:taxon-name-part> <tp:taxon-name-part taxon-name-part-type="species" reg="bruneus">bruneus</tp:taxon-name-part></tp:taxon-name></italic> McAreavey: non–type major worker (ANIC32-900218) frons (<bold>a</bold>), profile (<bold>b</bold>) and dorsum (<bold>c</bold>); minor worker paratype (ANIC32-053433–top card) frons (<bold>d</bold>), profile (<bold>e</bold>) and dorsum (<bold>f</bold>); distribution map for the species (<bold>g</bold>). Low resolution scale bars: 1 mm (<bold>b, c</bold>); 0.5 mm (<bold>a</bold>).</p></caption><graphic xmlns:xlink="http://www.w3.org/1999/xlink" xlink:href="zookeys-700-001-g190.jpg" position="float" orientation="portrait" xlink:type="simple" id="oo_156760.jpg"/></fig></tp:treatment-sec><tp:treatment-sec><!--Section generated to contain objects referenced in tp:taxon-treatment.--><fig id="F191" position="float" orientation="portrait"><label>Figure 54.</label><caption><p>
          <italic><tp:taxon-name><tp:taxon-name-part taxon-name-part-type="genus" reg="Melophorus">Melophorus</tp:taxon-name-part> <tp:taxon-name-part taxon-name-part-type="species" reg="eumorphus">eumorphus</tp:taxon-name-part></tp:taxon-name></italic> sp. n.: major worker paratype (JDM32-001981–top ant) frons (<bold>a</bold>), profile (<bold>b</bold>) and dorsum (<bold>c</bold>); minor worker holotype (ANI32-900173–bottom ant) frons (<bold>d</bold>), profile (<bold>e</bold>) and dorsum (<bold>f</bold>); distribution map for the species (<bold>g</bold>). Low resolution scale bars: 0.5 mm (<bold>b, c</bold>); 0.2 mm (<bold>a, d–f</bold>).</p></caption><graphic xmlns:xlink="http://www.w3.org/1999/xlink" xlink:href="zookeys-700-001-g191.jpg" position="float" orientation="portrait" xlink:type="simple" id="oo_156761.jpg"/></fig><supplementary-material xmlns:xlink="http://www.w3.org/1999/xlink" id="S1" position="float" orientation="portrait" xlink:type="simple"><label>Supplementary material 1</label><caption><p>Phylogenetic species tree for three genes</p></caption><p>Link: <ext-link xlink:type="simple" ext-link-type="doi" xlink:href="10.3897/zookeys.700.11784.suppl1">https://doi.org/10.3897/zookeys.700.11784.suppl1</ext-link></p><p>Data type: TIF file</p><p>Explanation note: Phylogenetic species tree for three genes (COI, WG, LR). Outgroups included <italic><tp:taxon-name><tp:taxon-name-part taxon-name-part-type="genus" reg="Notoncus">Notoncus</tp:taxon-name-part> <tp:taxon-name-part taxon-name-part-type="species" reg="gilberti">gilberti</tp:taxon-name-part></tp:taxon-name></italic>, <italic><tp:taxon-name><tp:taxon-name-part taxon-name-part-type="genus" reg="Nylanderia">Nylanderia</tp:taxon-name-part> <tp:taxon-name-part taxon-name-part-type="species" reg="braueri">braueri</tp:taxon-name-part></tp:taxon-name></italic>, <italic><tp:taxon-name><tp:taxon-name-part taxon-name-part-type="genus" reg="Leptanilla">Leptanilla</tp:taxon-name-part></tp:taxon-name></italic> sp., <italic><tp:taxon-name><tp:taxon-name-part taxon-name-part-type="genus" reg="Pyramica">Pyramica</tp:taxon-name-part> <tp:taxon-name-part taxon-name-part-type="species" reg="pulchella">pulchella</tp:taxon-name-part></tp:taxon-name></italic>, and <italic><tp:taxon-name><tp:taxon-name-part taxon-name-part-type="genus" reg="Aenictus">Aenictus</tp:taxon-name-part></tp:taxon-name></italic> sp.</p><media xlink:href="zookeys-700-001-s001.tif" mimetype="image" mime-subtype="tiff" position="float" orientation="portrait" xlink:type="simple" id="oo_156809.tif"/><permissions><license xlink:type="simple"><license-p>This dataset is made available under the Open Database License (http://opendatacommons.org/licenses/odbl/1.0/). The Open Database License (ODbL) is a license agreement intended to allow users to freely share, modify, and use this Dataset while maintaining this same freedom for others, provided that the original source and author(s) are credited.</license-p></license></permissions><attrib specific-use="authors">Brian E. Heterick, Mark Castalanelli, Steve O. Shattuck</attrib></supplementary-material></tp:treatment-sec><ref-list><ref id="B59"><mixed-citation xmlns:xlink="http://www.w3.org/1999/xlink" xlink:type="simple">
          <person-group><name name-style="western"><surname>McAreavey</surname><given-names>J</given-names></name></person-group> (<year>1949</year>) <article-title>Australian <tp:taxon-name><tp:taxon-name-part taxon-name-part-type="family">Formicidae</tp:taxon-name-part></tp:taxon-name>. New genera and species.</article-title> <source>Proceedings of the Linnean Society of New South Wales</source> <volume>74</volume>: <fpage>1</fpage>–<lpage>25</lpage> <ext-link xlink:type="simple" ext-link-type="uri" xlink:href="http://www.biodiversitylibrary.org/page/34914169#page/33/mode/1up">http://www.biodiversitylibrary.org/page/34914169#page/33/mode/1up</ext-link></mixed-citation></ref></ref-list></tp:taxon-treatment>
