# Supplementary material for: Revision of the ant genus Melophorus (Hymenoptera, Formicidae)
Source: Zookeys. 2017 Sep 20;(700):1–420. doi: 10.3897/zookeys.700.11784 (PMC5711039; doi:10.3897/zookeys.700.11784)
Supplement: XML Treatment for Melophorus incisus [file zookeys.700.11784-treatment54.xml]

<!DOCTYPE tp:taxon-treatment
  PUBLIC "-//TaxonX//DTD Taxonomic Treatment Publishing DTD v0 20100105//EN" "tax-treatment-NSO.dtd">
<tp:taxon-treatment xmlns:tp="http://www.plazi.org/taxpub"><tp:treatment-meta><kwd-group><label>Taxon classification</label><kwd><named-content xmlns:xlink="http://www.w3.org/1999/xlink" content-type="kingdom">Animalia</named-content></kwd><kwd><named-content xmlns:xlink="http://www.w3.org/1999/xlink" content-type="order">Hymenoptera</named-content></kwd><kwd><named-content xmlns:xlink="http://www.w3.org/1999/xlink" content-type="family">Formicidae</named-content></kwd></kwd-group><mixed-citation publication-type="journal"><person-group><name><surname>Heterick</surname><given-names>Brian E.</given-names></name><name><surname>Castalanelli</surname><given-names>Mark</given-names></name><name><surname>Shattuck</surname><given-names>Steve O.</given-names></name></person-group><article-title>Revision of the ant genus <italic><tp:taxon-name><tp:taxon-name-part taxon-name-part-type="genus" reg="Melophorus">Melophorus</tp:taxon-name-part></tp:taxon-name></italic> (<tp:taxon-name><tp:taxon-name-part taxon-name-part-type="order">Hymenoptera</tp:taxon-name-part></tp:taxon-name>, <tp:taxon-name><tp:taxon-name-part taxon-name-part-type="family">Formicidae</tp:taxon-name-part></tp:taxon-name>)</article-title><source>Zookeys</source><day>20</day><month>9</month><year>2017</year><volume>2017</volume><issue>700</issue><fpage>1</fpage><lpage>420</lpage><pub-id pub-id-type="doi">10.3897/zookeys.700.11784</pub-id></mixed-citation></tp:treatment-meta><tp:nomenclature><tp:taxon-name>
            <tp:taxon-name-part taxon-name-part-type="genus" reg="Melophorus">Melophorus</tp:taxon-name-part>
            <tp:taxon-name-part taxon-name-part-type="species" reg="incisus">incisus</tp:taxon-name-part>
            <object-id xmlns:xlink="http://www.w3.org/1999/xlink" content-type="zoobank" xlink:type="simple">http://zoobank.org/39F96085-AFAF-4295-93E0-1A5FB7562F69</object-id>
          </tp:taxon-name><tp:taxon-authority>Heterick, Castalanelli &amp; Shattuck</tp:taxon-authority><tp:taxon-status xmlns:xlink="http://www.w3.org/1999/xlink" xlink:type="simple">sp. n.</tp:taxon-status></tp:nomenclature><tp:treatment-sec sec-type="Types" id="SECID0EMNTO"><title>Types.</title><p>Holotype minor worker (bottom ant) from 5 km SE of Anthony’s Lagoon <named-content xmlns:xlink="http://www.w3.org/1999/xlink" content-type="dwc:verbatimCoordinates" xlink:type="simple"><named-content content-type="geo-json" specific-use="{&#34;type&#34;:&#34;Point&#34;,&#34;coordinates&#34;:[135.340000,-18.000000]}" id="NCID0E5NTO" xlink:type="simple">18.00S, 135.34E</named-content></named-content>, Northern Territory, 14 October 1981, D. Davidson &amp; S. Morton, 167b [ANIC32-900170] (<named-content xmlns:xlink="http://www.w3.org/1999/xlink" content-type="dwc:institutional_code" xlink:type="simple">ANIC</named-content>). Paratypes: 2 minor workers on same pin and with same details as holotype (<named-content xmlns:xlink="http://www.w3.org/1999/xlink" content-type="dwc:institutional_code" xlink:type="simple">ANIC</named-content>); major worker from Argyle Diamonds via Kununurra, July 1991, Site 23 <italic><tp:taxon-name><tp:taxon-name-part taxon-name-part-type="genus" reg="Melophorus">Melophorus</tp:taxon-name-part></tp:taxon-name></italic> sp. 15, Postle, A.T. [JDM32-001996] (<named-content xmlns:xlink="http://www.w3.org/1999/xlink" content-type="dwc:institutional_code" xlink:type="simple">ANIC</named-content>); minor and major worker from 5 km SE of Anthony’s Lagoon <named-content xmlns:xlink="http://www.w3.org/1999/xlink" content-type="dwc:verbatimCoordinates" xlink:type="simple"><named-content content-type="geo-json" specific-use="{&#34;type&#34;:&#34;Point&#34;,&#34;coordinates&#34;:[135.340000,-18.000000]}" id="NCID0EAQTO" xlink:type="simple">18.00S, 135.34E</named-content></named-content>, Northern Territory, 14 October 1981, D. Davidson &amp; S. Morton, 167a [ANIC32-900170], V, K, 6 (<named-content xmlns:xlink="http://www.w3.org/1999/xlink" content-type="dwc:institutional_code" xlink:type="simple">BMNH</named-content>); 2 media and a minor worker from 22 km SE of Katherine, Northern Territory, 8 April 1978, P.J.<tp:taxon-name><tp:taxon-name-part taxon-name-part-type="genus" reg="Melophorus">M.</tp:taxon-name-part></tp:taxon-name> Greenslade, (7), 14 [ANIC32-900090] (<named-content xmlns:xlink="http://www.w3.org/1999/xlink" content-type="dwc:institutional_code" xlink:type="simple">MCZ</named-content>); minor worker from Marandoo minesite <named-content xmlns:xlink="http://www.w3.org/1999/xlink" content-type="dwc:verbatimCoordinates" xlink:type="simple"><named-content content-type="geo-json" specific-use="{&#34;type&#34;:&#34;Point&#34;,&#34;coordinates&#34;:[118.125278,-22.636389]}" id="NCID0EKRTO" xlink:type="simple">22°38'11"S, 118°07'31"E</named-content></named-content>, Western Australia, 28 August-18 September 2009, J.L. Brown, pitfall trap RR1 0M, mine dump [JDM32-004528] (<named-content xmlns:xlink="http://www.w3.org/1999/xlink" content-type="dwc:institutional_code" xlink:type="simple">WAM</named-content>).</p></tp:treatment-sec><tp:treatment-sec sec-type="material" id="SECID0EURTO"><title>Other material examined.</title><p>
            <bold>Western Australia</bold>: 30 km N Sandfire Hill (Heterick, B.E. [M184/M185/M186]), Pannawonica (Boisduval, <tp:taxon-name><tp:taxon-name-part taxon-name-part-type="genus" reg="Melophorus">M.</tp:taxon-name-part></tp:taxon-name> [JDM32-004620]), Port Hedland (Weatherill, L.), Port Hedland (Heterick, B.E. [M270]), Sandford Rock (Yandle, S. [JDM32-001991]).</p></tp:treatment-sec><tp:treatment-sec sec-type="diagnosis" id="SECID0ECSTO"><title>Diagnosis.</title><p>
            <italic><tp:taxon-name><tp:taxon-name-part taxon-name-part-type="genus" reg="Melophorus">Melophorus</tp:taxon-name-part> <tp:taxon-name-part taxon-name-part-type="species" reg="incisus">incisus</tp:taxon-name-part></tp:taxon-name></italic> can be placed in the <italic><tp:taxon-name><tp:taxon-name-part taxon-name-part-type="genus" reg="Melophorus">M.</tp:taxon-name-part> <tp:taxon-name-part taxon-name-part-type="species" reg="biroi">biroi</tp:taxon-name-part></tp:taxon-name></italic> species-group on the basis of characters of the clypeus, propodeum, mandible and palps. The species is also placed in the <italic><tp:taxon-name><tp:taxon-name-part taxon-name-part-type="genus" reg="Melophorus">M.</tp:taxon-name-part> <tp:taxon-name-part taxon-name-part-type="species" reg="fieldi">fieldi</tp:taxon-name-part></tp:taxon-name></italic> species-complex because of the appearance of the anteriorly placed clypeal psammophore, the compact propodeum, the presence of more than one preapical spine on the metatibia, at least in the major worker, the long, even spindly legs and the unmodified mandible in the major worker. Furthermore, this species clusters with several others in the <italic><tp:taxon-name><tp:taxon-name-part taxon-name-part-type="genus" reg="Melophorus">M.</tp:taxon-name-part> <tp:taxon-name-part taxon-name-part-type="species" reg="fieldi">fieldi</tp:taxon-name-part></tp:taxon-name></italic> complex which share the following characters: gaster with curved erect setae, semi-erect setae and a few decumbent setae only, genuine appressed setae lacking; the body generally strongly sculptured and hirsute and the antennal scapes and legs with whorls of many fine, straight setae. <italic><tp:taxon-name><tp:taxon-name-part taxon-name-part-type="genus" reg="Melophorus">Melophorus</tp:taxon-name-part> <tp:taxon-name-part taxon-name-part-type="species" reg="incisus">incisus</tp:taxon-name-part></tp:taxon-name></italic> can then be distinguished from closely allied forms by its globose mesonotum and propodeum and the fact that the mesonotum, the mesopleuron and the propodeum are separated from each other by a deep sulcus.</p></tp:treatment-sec><tp:treatment-sec sec-type="description" id="SECID0ERUTO"><title>Minor worker description.</title><p>
            <bold>
              Head.</bold> Head approximately oval with straight sides; posterior margin of head strongly convex; frons shining and smooth except for piliferous pits, or matt or with weak sheen, microreticulate or microreticulate-shagreenate; pilosity of frons a mixture of short, erect and semi-erect setae interspersed with shorter decumbent setae and well-spaced, short, appressed setae. Eye moderate (eye length 0.20–0.49 length of side of head capsule); in full-face view, eyes set above midpoint of head capsule; in profile, eye set anteriad of midline of head capsule; eyes elliptical or slightly reniform. In full-face view, frontal carinae straight, convergent posteriad; frontal lobes curved inward in front of antennal insertion. Anteromedial clypeal margin broadly convex with anteromedial dimple; clypeal psammophore set at or above midpoint of clypeus; palp formula 6,4. Five mandibular teeth in minor worker; mandi<!--PageBreak--><!--PageBreak-->bles triangular, weakly incurved; third mandibular tooth distinctly shorter than apical tooth and teeth numbers two and four; masticatory margin of mandibles approximately vertical or weakly oblique. <bold>Mesosoma.</bold> Integument of pronotum, mesonotum and mesopleuron matt or with weak sheen and microreticulate throughout, or pronotum smooth and shining, mesonotum shining and superficially microreticulate, mesopleuron densely microreticulate and may be almost matt; anterior mesosoma in profile broadly convex; appearance of erect pronotal setae long (i.e., longest erect setae longer than length of eye) and unmodified; in profile, metanotal groove a narrow but deep slit; propodeum shining and densely microreticulate, with distinct striolae on metapleuron; propodeum always smoothly rounded; length ratio of propodeal dorsum to its declivity not applicable, propodeal dorsum reduced to a narrow sliver; erect propodeal setae present and abundant (greater than 12); appressed propodeal setulae sparse or absent, if present then not regularly spaced propodeal spiracle situated at least twice its width from the declivitous face of propodeum, and shorter (length &lt; 0.50 × height of propodeum). <bold>Petiole.</bold> In profile, petiolar node subcuboidal, vertex bluntly rounded; in full-face view, shape of petiolar node uniformly rounded; node shining and smooth throughout, or shining and striolate. <bold>Gaster.</bold> Gaster smooth and glossy; pilosity of first gastral tergite consisting wholly or mainly of long, curved setae, appressed setae apparently absent. <bold>General characters.</bold> Colour of foreparts reddish-brown to chocolate, gaster chocolate.</p></tp:treatment-sec><tp:treatment-sec sec-type="description" id="SECID0ENVTO"><title>Major worker description.</title><p>
            <bold>
              Head.</bold> Head square; posterior margin of head strongly convex; cuticle of frons shining and smooth except for piliferous pits and a few striolae around antennal insertions and frontal carinae; pilosity of frons a mixture of well-spaced, distinctly longer erect and semi-erect setae interspersed with shorter decumbent setae. Eye moderate (eye length 0.20–0.49 length of head capsule); in full-face view, eyes set at midpoint of head capsule; in profile, eye set anteriad of midline of head capsule; eyes elliptical. In full-face view, frontal carinae concave; frontal lobes curved inward in front of antennal insertion. Anterior clypeal margin broadly convex with anteromedial dimple; clypeal psammophore set at or above midpoint of clypeus; palp formula 6,4. Five mandibular teeth in major worker; mandibles triangular, weakly incurved; third mandibular tooth distinctly shorter than apical tooth and teeth numbers two and four; masticatory margin of mandibles approximately aligned vertically or weakly oblique. <bold>Mesosoma.</bold> Integument of pronotum, mesonotum and mesopleuron shining with very superficial microreticulation, entire lower mesopleuron distinctly shagreenate; anterior mesosoma in profile broadly convex; erect pronotal setae long (i.e., longer than length of eye) and unmodified; in profile, metanotal groove deep, V-shaped; propodeum shining and microreticulate; propodeum always smoothly rounded; propodeal dorsum and declivity confluent; erect propodeal setae present and abundant (at least a dozen); appressed propodeal setae sparse or absent, if present then not regularly spaced; propodeal spiracle situated on or beside declivitous face of propodeum, and longer (length ≥ 0.50 × height of propodeum). In profile, petiolar node squamiform; in full-face view, shape of petiolar node tapered with squared-off vertex; node shining and smooth throughout. <bold>Gaster.</bold> Gaster shining with superficial micro<!--PageBreak-->reticulation; pilosity of first gastral tergite consisting wholly or mainly of long, curved setae, appressed setae apparently absent. <bold>General characters.</bold> Colour of foreparts orange tan, gaster brown.</p></tp:treatment-sec><tp:treatment-sec sec-type="description" id="SECID0EGWTO"><title>Measurements.</title><p>Worker (n = 6): <abbrev xmlns:xlink="http://www.w3.org/1999/xlink" xlink:title="Cephalic index" id="ABBRID0EMWTO" xlink:type="simple">CI</abbrev> 96–117; <abbrev xmlns:xlink="http://www.w3.org/1999/xlink" xlink:title="Eye index" id="ABBRID0EQWTO" xlink:type="simple">EI</abbrev> 19–31; <abbrev xmlns:xlink="http://www.w3.org/1999/xlink" xlink:title="Eye length" id="ABBRID0EUWTO" xlink:type="simple">EL</abbrev> 0.18–0.29; <abbrev xmlns:xlink="http://www.w3.org/1999/xlink" xlink:title="Head length" id="ABBRID0EYWTO" xlink:type="simple">HL</abbrev> 0.60–1.27; <abbrev xmlns:xlink="http://www.w3.org/1999/xlink" xlink:title="Head width" id="ABBRID0E3WTO" xlink:type="simple">HW</abbrev> 0.78–1.49; <abbrev xmlns:xlink="http://www.w3.org/1999/xlink" xlink:title="Mesosomal length" id="ABBRID0EAXTO" xlink:type="simple">ML</abbrev> 0.84–1.55; <abbrev xmlns:xlink="http://www.w3.org/1999/xlink" xlink:title="Maximum tibial length" id="ABBRID0EEXTO" xlink:type="simple">MTL</abbrev> 0.48–0.93; <abbrev xmlns:xlink="http://www.w3.org/1999/xlink" xlink:title="Propodeal height" id="ABBRID0EIXTO" xlink:type="simple">PpH</abbrev> 0.13–0.20; <abbrev xmlns:xlink="http://www.w3.org/1999/xlink" xlink:title="Propodeal length" id="ABBRID0EMXTO" xlink:type="simple">PpL</abbrev> 0.36–0.59; <abbrev xmlns:xlink="http://www.w3.org/1999/xlink" xlink:title="Scape index" id="ABBRID0EQXTO" xlink:type="simple">SI</abbrev> 70–118; <abbrev xmlns:xlink="http://www.w3.org/1999/xlink" xlink:title="Scape length" id="ABBRID0EUXTO" xlink:type="simple">SL</abbrev> 0.68–1.05.</p></tp:treatment-sec><tp:treatment-sec sec-type="comments" id="SECID0EYXTO"><title>Comments.</title><p>A small, hairy species, <italic><tp:taxon-name><tp:taxon-name-part taxon-name-part-type="genus" reg="Melophorus">Melophorus</tp:taxon-name-part> <tp:taxon-name-part taxon-name-part-type="species" reg="incisus">incisus</tp:taxon-name-part></tp:taxon-name></italic> is easily recognized by the deeply incised grooves on the mesosoma, and the rotund nature of the anterior thoracic segments and the propodeum. This ant resembles <italic><tp:taxon-name><tp:taxon-name-part taxon-name-part-type="genus" reg="Melophorus">M.</tp:taxon-name-part> <tp:taxon-name-part taxon-name-part-type="species" reg="ankylochaetes">ankylochaetes</tp:taxon-name-part></tp:taxon-name></italic>, and genetic sequencing confirms a sister relationship between the two taxa. The species occupies a wide range in the NT and WA, but has not been recorded from any other state thus far. Foragers have been aspirated on the crest of a small dune 30 km from Sandfire Hill, WA and from among tussock grass in seaside dunes in the town of Port Hedland, WA, but other data are lacking.</p></tp:treatment-sec><tp:treatment-sec sec-type="etymology" id="SECID0EUYTO"><title>Etymology.</title><p>Latin <italic><tp:taxon-name><tp:taxon-name-part taxon-name-part-type="species" reg="incisus">incisus</tp:taxon-name-part></tp:taxon-name></italic> (‘cut’ or ‘dissected’); adjective in the nominative case.</p><fig id="F196" position="float" orientation="portrait"><label>Figure 59.</label><caption><p>
          <italic><tp:taxon-name><tp:taxon-name-part taxon-name-part-type="genus" reg="Melophorus">Melophorus</tp:taxon-name-part> <tp:taxon-name-part taxon-name-part-type="species" reg="incisus">incisus</tp:taxon-name-part></tp:taxon-name></italic> sp. n.: major worker paratype (JDM32-001996) frons (<bold>a</bold>), profile (<bold>b</bold>) and dorsum (<bold>c</bold>); minor worker holotype (ANIC32-900170–bottom ant) frons (<bold>d</bold>), profile (<bold>e</bold>) and dorsum (<bold>f</bold>); distribution map for the species (<bold>g</bold>). Low resolution scale bars: 1 mm (<bold>b, c</bold>); 0.5 mm (<bold>a, d–f</bold>).</p></caption><graphic xmlns:xlink="http://www.w3.org/1999/xlink" xlink:href="zookeys-700-001-g196.jpg" position="float" orientation="portrait" xlink:type="simple" id="oo_156766.jpg"/></fig></tp:treatment-sec></tp:taxon-treatment>
