# Supplementary material for: Revision of the ant genus Melophorus (Hymenoptera, Formicidae)
Source: Zookeys. 2017 Sep 20;(700):1–420. doi: 10.3897/zookeys.700.11784 (PMC5711039; doi:10.3897/zookeys.700.11784)
Supplement: XML Treatment for Melophorus sericothrix [file zookeys.700.11784-treatment64.xml]

<!DOCTYPE tp:taxon-treatment
  PUBLIC "-//TaxonX//DTD Taxonomic Treatment Publishing DTD v0 20100105//EN" "tax-treatment-NSO.dtd">
<tp:taxon-treatment xmlns:tp="http://www.plazi.org/taxpub"><tp:treatment-meta><kwd-group><label>Taxon classification</label><kwd><named-content xmlns:xlink="http://www.w3.org/1999/xlink" content-type="kingdom">Animalia</named-content></kwd><kwd><named-content xmlns:xlink="http://www.w3.org/1999/xlink" content-type="order">Hymenoptera</named-content></kwd><kwd><named-content xmlns:xlink="http://www.w3.org/1999/xlink" content-type="family">Formicidae</named-content></kwd></kwd-group><mixed-citation publication-type="journal"><person-group><name><surname>Heterick</surname><given-names>Brian E.</given-names></name><name><surname>Castalanelli</surname><given-names>Mark</given-names></name><name><surname>Shattuck</surname><given-names>Steve O.</given-names></name></person-group><article-title>Revision of the ant genus <italic><tp:taxon-name><tp:taxon-name-part taxon-name-part-type="genus" reg="Melophorus">Melophorus</tp:taxon-name-part></tp:taxon-name></italic> (<tp:taxon-name><tp:taxon-name-part taxon-name-part-type="order">Hymenoptera</tp:taxon-name-part></tp:taxon-name>, <tp:taxon-name><tp:taxon-name-part taxon-name-part-type="family">Formicidae</tp:taxon-name-part></tp:taxon-name>)</article-title><source>Zookeys</source><day>20</day><month>9</month><year>2017</year><volume>2017</volume><issue>700</issue><fpage>1</fpage><lpage>420</lpage><pub-id pub-id-type="doi">10.3897/zookeys.700.11784</pub-id></mixed-citation></tp:treatment-meta><tp:nomenclature><tp:taxon-name>
            <tp:taxon-name-part taxon-name-part-type="genus" reg="Melophorus">Melophorus</tp:taxon-name-part>
            <tp:taxon-name-part taxon-name-part-type="species" reg="sericothrix">sericothrix</tp:taxon-name-part>
            <object-id xmlns:xlink="http://www.w3.org/1999/xlink" content-type="zoobank" xlink:type="simple">http://zoobank.org/F159A353-DAC6-4527-9DD2-43DD617C88D4</object-id>
          </tp:taxon-name><tp:taxon-authority>Heterick, Castalanelli &amp; Shattuck</tp:taxon-authority><tp:taxon-status xmlns:xlink="http://www.w3.org/1999/xlink" xlink:type="simple">sp. n.</tp:taxon-status></tp:nomenclature><tp:treatment-sec sec-type="Types" id="SECID0EHJ1O"><title>Types.</title><p>Holotype minor worker (bottom ant) from Brookfield Conservation Park <named-content xmlns:xlink="http://www.w3.org/1999/xlink" content-type="dwc:verbatimCoordinates" xlink:type="simple"><named-content content-type="geo-json" specific-use="{&#34;type&#34;:&#34;Point&#34;,&#34;coordinates&#34;:[139.483333,-34.316667]}" id="NCID0EZJ1O" xlink:type="simple">34°19'S, 139°29'E</named-content></named-content>, South Australia, 29 October 1991, S. Shattuck #2506.3 [ANIC32-<!--PageBreak-->900174] (<named-content xmlns:xlink="http://www.w3.org/1999/xlink" content-type="dwc:institutional_code" xlink:type="simple">ANIC</named-content>). Paratypes: 2 minor workers on same pin and with same details as holotype (<named-content xmlns:xlink="http://www.w3.org/1999/xlink" content-type="dwc:institutional_code" xlink:type="simple">ANIC</named-content>); 3 major workers from Brookfield Conservation Park <named-content xmlns:xlink="http://www.w3.org/1999/xlink" content-type="dwc:verbatimCoordinates" xlink:type="simple"><named-content content-type="geo-json" specific-use="{&#34;type&#34;:&#34;Point&#34;,&#34;coordinates&#34;:[139.483333,-34.316667]}" id="NCID0E6K1O" xlink:type="simple">34°19'S, 139°29'E</named-content></named-content>, South Australia, 29 October 1991, S. Shattuck #2507.3 [ANIC32-900103] (<named-content xmlns:xlink="http://www.w3.org/1999/xlink" content-type="dwc:institutional_code" xlink:type="simple">ANIC</named-content>); 2 minor workers from Worsley <named-content xmlns:xlink="http://www.w3.org/1999/xlink" content-type="dwc:verbatimCoordinates" xlink:type="simple"><named-content content-type="geo-json" specific-use="{&#34;type&#34;:&#34;Point&#34;,&#34;coordinates&#34;:[115.933333,-32.383333]}" id="NCID0EVL1O" xlink:type="simple">32°23'S, 115°56'E</named-content></named-content>, Western Australia, February 2014, G. Orabi, WP92, litter [JDM32-001557] (<named-content xmlns:xlink="http://www.w3.org/1999/xlink" content-type="dwc:institutional_code" xlink:type="simple">BMNH</named-content>); 3 minor workers, a media worker and 3 major workers from 9 miles E of Newdegate, Western Australia, 4 October 1947, T. Greaves, ‘<italic><tp:taxon-name><tp:taxon-name-part taxon-name-part-type="genus" reg="Melophorus">Melophorus</tp:taxon-name-part></tp:taxon-name></italic>’ (<named-content xmlns:xlink="http://www.w3.org/1999/xlink" content-type="dwc:institutional_code" xlink:type="simple">MCZ</named-content>); 3 major workers, ‘Grs(?), Brookfield, 198h 5(?)’ [South Australia], 128 (SAM); minor and media worker from Eneabba-Leeman Road <named-content xmlns:xlink="http://www.w3.org/1999/xlink" content-type="dwc:verbatimCoordinates" xlink:type="simple"><named-content content-type="geo-json" specific-use="{&#34;type&#34;:&#34;Point&#34;,&#34;coordinates&#34;:[115.090833,-29.871000]}" id="NCID0ESN1O" xlink:type="simple">29°52.26'S, 115°05.45'E</named-content></named-content>, Western Australia, April 2004, R. Dunn, pitfall trap (L57), 1.5m shrubland, white sand on limestone, ‘ID: <italic><tp:taxon-name><tp:taxon-name-part taxon-name-part-type="genus" reg="Melophorus">Melophorus</tp:taxon-name-part> <tp:taxon-name-part taxon-name-part-type="species" reg="mjobergi">mjobergi</tp:taxon-name-part></tp:taxon-name></italic> Forel det. by: B.E. Heterick [<italic>sic</italic>], Date: 14 Nov. 2004’, ‘Checked against syntype specimen’ [Note: this identification is now determined to be incorrect, despite the very similar appearance of the minor worker of these two species-BEH] [JDM32-001559] (<named-content xmlns:xlink="http://www.w3.org/1999/xlink" content-type="dwc:institutional_code" xlink:type="simple">WAM</named-content>); 2 minor workers from 2 km S of Worsley <named-content xmlns:xlink="http://www.w3.org/1999/xlink" content-type="dwc:verbatimCoordinates" xlink:type="simple"><named-content content-type="geo-json" specific-use="{&#34;type&#34;:&#34;Point&#34;,&#34;coordinates&#34;:[115.933333,-32.400000]}" id="NCID0E5O1O" xlink:type="simple">32°24'S, 115°56'E</named-content></named-content>, Western Australia, 11 February 2004, G. Orabi, WP (West Pit) 92, hand-collected, litter [JDM32-001558] (<named-content xmlns:xlink="http://www.w3.org/1999/xlink" content-type="dwc:institutional_code" xlink:type="simple">WAM</named-content>).</p></tp:treatment-sec><tp:treatment-sec sec-type="material" id="SECID0EIP1O"><title>Other material examined.</title><p>
            <bold>South Australia</bold>: 14 km SW Taplin (Vertebrate Survey [M84/M107]), Oraparinna, Flinders Ranges (Greenslade, P.J.<tp:taxon-name><tp:taxon-name-part taxon-name-part-type="genus" reg="Melophorus">M.</tp:taxon-name-part></tp:taxon-name>), Poochera (Taylor, R.W. &amp; Bartell, R.J.). <bold>Western Australia</bold>: Boddington (Postle, A.C. [JDM32-001568]), Eneabba (Bisevac, L. &amp; Heterick, B.E. [JDM32-001560]), Eneabba (Sartori, <tp:taxon-name><tp:taxon-name-part taxon-name-part-type="genus" reg="Melophorus">M.</tp:taxon-name-part></tp:taxon-name> &amp; Stone, R. [JDM32-001565]), Harrismith (Jacobs, <tp:taxon-name><tp:taxon-name-part taxon-name-part-type="genus" reg="Melophorus">M.</tp:taxon-name-part></tp:taxon-name> [JDM32-001556]), Tammin (Greaves, T.).</p></tp:treatment-sec><tp:treatment-sec sec-type="diagnosis" id="SECID0EEQ1O"><title>Diagnosis.</title><p>
            <italic><tp:taxon-name><tp:taxon-name-part taxon-name-part-type="genus" reg="Melophorus">Melophorus</tp:taxon-name-part> <tp:taxon-name-part taxon-name-part-type="species" reg="sericothrix">sericothrix</tp:taxon-name-part></tp:taxon-name></italic> can be placed in the <italic><tp:taxon-name><tp:taxon-name-part taxon-name-part-type="genus" reg="Melophorus">M.</tp:taxon-name-part> <tp:taxon-name-part taxon-name-part-type="species" reg="biroi">biroi</tp:taxon-name-part></tp:taxon-name></italic> species-group on the basis of characters of the clypeus, propodeum, mandible and palps. The species is also placed in the <italic><tp:taxon-name><tp:taxon-name-part taxon-name-part-type="genus" reg="Melophorus">M.</tp:taxon-name-part> <tp:taxon-name-part taxon-name-part-type="species" reg="fieldi">fieldi</tp:taxon-name-part></tp:taxon-name></italic> species-complex because of the appearance of the anteriorly placed clypeal psammophore, the compact propodeum, the presence of more than one preapical spine on the metatibia, at least in the major worker, the long, even spindly legs, and the unmodified mandible in the major worker. <italic><tp:taxon-name><tp:taxon-name-part taxon-name-part-type="genus" reg="Melophorus">Melophorus</tp:taxon-name-part> <tp:taxon-name-part taxon-name-part-type="species" reg="sericothrix">sericothrix</tp:taxon-name-part></tp:taxon-name></italic> possesses several characters which, taken, together, combine to define the species adequately: in profile, the head of the minor worker is weakly to moderately dorsoventrally compressed, also, when seen in profile, the eye is set above the midpoint of the gena, the clypeal psammophore of the major worker is set at around the midpoint of the clypeus to halfway between midpoint and anterior margin, and that of media and minor workers from below the midpoint to just above the anterior margin. The head, body and legs of the minor worker are strongly pubescent, all worker subcastes having many short, unmodified, prickly, erect setae on the head and body with a couple to a moderate number of such setae also distributed along the antennal scapes. However, these setae are mainly or wholly absent from the tibiae. The propodeum has an obliquely declivitous face. Small members of the <italic><tp:taxon-name><tp:taxon-name-part taxon-name-part-type="genus" reg="Melophorus">M.</tp:taxon-name-part> <tp:taxon-name-part taxon-name-part-type="species" reg="mjobergi">mjobergi</tp:taxon-name-part></tp:taxon-name></italic> clade which have many unmodified erect setae may be confused with this species, but major workers of <italic><tp:taxon-name><tp:taxon-name-part taxon-name-part-type="genus" reg="Melophorus">M.</tp:taxon-name-part> <tp:taxon-name-part taxon-name-part-type="species" reg="compactus">compactus</tp:taxon-name-part></tp:taxon-name></italic>, <italic><tp:taxon-name><tp:taxon-name-part taxon-name-part-type="species" reg="mjobergi">mjobergi</tp:taxon-name-part></tp:taxon-name></italic> and <italic><tp:taxon-name><tp:taxon-name-part taxon-name-part-type="genus" reg="Melophorus">M.</tp:taxon-name-part> <tp:taxon-name-part taxon-name-part-type="species" reg="postlei">postlei</tp:taxon-name-part></tp:taxon-name></italic> have only one preapical metatibial spine, and the head of the major worker of <italic><tp:taxon-name><tp:taxon-name-part taxon-name-part-type="genus" reg="Melophorus">M.</tp:taxon-name-part> <tp:taxon-name-part taxon-name-part-type="species" reg="sericothrix">sericothrix</tp:taxon-name-part></tp:taxon-name></italic> is very typically that of the <italic><tp:taxon-name><tp:taxon-name-part taxon-name-part-type="genus" reg="Melophorus">M.</tp:taxon-name-part> <tp:taxon-name-part taxon-name-part-type="species" reg="fieldi">fieldi</tp:taxon-name-part></tp:taxon-name></italic> complex members and not at all like the head of the major worker of <tp:taxon-name><tp:taxon-name-part taxon-name-part-type="genus" reg="Melophorus">M.</tp:taxon-name-part></tp:taxon-name> <italic><tp:taxon-name><tp:taxon-name-part taxon-name-part-type="species" reg="compactus">compactus</tp:taxon-name-part></tp:taxon-name></italic>, <italic><tp:taxon-name><tp:taxon-name-part taxon-name-part-type="genus" reg="Melophorus">M.</tp:taxon-name-part> <tp:taxon-name-part taxon-name-part-type="species" reg="mjobergi">mjobergi</tp:taxon-name-part></tp:taxon-name></italic> or <italic><tp:taxon-name><tp:taxon-name-part taxon-name-part-type="genus" reg="Melophorus">M.</tp:taxon-name-part> <tp:taxon-name-part taxon-name-part-type="species" reg="postlei">postlei</tp:taxon-name-part></tp:taxon-name></italic>.</p><!--PageBreak--><!--PageBreak--></tp:treatment-sec><tp:treatment-sec sec-type="description" id="SECID0EQX1O"><title>Minor worker description.</title><p>
            <bold>
              Head.</bold> Head rectangular; posterior margin of head planar or weakly convex; frons matt or with weak sheen, microreticulate or microreticulate-shagreenate; frons consisting of appressed pubescence, with many short, unmodified, erect setae. Eye moderate (eye length 0.20–0.49 length of side of head capsule); in full-face view, eyes set above midpoint of head capsule; in profile, eye set anteriad of midline of head capsule; eyes elliptical or slightly reniform. In full-face view, frontal carinae concave; frontal lobes straight in front of antennal insertion. Anteromedial clypeal margin broadly and evenly convex; clypeal psammophore set below midpoint of clypeus; palp formula 6,4. Five mandibular teeth in minor worker; mandibles triangular, weakly incurved; third mandibular tooth distinctly shorter than apical tooth and teeth numbers two and four; masticatory margin of mandibles approximately vertical or weakly oblique. <bold>Mesosoma.</bold> Integument of pronotum, mesonotum and mesopleuron matt with indistinct shagreenate sculpture throughout; anterior mesosoma in profile weakly elevated anteriad, thereafter gently sinuate, pronotum and mesonotum on same plane; appearance of erect pronotal setae short, (i.e., longest erect setae shorter than length of eye) and unmodified; in profile, metanotal groove a narrow but deep slit; propodeum matt or with a weak sheen and indistinctly shagreenate; propodeum smoothly rounded or with indistinct angle, or angulate, propodeal angle blunt; length ratio of propodeal dorsum to its declivity about 1:1, or not applicable, propodeal dorsum and declivity confluent; erect propodeal setae present and abundant (greater than 12); appressed propodeal setulae long and closely aligned, creating pubescence; propodeal spiracle situated on or beside declivitous face of propodeum, and shorter (length &lt; 0.50 × height of propodeum). <bold>Petiole.</bold> In profile, petiolar node squamiform; in full-face view, shape of petiolar node uniformly rounded; node matt and microreticulate. <bold>Gaster.</bold> Gaster weakly shining with indistinct shagreenation; pilosity of first gastral tergite consisting of thick, appressed setae that form pubescence, interspersed with numerous short, bristly, erect setae. <bold>General characters.</bold> Colour concolorous smoky, dark greyish-brown to black or variegated blackish-brown and tan.</p></tp:treatment-sec><tp:treatment-sec sec-type="description" id="SECID0EJY1O"><title>Major worker description.</title><p>
            <bold>
              Head.</bold> Head square; posterior margin of head planar or weakly concave; cuticle of frons striolate anteriad, smooth and shining posteriad; pilosity of frons a mixture of a few well-spaced, erect setae interspersed with appressed setae only. Eye moderate (eye length 0.20–0.49 length of head capsule); in full-face view, eyes set above midpoint of head capsule; in profile, eye set anteriad of midline of head capsule; eyes elliptical. In full-face view, frontal carinae concave; frontal lobes straight in front of antennal insertion. Anterior clypeal margin broadly and evenly convex; clypeal psammophore set below midpoint of clypeus; palp formula 6,4. Five mandibular teeth in major worker; mandibles triangular, weakly incurved; third mandibular tooth distinctly shorter than apical tooth and teeth numbers two and four; masticatory margin of mandibles approximately aligned vertically or weakly oblique. <bold>Mesosoma.</bold> Integument of pronotum, mesonotum and mesopleuron moderately shining and shagreenate throughout; anterior mesosoma in profile broadly convex; erect pronotal setae short, (i.e., shorter than length of eye) and unmodified; in profile, metanotal groove shallow, broadly V- or U-shaped; propodeum matt or with weak sheen and <!--PageBreak-->microreticulate-striolate; propodeum angulate, propodeal angle blunt; length ratio of propodeal dorsum to its declivity between 1:1 and1:2; erect propodeal setae present and abundant (at least a dozen); appressed propodeal setae long and closely aligned, creating pubescence; propodeal spiracle situated on or beside declivitous face of propodeum, and shorter (length less than 0.50 × height of propodeum). <bold>Petiole.</bold> In profile, petiolar node squamiform; in full-face view, shape of petiolar node uniformly rounded; node shining and faintly shagreenate-microreticulate. <bold>Gaster.</bold> Gaster weakly shining with indistinct shagreenation; pilosity of first gastral tergite consisting of a mixture of curved, erect and semi- erect setae and decumbent setae that form a variable pubescence. <bold>General characters.</bold> Colour of foreparts orange to dark tan, gaster dark brown.</p></tp:treatment-sec><tp:treatment-sec sec-type="description" id="SECID0EEZ1O"><title>Measurements.</title><p>Worker (n = 8): <abbrev xmlns:xlink="http://www.w3.org/1999/xlink" xlink:title="Cephalic index" id="ABBRID0EKZ1O" xlink:type="simple">CI</abbrev> 87–120; <abbrev xmlns:xlink="http://www.w3.org/1999/xlink" xlink:title="Eye index" id="ABBRID0EOZ1O" xlink:type="simple">EI</abbrev> 18–33; <abbrev xmlns:xlink="http://www.w3.org/1999/xlink" xlink:title="Eye length" id="ABBRID0ESZ1O" xlink:type="simple">EL</abbrev> 0.17–0.26; <abbrev xmlns:xlink="http://www.w3.org/1999/xlink" xlink:title="Head length" id="ABBRID0EWZ1O" xlink:type="simple">HL</abbrev> 0.58–1.20; <abbrev xmlns:xlink="http://www.w3.org/1999/xlink" xlink:title="Head width" id="ABBRID0E1Z1O" xlink:type="simple">HW</abbrev> 0.50–1.44; <abbrev xmlns:xlink="http://www.w3.org/1999/xlink" xlink:title="Mesosomal length" id="ABBRID0E5Z1O" xlink:type="simple">ML</abbrev> 0.80–1.66; <abbrev xmlns:xlink="http://www.w3.org/1999/xlink" xlink:title="Maximum tibial length" id="ABBRID0EC11O" xlink:type="simple">MTL</abbrev> 0.51–1.00; <abbrev xmlns:xlink="http://www.w3.org/1999/xlink" xlink:title="Propodeal height" id="ABBRID0EG11O" xlink:type="simple">PpH</abbrev> 0.07–0.16; <abbrev xmlns:xlink="http://www.w3.org/1999/xlink" xlink:title="Propodeal length" id="ABBRID0EK11O" xlink:type="simple">PpL</abbrev> 0.30–0.68; S 84–149I; <abbrev xmlns:xlink="http://www.w3.org/1999/xlink" xlink:title="Scape length" id="ABBRID0EO11O" xlink:type="simple">SL</abbrev> 0.75–1.22.</p></tp:treatment-sec><tp:treatment-sec sec-type="comments" id="SECID0ES11O"><title>Comments.</title><p>This hirsute member of the genus is identifiable by the combination of many mostly short, erect, unmodified setae on the body and antennal scapes but absent from the legs, the placement of the clypeal psammophore and the presence of more than one preapical spur on the metatibiae. Sequencing of old material has been unsuccessful, but the ant is here presumed to belong to the <italic><tp:taxon-name><tp:taxon-name-part taxon-name-part-type="genus" reg="Melophorus">M.</tp:taxon-name-part> <tp:taxon-name-part taxon-name-part-type="species" reg="fieldi">fieldi</tp:taxon-name-part></tp:taxon-name></italic> complex despite its superficial resemblance to several members of the <italic><tp:taxon-name><tp:taxon-name-part taxon-name-part-type="genus" reg="Melophorus">M.</tp:taxon-name-part> <tp:taxon-name-part taxon-name-part-type="species" reg="mjobergi">mjobergi</tp:taxon-name-part></tp:taxon-name></italic> complex. Populations of the ant are known from southwestern Australia and southeastern SA, but it probably also occurs in suitable habitat in northern Victoria and southwestern NSW. One mention of ‘mallee woodland’ is the only ecological note, but specimens from southwestern Australia collected at Worsley and Boddington would have come from the tall sclerophyll woodland found in these localities. As with most other <italic><tp:taxon-name><tp:taxon-name-part taxon-name-part-type="genus" reg="Melophorus">Melophorus</tp:taxon-name-part></tp:taxon-name></italic> the habits of this ant are unstudied.</p></tp:treatment-sec><tp:treatment-sec sec-type="etymology" id="SECID0EV21O"><title>Etymology.</title><p>Compound of Latin <italic>sericus</italic> (‘silky’) plus Greek <italic>thrix</italic> (‘hair’).</p><fig id="F206" position="float" orientation="portrait"><label>Figure 69.</label><caption><p>
          <italic><tp:taxon-name><tp:taxon-name-part taxon-name-part-type="genus" reg="Melophorus">Melophorus</tp:taxon-name-part> <tp:taxon-name-part taxon-name-part-type="species" reg="sericothrix">sericothrix</tp:taxon-name-part></tp:taxon-name></italic> sp. n.: major worker paratype (ANIC32-900103–top ant) frons (<bold>a</bold>), profile (<bold>b</bold>) and dorsum (<bold>c</bold>); minor worker holotype (ANIC32-900174–bottom ant) frons (<bold>d</bold>), profile (<bold>e</bold>) and dorsum (<bold>f</bold>); distribution map for the species (<bold>g</bold>). Low resolution scale bars: 1 mm (<bold>b, c</bold>); 0.5 mm (<bold>a, e, f</bold>); 0.2 mm (<bold>d</bold>).</p></caption><graphic xmlns:xlink="http://www.w3.org/1999/xlink" xlink:href="zookeys-700-001-g206.jpg" position="float" orientation="portrait" xlink:type="simple" id="oo_156776.jpg"/></fig></tp:treatment-sec></tp:taxon-treatment>
