# Supplementary material for: Revision of the ant genus Melophorus (Hymenoptera, Formicidae)
Source: Zookeys. 2017 Sep 20;(700):1–420. doi: 10.3897/zookeys.700.11784 (PMC5711039; doi:10.3897/zookeys.700.11784)
Supplement: XML Treatment for Melophorus sulla [file zookeys.700.11784-treatment67.xml]

<!DOCTYPE tp:taxon-treatment
  PUBLIC "-//TaxonX//DTD Taxonomic Treatment Publishing DTD v0 20100105//EN" "tax-treatment-NSO.dtd">
<tp:taxon-treatment xmlns:tp="http://www.plazi.org/taxpub"><tp:treatment-meta><kwd-group><label>Taxon classification</label><kwd><named-content xmlns:xlink="http://www.w3.org/1999/xlink" content-type="kingdom">Animalia</named-content></kwd><kwd><named-content xmlns:xlink="http://www.w3.org/1999/xlink" content-type="order">Hymenoptera</named-content></kwd><kwd><named-content xmlns:xlink="http://www.w3.org/1999/xlink" content-type="family">Formicidae</named-content></kwd></kwd-group><mixed-citation publication-type="journal"><person-group><name><surname>Heterick</surname><given-names>Brian E.</given-names></name><name><surname>Castalanelli</surname><given-names>Mark</given-names></name><name><surname>Shattuck</surname><given-names>Steve O.</given-names></name></person-group><article-title>Revision of the ant genus <italic><tp:taxon-name><tp:taxon-name-part taxon-name-part-type="genus" reg="Melophorus">Melophorus</tp:taxon-name-part></tp:taxon-name></italic> (<tp:taxon-name><tp:taxon-name-part taxon-name-part-type="order">Hymenoptera</tp:taxon-name-part></tp:taxon-name>, <tp:taxon-name><tp:taxon-name-part taxon-name-part-type="family">Formicidae</tp:taxon-name-part></tp:taxon-name>)</article-title><source>Zookeys</source><day>20</day><month>9</month><year>2017</year><volume>2017</volume><issue>700</issue><fpage>1</fpage><lpage>420</lpage><pub-id pub-id-type="doi">10.3897/zookeys.700.11784</pub-id></mixed-citation></tp:treatment-meta><tp:nomenclature><tp:taxon-name>
            <tp:taxon-name-part taxon-name-part-type="genus" reg="Melophorus">Melophorus</tp:taxon-name-part>
            <tp:taxon-name-part taxon-name-part-type="species" reg="sulla">sulla</tp:taxon-name-part>
          </tp:taxon-name><tp:taxon-authority>Forel, Status novus</tp:taxon-authority><tp:nomenclature-citation-list><tp:nomenclature-citation><tp:taxon-name>
                <tp:taxon-name-part taxon-name-part-type="genus" reg="Melophorus">Melophorus</tp:taxon-name-part> <tp:taxon-name-part taxon-name-part-type="species" reg="ludius">ludius</tp:taxon-name-part> <tp:taxon-name-part taxon-name-part-type="infraspecific-rank">subsp.</tp:taxon-name-part> <tp:taxon-name-part taxon-name-part-type="subspecies" reg="sulla">sulla</tp:taxon-name-part></tp:taxon-name><comment><xref ref-type="bibr" rid="B44">Forel 1910</xref>: 66.</comment></tp:nomenclature-citation><tp:nomenclature-citation><tp:taxon-name>
                <tp:taxon-name-part taxon-name-part-type="genus" reg="Melophorus">Melophorus</tp:taxon-name-part> <tp:taxon-name-part taxon-name-part-type="species" reg="ludius">ludius</tp:taxon-name-part> <tp:taxon-name-part taxon-name-part-type="infraspecific-rank">r.</tp:taxon-name-part> <tp:taxon-name-part taxon-name-part-type="race" reg="sulla">sulla</tp:taxon-name-part> <tp:taxon-name-part taxon-name-part-type="infraspecific-rank">v.</tp:taxon-name-part> <tp:taxon-name-part taxon-name-part-type="variety" reg="breviscapa">breviscapa</tp:taxon-name-part></tp:taxon-name><comment><xref ref-type="bibr" rid="B46">Forel 1915</xref>: 89. Unavailable name (<xref ref-type="bibr" rid="B74">Taylor 1986</xref>)</comment></tp:nomenclature-citation></tp:nomenclature-citation-list></tp:nomenclature><tp:treatment-sec sec-type="Types" id="SECID0ED52O"><title>Types.</title><p>Syntype major workers, Tennants [<italic>sic</italic>] Creek, Northern Territory [<named-content xmlns:xlink="http://www.w3.org/1999/xlink" content-type="dwc:institutional_code" xlink:type="simple">ANIC</named-content>] [<named-content xmlns:xlink="http://www.w3.org/1999/xlink" content-type="dwc:institutional_code" xlink:type="simple">MHNG</named-content>], the <named-content xmlns:xlink="http://www.w3.org/1999/xlink" content-type="dwc:institutional_code" xlink:type="simple">ANIC</named-content> major worker here designated lectotype. The <named-content xmlns:xlink="http://www.w3.org/1999/xlink" content-type="dwc:institutional_code" xlink:type="simple">MHNG</named-content> major <!--PageBreak-->worker (<ext-link xmlns:xlink="http://www.w3.org/1999/xlink" xlink:type="simple" ext-link-type="uri" xlink:href="http://data.antweb.org/specimen/CASENT0909817">CASENT0909817</ext-link>) is here designated a paralectotype. (See also ‘Comments’ below for other possible paralectotypes.)</p></tp:treatment-sec><tp:treatment-sec sec-type="material" id="SECID0E362O"><title>Other material examined.</title><p>
            <bold>Northern Territory</bold>: 10 mi W Narwietooma Homestead (McInnes &amp; Dowse), 11 km N Tennant Creek (Davidson, D. &amp; Morton, S.), 20 km S Alice Springs (Greenslade, P.J.<tp:taxon-name><tp:taxon-name-part taxon-name-part-type="genus" reg="Melophorus">M.</tp:taxon-name-part></tp:taxon-name>), 25 km SSW The Granites, Tanami Desert (Morton, S. &amp; Greenslade, P.J.<tp:taxon-name><tp:taxon-name-part taxon-name-part-type="genus" reg="Melophorus">M.</tp:taxon-name-part></tp:taxon-name>), 5 km SE Anthony’s Lagoon (Davidson, D. &amp; Morton, S.), 8 mi W Mulga Park Homestead (McInnes &amp; Dowse), about 3 km W Alice Springs (Feehan, J.E. [ANIC32-900144]), about 5 km N Henbury Homestead (Feehan, J.E.), Kunoth Paddock, near Alice Springs (Greenslade, P.J.<tp:taxon-name><tp:taxon-name-part taxon-name-part-type="genus" reg="Melophorus">M.</tp:taxon-name-part></tp:taxon-name>), Kunoth Paddock, near Alice Springs (Greenslade, P.J.<tp:taxon-name><tp:taxon-name-part taxon-name-part-type="genus" reg="Melophorus">M.</tp:taxon-name-part></tp:taxon-name>), Kunoth Paddock, near Alice Springs (Greenslade, P.J.<tp:taxon-name><tp:taxon-name-part taxon-name-part-type="genus" reg="Melophorus">M.</tp:taxon-name-part></tp:taxon-name>), Manbulloo Research Station (Gross, G.), Manbulloo, SW Katherine (Greenslade, P.J.<tp:taxon-name><tp:taxon-name-part taxon-name-part-type="genus" reg="Melophorus">M.</tp:taxon-name-part></tp:taxon-name>), Manbulloo, SW Katherine (Greenslade, P.J.<tp:taxon-name><tp:taxon-name-part taxon-name-part-type="genus" reg="Melophorus">M.</tp:taxon-name-part></tp:taxon-name>), Newcastle Waters (Chinnick, L.), Tanami (Greenslade, P.J.<tp:taxon-name><tp:taxon-name-part taxon-name-part-type="genus" reg="Melophorus">M.</tp:taxon-name-part></tp:taxon-name>), Tanami (Greenslade, P.J.<tp:taxon-name><tp:taxon-name-part taxon-name-part-type="genus" reg="Melophorus">M.</tp:taxon-name-part></tp:taxon-name>), Tanami (Greenslade, P.J.<tp:taxon-name><tp:taxon-name-part taxon-name-part-type="genus" reg="Melophorus">M.</tp:taxon-name-part></tp:taxon-name>), Tanami (Greenslade, P.J.<tp:taxon-name><tp:taxon-name-part taxon-name-part-type="genus" reg="Melophorus">M.</tp:taxon-name-part></tp:taxon-name>), Tanami (Greenslade, P.J.<tp:taxon-name><tp:taxon-name-part taxon-name-part-type="genus" reg="Melophorus">M.</tp:taxon-name-part></tp:taxon-name>), Tanami (Greenslade, P.J.<tp:taxon-name><tp:taxon-name-part taxon-name-part-type="genus" reg="Melophorus">M.</tp:taxon-name-part></tp:taxon-name>), Tanami (Greenslade, P.J.<tp:taxon-name><tp:taxon-name-part taxon-name-part-type="genus" reg="Melophorus">M.</tp:taxon-name-part></tp:taxon-name>), Tanami (Greenslade, P.J.<tp:taxon-name><tp:taxon-name-part taxon-name-part-type="genus" reg="Melophorus">M.</tp:taxon-name-part></tp:taxon-name>), Tanami Desert (Greenslade, P.J.<tp:taxon-name><tp:taxon-name-part taxon-name-part-type="genus" reg="Melophorus">M.</tp:taxon-name-part></tp:taxon-name>), Tennant Creek. <bold>Queensland</bold>: ‘Gumbardo’ (Beutel, T.), 13 km from S-bend on Plum Pudding Track (Lemann, C. [ANIC32-035482]), 2 mi NE Quamby (Dowse, J.E.), Sandringham Station, 55 km NW Bedourie (Morton, S.R.). <bold>South Australia</bold>: 10 mi WNW Mt Wooltarlinna (McInnes &amp; Dowse), 10 km E Mt Ive Homestead, Gawler Ranges (Greenslade, P.J.<tp:taxon-name><tp:taxon-name-part taxon-name-part-type="genus" reg="Melophorus">M.</tp:taxon-name-part></tp:taxon-name>), 12 km W Emu, Victoria Desert (Greenslade, P.J.<tp:taxon-name><tp:taxon-name-part taxon-name-part-type="genus" reg="Melophorus">M.</tp:taxon-name-part></tp:taxon-name>), 12 km W Emu, Victoria Desert (Greenslade, P.J.<tp:taxon-name><tp:taxon-name-part taxon-name-part-type="genus" reg="Melophorus">M.</tp:taxon-name-part></tp:taxon-name>), 18 mi W Mt. Morris (McInnes &amp; Dowse), 20 km NE Macumba Station (Davidson, D. &amp; Morton, S.), 30 km E Poeppel Corner, Simpson Desert (Greenslade, P.J.<tp:taxon-name><tp:taxon-name-part taxon-name-part-type="genus" reg="Melophorus">M.</tp:taxon-name-part></tp:taxon-name>), 31 mi SSW Observatory Hill (McInnes &amp; Dowse), 37 mi W Victory Downs Homestead (McInnes &amp; Dowse), 40 km WNW Emu, Victoria Desert (Greenslade, P.J.<tp:taxon-name><tp:taxon-name-part taxon-name-part-type="genus" reg="Melophorus">M.</tp:taxon-name-part></tp:taxon-name>), 4 km W Purni Bore, SW Simpson Desert (Greenslade, P.J.<tp:taxon-name><tp:taxon-name-part taxon-name-part-type="genus" reg="Melophorus">M.</tp:taxon-name-part></tp:taxon-name>), 50 km S Coober Pedy (Davidson, D. &amp; Morton, S.), 53 km E Vokes Hill, Victoria Desert (Greenslade, P.J.<tp:taxon-name><tp:taxon-name-part taxon-name-part-type="genus" reg="Melophorus">M.</tp:taxon-name-part></tp:taxon-name>), 53 km E Vokes Hill, Victoria Desert (Greenslade, P.J.<tp:taxon-name><tp:taxon-name-part taxon-name-part-type="genus" reg="Melophorus">M.</tp:taxon-name-part></tp:taxon-name>), 5 km SE Oodnadatta (Davidson, D. &amp; Morton, S.), 5 km SE Oodnadatta (Davidson, D. &amp; Morton, S.), 85 km W Mabel Creek (Greenslade, P.J.<tp:taxon-name><tp:taxon-name-part taxon-name-part-type="genus" reg="Melophorus">M.</tp:taxon-name-part></tp:taxon-name>), about 6.5 km N Leigh Creek (Feehan, J.E.), about 60 km N Oodnadatta (Feehan, J.E.), Cambrai (Greenslade, P.J.<tp:taxon-name><tp:taxon-name-part taxon-name-part-type="genus" reg="Melophorus">M.</tp:taxon-name-part></tp:taxon-name>), Cambrai (Greenslade, P.J.<tp:taxon-name><tp:taxon-name-part taxon-name-part-type="genus" reg="Melophorus">M.</tp:taxon-name-part></tp:taxon-name>), Cambrai (Greenslade, P.J.<tp:taxon-name><tp:taxon-name-part taxon-name-part-type="genus" reg="Melophorus">M.</tp:taxon-name-part></tp:taxon-name>), Emu Camp, Victoria Desert (Greenslade, P.J.<tp:taxon-name><tp:taxon-name-part taxon-name-part-type="genus" reg="Melophorus">M.</tp:taxon-name-part></tp:taxon-name>), Emu Camp, Victoria Desert (Greenslade, P.J.<tp:taxon-name><tp:taxon-name-part taxon-name-part-type="genus" reg="Melophorus">M.</tp:taxon-name-part></tp:taxon-name>), Hookina Creek, Flinders Ranges (Greenslade, P.J.<tp:taxon-name><tp:taxon-name-part taxon-name-part-type="genus" reg="Melophorus">M.</tp:taxon-name-part></tp:taxon-name>), Koonamore (Greenslade, P.J.<tp:taxon-name><tp:taxon-name-part taxon-name-part-type="genus" reg="Melophorus">M.</tp:taxon-name-part></tp:taxon-name>), Koonamore, 2 km NE homestead (Greenslade, P.J.<tp:taxon-name><tp:taxon-name-part taxon-name-part-type="genus" reg="Melophorus">M.</tp:taxon-name-part></tp:taxon-name>), Lake Meramangye, Victoria Desert (Greenslade, P.J.<tp:taxon-name><tp:taxon-name-part taxon-name-part-type="genus" reg="Melophorus">M.</tp:taxon-name-part></tp:taxon-name>), Mt Gunson, SE Woomera (Greenslade, P.J.<tp:taxon-name><tp:taxon-name-part taxon-name-part-type="genus" reg="Melophorus">M.</tp:taxon-name-part></tp:taxon-name>), Victoria Desert (Greenslade, P.J.<tp:taxon-name><tp:taxon-name-part taxon-name-part-type="genus" reg="Melophorus">M.</tp:taxon-name-part></tp:taxon-name>). <bold>Victoria</bold>: 15 km WNW Yaapeet (Andersen, A.N.). <bold>Western Australia</bold>: 100 km EbyN Cosmo Newberry (Feehan, J.E.), 11 km N Leonora (Davidson, D. &amp; Morton, S.), 13 mi SSE Roy Hill Homestead (McInnes &amp; Dowse), 14 km E Roebuck Plains RH (Heterick, B.E. [M188]), 150 km SW Giles Meteorological Station (Heatwole, H.), 16 km S Mt Magnet (Heterick, B.E. [M290]), 16 km SbyW Onslow (Feehan, J.E.), 18.5 km E Southern Cross (Heterick, B.E. [M136]), 19 km N Hines Hill (Heterick, B.E. [M16]), 26 <!--PageBreak--><!--PageBreak-->mi NWbyW Norseman (Taylor, R.W.), 28 mi SE Roebourne (McInnes &amp; Dowse), 3 km E Fitzroy Crossing (Heterick, B.E. [M196]), 30 km S of ‘The Overlander’ (Heterick, B.E. [JDM32-001541]), 31 mi WNW Mt Davies, Tomkinson Range (McInnes &amp; Dowse), 33 mi SE Giles (McInnes &amp; Dowse), 37 mi SW Mundiwindi (McInnes &amp; Dowse [ANIC32-900050]), 38 mi NE Giles (McInnes &amp; Dowse), 40 mi NNE Giles (McInnes &amp; Dowse), 43 mi WNW Wiluna (McInnes &amp; Dowse), 47 km E Fitzroy Crossing (Heterick, B.E. [M236]), 5 km N Cunyu Station (Davidson, D. &amp; Morton, S.), 60 km N Ajana (Upton, <tp:taxon-name><tp:taxon-name-part taxon-name-part-type="genus" reg="Melophorus">M.</tp:taxon-name-part></tp:taxon-name>S.), Barrow Isle [Barrow I.] (Heatwole, H. [JDM32-001548]), Bungalbin Hill, E Goldfields (Humphries, W.F. [JDM32-001551]), Coomallo Downs (Heterick, B.E. [M41]), County Downs Hsd (south boundary) (Heterick, B.E. [M249]), Ellendale Stn turnoff (Heterick, B.E. [M193/M194/M195]), G. J. Rd, 90 km E Carnarvon (Heterick, B.E. [M312]), Gantheaume Point (Broome) (Heterick, B.E. [JDM32-001540]), Hines Hill (Heterick, B.E. [JDM32-001543]), Int. Holland Tr./Norseman Rd. (Heterick, B.E. [JDM32-001542]), Kanka water hole, near Warburton (Heatwole, H. &amp; Greenslade, P.J.<tp:taxon-name><tp:taxon-name-part taxon-name-part-type="genus" reg="Melophorus">M.</tp:taxon-name-part></tp:taxon-name>), Meekatharra (Mercovich, C.), Mulga, NE Goldfields (Pringle, H.J.R. [ANIC32-029630]), Mulga, NE Goldfields (Pringle, H.J.R. [ANIC32-029631]), Nita Downs turnoff (Heterick, B.E. [M261]), Northam (Majer, J.D. [JDM32-001545]), nr 300 km peg N Sandfire (Heterick, B.E. [M263]), Pardoo Stn turnoff (Heterick, B.E. [M267]), Paynes Find (Heterick, B.E. [JDM32-001539]), Pollock Hills ['Pollack hills'], 32 mi WNW Mt Webb (McInnes &amp; Dowse), Rabbit Proof Fence Rd. (Heterick, B.E. [JDM32-004756]), Willare Bridge (Heterick, B.E. [M189]), Yamarna Homestead (Richardson, S. [ANIC32-032251]).</p></tp:treatment-sec><tp:treatment-sec sec-type="diagnosis" id="SECID0ETH3O"><title>Diagnosis.</title><p>
            <italic><tp:taxon-name><tp:taxon-name-part taxon-name-part-type="genus" reg="Melophorus">Melophorus</tp:taxon-name-part> <tp:taxon-name-part taxon-name-part-type="species" reg="sulla">sulla</tp:taxon-name-part></tp:taxon-name></italic> can be placed in the <italic><tp:taxon-name><tp:taxon-name-part taxon-name-part-type="genus" reg="Melophorus">M.</tp:taxon-name-part> <tp:taxon-name-part taxon-name-part-type="species" reg="biroi">biroi</tp:taxon-name-part></tp:taxon-name></italic> species-group on the basis of characters of the clypeus, propodeum, mandible and palps. The species is also placed in the <italic><tp:taxon-name><tp:taxon-name-part taxon-name-part-type="genus" reg="Melophorus">M.</tp:taxon-name-part> <tp:taxon-name-part taxon-name-part-type="species" reg="fieldi">fieldi</tp:taxon-name-part></tp:taxon-name></italic> species-complex because of the appearance of the anteriorly placed clypeal psammophore, the compact propodeum, the presence of more than one preapical spine on the metatibia, at least in the major worker, and the long, even spindly legs. Most major workers of <italic><tp:taxon-name><tp:taxon-name-part taxon-name-part-type="genus" reg="Melophorus">M.</tp:taxon-name-part> <tp:taxon-name-part taxon-name-part-type="species" reg="sulla">sulla</tp:taxon-name-part></tp:taxon-name></italic> have an unmodified mandible but a few majors from WA have a crushing mandible such as is seen in <italic><tp:taxon-name><tp:taxon-name-part taxon-name-part-type="genus" reg="Melophorus">M.</tp:taxon-name-part> <tp:taxon-name-part taxon-name-part-type="species" reg="wheeleri">wheeleri</tp:taxon-name-part></tp:taxon-name></italic> species-complex major workers. (see below). <italic><tp:taxon-name><tp:taxon-name-part taxon-name-part-type="genus" reg="Melophorus">Melophorus</tp:taxon-name-part> <tp:taxon-name-part taxon-name-part-type="species" reg="sulla">sulla</tp:taxon-name-part></tp:taxon-name></italic> (<bold><italic>sensu stricto</italic></bold>) usually has glabrous workers in all subcastes, although one or two flexuous, erect setae may be seen on the mesosoma. The appressed setae on the gaster of all workers are very small and inconspicuous when the gaster is moderately distended, such setae being separated from one another by at least their own length. These appressed setae are also inconspicuous on the mesosoma and never long and silvery. The node of the minor worker is often squamiform, and most commonly the cuticle is shining or even glossy with vestigial or weak shagreenation. The species is distinguished from similar species like <italic><tp:taxon-name><tp:taxon-name-part taxon-name-part-type="genus" reg="Melophorus">M.</tp:taxon-name-part> <tp:taxon-name-part taxon-name-part-type="species" reg="turneri">turneri</tp:taxon-name-part></tp:taxon-name></italic> or <italic><tp:taxon-name><tp:taxon-name-part taxon-name-part-type="genus" reg="Melophorus">M.</tp:taxon-name-part> <tp:taxon-name-part taxon-name-part-type="species" reg="longipes">longipes</tp:taxon-name-part></tp:taxon-name></italic> by its light yellow or ochre colour, some populations having a darker, brownish gaster along with the pale foreparts. One variant morph has a major worker with a modified, crushing mandible but the taxonomic significance of this modification is not known, especially since the minor workers of this morph are indistinguishable from other <italic><tp:taxon-name><tp:taxon-name-part taxon-name-part-type="genus" reg="Melophorus">M.</tp:taxon-name-part> <tp:taxon-name-part taxon-name-part-type="species" reg="sulla">sulla</tp:taxon-name-part></tp:taxon-name></italic> minors. The “<italic><tp:taxon-name><tp:taxon-name-part taxon-name-part-type="species" reg="pillipes">pillipes</tp:taxon-name-part></tp:taxon-name></italic>’’ condition has not been seen in this species.</p><!--PageBreak--></tp:treatment-sec><tp:treatment-sec sec-type="description" id="SECID0EAN3O"><title>Minor worker description.</title><p>
            <bold>
              Head.</bold> Head square; posterior margin of head strongly convex; frons shining with superficial shagreenation or microreticulation only; frons consisting exclusively or almost exclusively of well-spaced, appressed setae only (small, erect setae, if present, usually confined to ocular triangle or posterior margin of head). Eye large (eye length ≥ 0.50 × length of side of head full-face view, eyes set at about midpoint of head capsule; in profile, eye set around midline of head capsule; eyes elliptical or slightly reniform, or elongate. In full-face view, frontal carinae concave; frontal lobes straight in front of antennal insertion. Anteromedial clypeal margin broadly and evenly convex; clypeal psammophore set at or above midpoint of clypeus; palp formula 6,4. Five to six mandibular teeth in minor worker; mandibles triangular, weakly incurved, or narrow, strap-like, internal and external margins parallel or nearly so; third mandibular tooth distinctly shorter than apical tooth and teeth numbers two and four; masticatory margin of mandibles approximately vertical or weakly oblique. <bold>Mesosoma.</bold> Integument of pronotum, mesonotum and mesopleuron shining and mainly smooth, vestigial shagreenation most noticeable on humeri and mesopleuron; anterior mesosoma in profile broadly convex; erect pronotal setae absent; in profile, metanotal groove shallow, broadly V or U-shaped; propodeum shining and smooth or with superficial and almost invisible microsculpture; propodeum smoothly rounded or with indistinct angle; propodeal dorsum and declivity confluent; erect propodeal setae always absent; appressed propodeal setulae sparse or absent, if present then not regularly spaced; propodeal spiracle situated on or beside declivitous face of propodeum, and longer (length ≥ 0.50 × height of propodeum). <bold>Petiole.</bold> In profile, petiolar node narrowly conical, vertex blunt, directed posteriad; in full-face view, shape of petiolar node uniformly rounded; node shining and smooth throughout. <bold>Gaster.</bold> Gaster shining, shagreenate (‘LP record’ appearance); pilosity of first gastral tergite consisting of well-spaced short, inconspicuous, appressed setae, erect setae (present in at least some workers) confined to margin of sclerite. <bold>General characters.</bold> Colour pale yellow-orange (in full-face view, lower frons often visibly depigmented).</p></tp:treatment-sec><tp:treatment-sec sec-type="description" id="SECID0EZN3O"><title>Major worker description.</title><p>
            <bold>
              Head.</bold> Head horizontally rectangular, broader than wide; posterior margin of head weakly concave; cuticle of frons shining with superficial shagreenation or microreticulation only; frons consisting exclusively or almost exclusively of well-spaced, appressed setae only (small, erect setae, if present, usually confined to ocular triangle or posterior margin of head). Eye moderate (eye length 0.20–0.49 length of head capsule); in full-face view, eyes set above midpoint of head capsule; in profile, eye set anteriad of midline of head capsule; eyes elliptical. In full-face view, frontal carinae straight, divergent posteriad; frontal lobes straight in front of antennal insertion. Anterior clypeal margin broadly concave; clypeal psammophore set at or above midpoint of clypeus; palp formula 6,4. Mandibular teeth in major worker always 4; mandibles strongly incurved, apical sector weakly carinate or incompletely carinate; third mandibular tooth distinctly shorter than apical tooth and teeth numbers two and four; masticatory margin of mandibles approximately aligned vertically or weakly oblique. <bold>Mesosoma.</bold> Integument of pronotum, mesonotum and mesopleuron moderately shining and shagreenate throughout; anterior mesosoma in profile broadly <!--PageBreak-->convex; erect pronotal setae absent; in profile, metanotal groove shallow, broadly V- or U-shaped; propodeum shining and shagreenate; propodeum smoothly rounded or with indistinct angle; propodeal dorsum and declivity confluent; erect propodeal setae absent; appressed propodeal setae short, separated by more than own length and inconspicuous; propodeal spiracle situated at least twice its width from the declivitous face of propodeum, and shorter (length less than 0.50 × height of propodeum). <bold>Petiole.</bold> In profile, petiolar node squamiform; in full-face view, shape of petiolar node tapered with sharp vertex; node shining and smooth with vestigial microreticulation anteriad. <bold>Gaster.</bold> Gaster weakly shining with indistinct shagreenation; pilosity of first gastral tergite consisting of thick, often distally flattened, erect setae over well-spaced, short, appressed setae. <bold>General characters.</bold> Colour yellow-orange (in full-face view, lower frons often visibly depigmented).</p></tp:treatment-sec><tp:treatment-sec sec-type="description" id="SECID0EUO3O"><title>Measurements.</title><p>Worker (n = 8): <abbrev xmlns:xlink="http://www.w3.org/1999/xlink" xlink:title="Cephalic index" id="ABBRID0E1O3O" xlink:type="simple">CI</abbrev> 87–116; <abbrev xmlns:xlink="http://www.w3.org/1999/xlink" xlink:title="Eye index" id="ABBRID0E5O3O" xlink:type="simple">EI</abbrev> 17–33; <abbrev xmlns:xlink="http://www.w3.org/1999/xlink" xlink:title="Eye length" id="ABBRID0ECP3O" xlink:type="simple">EL</abbrev> 0.14–0.28; <abbrev xmlns:xlink="http://www.w3.org/1999/xlink" xlink:title="Head length" id="ABBRID0EGP3O" xlink:type="simple">HL</abbrev> 0.50–1.46; <abbrev xmlns:xlink="http://www.w3.org/1999/xlink" xlink:title="Head width" id="ABBRID0EKP3O" xlink:type="simple">HW</abbrev> 0.43–1.69; <abbrev xmlns:xlink="http://www.w3.org/1999/xlink" xlink:title="Mesosomal length" id="ABBRID0EOP3O" xlink:type="simple">ML</abbrev> 0.69–1.79; <abbrev xmlns:xlink="http://www.w3.org/1999/xlink" xlink:title="Maximum tibial length" id="ABBRID0ESP3O" xlink:type="simple">MTL</abbrev> 0.49–1.24; <abbrev xmlns:xlink="http://www.w3.org/1999/xlink" xlink:title="Propodeal height" id="ABBRID0EWP3O" xlink:type="simple">PpH</abbrev> 0.06–0.17; <abbrev xmlns:xlink="http://www.w3.org/1999/xlink" xlink:title="Propodeal length" id="ABBRID0E1P3O" xlink:type="simple">PpL</abbrev> 0.30–0.72; <abbrev xmlns:xlink="http://www.w3.org/1999/xlink" xlink:title="Scape index" id="ABBRID0E5P3O" xlink:type="simple">SI</abbrev> 71–151; <abbrev xmlns:xlink="http://www.w3.org/1999/xlink" xlink:title="Scape length" id="ABBRID0ECQ3O" xlink:type="simple">SL</abbrev> 0.65–1.20.</p></tp:treatment-sec><tp:treatment-sec sec-type="comments" id="SECID0EGQ3O"><title>Comments.</title><p>The characteristically pallid <italic><tp:taxon-name><tp:taxon-name-part taxon-name-part-type="genus" reg="Melophorus">Melophorus</tp:taxon-name-part> <tp:taxon-name-part taxon-name-part-type="species" reg="sulla">sulla</tp:taxon-name-part></tp:taxon-name></italic>, which occurs in all mainland Australian states, poses more taxonomic problems than any other <italic><tp:taxon-name><tp:taxon-name-part taxon-name-part-type="genus" reg="Melophorus">Melophorus</tp:taxon-name-part></tp:taxon-name></italic> except, perhaps, <italic><tp:taxon-name><tp:taxon-name-part taxon-name-part-type="genus" reg="Melophorus">M.</tp:taxon-name-part> <tp:taxon-name-part taxon-name-part-type="species" reg="biroi">biroi</tp:taxon-name-part></tp:taxon-name></italic>. Not the least of these problems is the fact that while the <italic>facies</italic> of most major workers are typical of the <italic><tp:taxon-name><tp:taxon-name-part taxon-name-part-type="genus" reg="Melophorus">M.</tp:taxon-name-part> <tp:taxon-name-part taxon-name-part-type="species" reg="fieldi">fieldi</tp:taxon-name-part></tp:taxon-name></italic> complex, a few workers from midwestern WA have the broad heads and crushing mandible of the <italic><tp:taxon-name><tp:taxon-name-part taxon-name-part-type="genus" reg="Melophorus">M.</tp:taxon-name-part> <tp:taxon-name-part taxon-name-part-type="species" reg="wheeleri">wheeleri</tp:taxon-name-part></tp:taxon-name></italic> complex. More frequently, the clypeus, especially in major workers, exhibits considerable plasticity; in some cases (mainly in far northern and arid area populations) this sclerite is flattened with a posteriorly placed clypeal psammophore, in other cases it is more-or-less protuberant with the psammophore in the middle of the sclerite. Those workers with a very protuberant clypeus tend to be of deeper colour than the very pale, depigmented individuals with the flattened clypeus. The most common colour form is a concolorous light yellow-ochre with a two-toned head capsule (darker above and conspicuously paler around the lower genae and the clypeus). This is the form that was given the unavailable name <italic><tp:taxon-name><tp:taxon-name-part taxon-name-part-type="genus" reg="Melophorus">Melophorus</tp:taxon-name-part> <tp:taxon-name-part taxon-name-part-type="species" reg="ludius">ludius</tp:taxon-name-part> <tp:taxon-name-part taxon-name-part-type="subspecies" reg="sulla">sulla</tp:taxon-name-part></tp:taxon-name> breviscapa</italic> by Forel. Other workers may be uniformly canary yellow or yellow with orange tinges on the head and a light brown gaster. The minor workers of all morphotypes are more uniform in appearance than their major workers and have long spindly appendages, similar to those of <italic><tp:taxon-name><tp:taxon-name-part taxon-name-part-type="genus" reg="Melophorus">M.</tp:taxon-name-part> <tp:taxon-name-part taxon-name-part-type="species" reg="hirsutipes">hirsutipes</tp:taxon-name-part></tp:taxon-name></italic> and <italic><tp:taxon-name><tp:taxon-name-part taxon-name-part-type="genus" reg="Melophorus">M.</tp:taxon-name-part> <tp:taxon-name-part taxon-name-part-type="species" reg="lanuginosus">lanuginosus</tp:taxon-name-part></tp:taxon-name></italic>. However, although closely related, <italic><tp:taxon-name><tp:taxon-name-part taxon-name-part-type="genus" reg="Melophorus">M.</tp:taxon-name-part> <tp:taxon-name-part taxon-name-part-type="species" reg="sulla">sulla</tp:taxon-name-part></tp:taxon-name></italic> does not appear to be a sister group to these taxa.</p><p>The typology of the taxon is also illustrative of outdated taxonomic practice. Two specimens that appear to be part of the original type series examined by Forel are listed and noted at the head of this section. Both individuals are major workers, and possess a red ‘typus’ label. The <named-content xmlns:xlink="http://www.w3.org/1999/xlink" content-type="dwc:institutional_code" xlink:type="simple">ANIC</named-content> specimen is here designated lectotype to fix the name for this problematic species; the other specimen, held by <named-content xmlns:xlink="http://www.w3.org/1999/xlink" content-type="dwc:institutional_code" xlink:type="simple">MHNG</named-content>, becomes a paralectotype. Forel also examined an unspecified number of queens and males in the original type series. The latter, if they bear a red ‘typus’ label, also become paralectotypes in this revision. In addition to these specimens a pin of two major workers held by <named-content xmlns:xlink="http://www.w3.org/1999/xlink" content-type="dwc:institutional_code" xlink:type="simple">SAMA</named-content> and a major worker held by <named-content xmlns:xlink="http://www.w3.org/1999/xlink" content-type="dwc:institutional_code" xlink:type="simple">MSNG</named-content> are labeled ‘co-type.’ Since the collection data are identical, these <!--PageBreak-->specimens may have been regarded by Forel as the equivalent of paratypes, but they are not mentioned as such in his original description and it is not known if they were part of the original group of specimens that he saw. Since the information is equivocal, no paralectotype label has been attached to these specimens. However, should the designated lectotype and paralectotypes become lost or destroyed they could be reconsidered for paralectotype and thus for neotype status (ICZN, section 74F). Definitely removed from the type series are two sets of minor workers labeled as ‘co-types’, one of which is held by <named-content xmlns:xlink="http://www.w3.org/1999/xlink" content-type="dwc:institutional_code" xlink:type="simple">MCZ</named-content> and the other (two workers) by SAM. Forel explicitly states he saw no minor workers of this species in the consignment. In fact, the <named-content xmlns:xlink="http://www.w3.org/1999/xlink" content-type="dwc:institutional_code" xlink:type="simple">SAMA</named-content> workers are <italic><tp:taxon-name><tp:taxon-name-part taxon-name-part-type="genus" reg="Melophorus">M.</tp:taxon-name-part> <tp:taxon-name-part taxon-name-part-type="species" reg="wheeleri">wheeleri</tp:taxon-name-part></tp:taxon-name></italic>!</p><p>As previously discussed, the genetics of this species are confusing. The mitochondrial gene suggests several populations; however the morphology and the nuclear genes don’t support this result. Future work is needed to examine the population structure of <italic><tp:taxon-name><tp:taxon-name-part taxon-name-part-type="genus" reg="Melophorus">M.</tp:taxon-name-part> <tp:taxon-name-part taxon-name-part-type="species" reg="sulla">sulla</tp:taxon-name-part></tp:taxon-name></italic> in order to determine if multiple species exist. No samples of the specimens with a wheeleri-type major worker were sequenced (this morphotype appears to be rare) and, apart from the major worker mandible and broad head, these ants are indistinguishable from other <italic><tp:taxon-name><tp:taxon-name-part taxon-name-part-type="genus" reg="Melophorus">M.</tp:taxon-name-part> <tp:taxon-name-part taxon-name-part-type="species" reg="sulla">sulla</tp:taxon-name-part></tp:taxon-name></italic>, and the minor workers cannot be distinguished in any way from those of other populations. There is the possibility that such major workers represent no more than a rare genetic trait. Hybridization with a member of the <italic><tp:taxon-name><tp:taxon-name-part taxon-name-part-type="genus" reg="Melophorus">M.</tp:taxon-name-part> <tp:taxon-name-part taxon-name-part-type="species" reg="wheeleri">wheeleri</tp:taxon-name-part></tp:taxon-name></italic> complex is unlikely because of the genetic distance between the <italic><tp:taxon-name><tp:taxon-name-part taxon-name-part-type="genus" reg="Melophorus">M.</tp:taxon-name-part> <tp:taxon-name-part taxon-name-part-type="species" reg="fieldi">fieldi</tp:taxon-name-part></tp:taxon-name></italic> and the <italic><tp:taxon-name><tp:taxon-name-part taxon-name-part-type="genus" reg="Melophorus">M.</tp:taxon-name-part> <tp:taxon-name-part taxon-name-part-type="species" reg="wheeleri">wheeleri</tp:taxon-name-part></tp:taxon-name></italic> complexes. The two forms of <italic><tp:taxon-name><tp:taxon-name-part taxon-name-part-type="genus" reg="Melophorus">M.</tp:taxon-name-part> <tp:taxon-name-part taxon-name-part-type="species" reg="sulla">sulla</tp:taxon-name-part></tp:taxon-name></italic> are separated in the taxonomic key, but the unique status of the aberrant member of the nominal species is not established, and this aspect is flagged for further investigation.</p><p>This arid or semi-arid species is active in a variety of habitats but seems to prefer very sandy areas, hence the frequent mention of ‘dunes’ on label data. However, the ant also occurs in dry watercourses and clay soils. A variety of ecosystems support this ant, and named vegetation in label data includes gidgee, mallee, <italic><tp:taxon-name><tp:taxon-name-part taxon-name-part-type="genus" reg="Casuarina">Casuarina</tp:taxon-name-part></tp:taxon-name></italic> and <italic><tp:taxon-name><tp:taxon-name-part taxon-name-part-type="genus" reg="Eucalyptus">Eucalyptus</tp:taxon-name-part> <tp:taxon-name-part taxon-name-part-type="species" reg="dumosa">dumosa</tp:taxon-name-part></tp:taxon-name></italic>. The manner of leaving the nest is quite intriguing. The ants are extremely timid: the principal author has watched a nest entrance of this species for many minutes. The ants seemed to be most active around the middle of the day and left the nest in pulses of several to many workers, which streamed in and out to forage or deposit sand grains at very high speed. In between these pulses of activity, there was no movement around the nest. Possibly this behavior may reduce predation, with the irregular activity and speed across the hot soil surface lessening the likelihood of a predator being able to pick off workers at regular intervals. Alternately, the behavior may be related to subtle changes in solar radiation, which affects thermoregulation in the ants.</p><fig id="F209" position="float" orientation="portrait"><label>Figure 72.</label><caption><p>
          <italic><tp:taxon-name><tp:taxon-name-part taxon-name-part-type="genus" reg="Melophorus">Melophorus</tp:taxon-name-part> <tp:taxon-name-part taxon-name-part-type="species" reg="sulla">sulla</tp:taxon-name-part></tp:taxon-name></italic> Forel: <named-content xmlns:xlink="http://www.w3.org/1999/xlink" content-type="dwc:institutional_code" xlink:type="simple">MCZ</named-content> major worker syntype (<ext-link xmlns:xlink="http://www.w3.org/1999/xlink" xlink:type="simple" ext-link-type="uri" xlink:href="http://data.antweb.org/specimen/CASENT090917">CASENT090917</ext-link>) frons (<bold>a</bold>), profile (<bold>b</bold>) and dorsum (<bold>c</bold>); non-type minor worker (<named-content xmlns:xlink="http://www.w3.org/1999/xlink" content-type="dwc:institutional_code" xlink:type="simple">ANIC</named-content>: 50 km S Coober Pedy, SA, 2 Oct. 1981, D. Davidson/S. Morton, 69, (bottom ant) frons (<bold>d</bold>), profile (<bold>e</bold>) and dorsum (<bold>f</bold>); distribution map for the species (<bold>g</bold>).</p></caption><graphic xmlns:xlink="http://www.w3.org/1999/xlink" xlink:href="zookeys-700-001-g209.jpg" position="float" orientation="portrait" xlink:type="simple" id="oo_156779.jpg"/></fig></tp:treatment-sec><ref-list><ref id="B44"><mixed-citation xmlns:xlink="http://www.w3.org/1999/xlink" xlink:type="simple">
          <person-group><name name-style="western"><surname>Forel</surname><given-names>A</given-names></name></person-group> (<year>1910</year>) <article-title>Formicides australiens reçus de MM. Froggatt et Rowland Turner.</article-title> <source>Revue Suisse de Zoologie</source> <volume>18</volume>: <fpage>1</fpage>–<lpage>94</lpage>. <ext-link xlink:type="simple" ext-link-type="uri" xlink:href="http://www.antwiki.org/wiki/images/6/64/Forel_1910b.pdf">http://www.antwiki.org/wiki/images/6/64/Forel_1910b.pdf</ext-link></mixed-citation></ref><ref id="B46"><mixed-citation xmlns:xlink="http://www.w3.org/1999/xlink" xlink:type="simple">
          <person-group><name name-style="western"><surname>Forel</surname><given-names>A</given-names></name></person-group> (<year>1915</year>) <article-title>Results of Dr. E. Mjöberg’s Swedish Scientific Expeditions to Australia 1910-13. 2. Ameisen.</article-title> <source>Arkiv för Zoologi</source> <volume>9</volume>(<issue>16</issue>): <fpage>1</fpage>–<lpage>119</lpage> <ext-link xlink:type="simple" ext-link-type="uri" xlink:href="http://www.antwiki.org/wiki/images/3/3f/Forel_1915b.pdf">http://www.antwiki.org/wiki/images/3/3f/Forel_1915b.pdf</ext-link></mixed-citation></ref><ref id="B74"><mixed-citation xmlns:xlink="http://www.w3.org/1999/xlink" xlink:type="simple">
          <person-group><name name-style="western"><surname>Taylor</surname><given-names>RW</given-names></name></person-group> (<year>1986</year>) <article-title>The quadrinomial infrasubspecific names of Australian ants.</article-title> <source>General and Applied Entomology</source> <volume>18</volume>: <fpage>33</fpage>–<lpage>37</lpage> <ext-link xlink:type="simple" ext-link-type="uri" xlink:href="http://research.amnh.org/entomology/social_insects/ants/publications/2826/2826.pdf">http://research.amnh.org/entomology/social_insects/ants/publications/2826/2826.pdf</ext-link></mixed-citation></ref></ref-list></tp:taxon-treatment>
