# Supplementary material for: Revision of the ant genus Melophorus (Hymenoptera, Formicidae)
Source: Zookeys. 2017 Sep 20;(700):1–420. doi: 10.3897/zookeys.700.11784 (PMC5711039; doi:10.3897/zookeys.700.11784)
Supplement: XML Treatment for Melophorus turneri [file zookeys.700.11784-treatment68.xml]

<!DOCTYPE tp:taxon-treatment
  PUBLIC "-//TaxonX//DTD Taxonomic Treatment Publishing DTD v0 20100105//EN" "tax-treatment-NSO.dtd">
<tp:taxon-treatment xmlns:tp="http://www.plazi.org/taxpub"><tp:treatment-meta><kwd-group><label>Taxon classification</label><kwd><named-content xmlns:xlink="http://www.w3.org/1999/xlink" content-type="kingdom">Animalia</named-content></kwd><kwd><named-content xmlns:xlink="http://www.w3.org/1999/xlink" content-type="order">Hymenoptera</named-content></kwd><kwd><named-content xmlns:xlink="http://www.w3.org/1999/xlink" content-type="family">Formicidae</named-content></kwd></kwd-group><mixed-citation publication-type="journal"><person-group><name><surname>Heterick</surname><given-names>Brian E.</given-names></name><name><surname>Castalanelli</surname><given-names>Mark</given-names></name><name><surname>Shattuck</surname><given-names>Steve O.</given-names></name></person-group><article-title>Revision of the ant genus <italic><tp:taxon-name><tp:taxon-name-part taxon-name-part-type="genus" reg="Melophorus">Melophorus</tp:taxon-name-part></tp:taxon-name></italic> (<tp:taxon-name><tp:taxon-name-part taxon-name-part-type="order">Hymenoptera</tp:taxon-name-part></tp:taxon-name>, <tp:taxon-name><tp:taxon-name-part taxon-name-part-type="family">Formicidae</tp:taxon-name-part></tp:taxon-name>)</article-title><source>Zookeys</source><day>20</day><month>9</month><year>2017</year><volume>2017</volume><issue>700</issue><fpage>1</fpage><lpage>420</lpage><pub-id pub-id-type="doi">10.3897/zookeys.700.11784</pub-id></mixed-citation></tp:treatment-meta><tp:nomenclature><tp:taxon-name>
            <tp:taxon-name-part taxon-name-part-type="genus" reg="Melophorus">Melophorus</tp:taxon-name-part>
            <tp:taxon-name-part taxon-name-part-type="species" reg="turneri">turneri</tp:taxon-name-part>
          </tp:taxon-name><tp:taxon-authority>Forel</tp:taxon-authority><tp:nomenclature-citation-list><tp:nomenclature-citation><tp:taxon-name>
                <tp:taxon-name-part taxon-name-part-type="genus" reg="Melophorus">Melophorus</tp:taxon-name-part> <tp:taxon-name-part taxon-name-part-type="species" reg="turneri">turneri</tp:taxon-name-part></tp:taxon-name><comment><xref ref-type="bibr" rid="B44">Forel 1910</xref>: 63 (combination in <tp:taxon-name><tp:taxon-name-part taxon-name-part-type="genus" reg="Melophorus">M.</tp:taxon-name-part> (<tp:taxon-name-part taxon-name-part-type="subgenus" reg="Erimelophorus">Erimelophorus</tp:taxon-name-part>)</tp:taxon-name> by <xref ref-type="bibr" rid="B85">Wheeler 1935</xref>: 71). See also <xref ref-type="bibr" rid="B75">Viehmeyer 1914</xref>: 43 (q.); Wheeler, G.C. &amp; Wheeler, J. 1968: 206 (l.). Types. Syntype minor and major workers, Cape York, Queensland [<named-content xmlns:xlink="http://www.w3.org/1999/xlink" content-type="dwc:institutional_code" xlink:type="simple">ANIC</named-content>, <named-content xmlns:xlink="http://www.w3.org/1999/xlink" content-type="dwc:institutional_code" xlink:type="simple">MHNG</named-content>] (examined: <named-content xmlns:xlink="http://www.w3.org/1999/xlink" content-type="dwc:institutional_code" xlink:type="simple">ANIC</named-content> specimen ANIC32-0534444, here designated lectotype, Ant<!--PageBreak-->Web images of <named-content xmlns:xlink="http://www.w3.org/1999/xlink" content-type="dwc:institutional_code" xlink:type="simple">MHNG</named-content> specimens <ext-link xmlns:xlink="http://www.w3.org/1999/xlink" xlink:type="simple" ext-link-type="uri" xlink:href="http://data.antweb.org/specimen/CASENT0909822">CASENT0909822</ext-link>, <ext-link xmlns:xlink="http://www.w3.org/1999/xlink" xlink:type="simple" ext-link-type="uri" xlink:href="http://data.antweb.org/specimen/CASENT0909823">CASENT0909823</ext-link> here designated paralectotypes </comment></tp:nomenclature-citation><tp:nomenclature-citation><tp:taxon-name>
                <tp:taxon-name-part taxon-name-part-type="genus" reg="Melophorus">Melophorus</tp:taxon-name-part> <tp:taxon-name-part taxon-name-part-type="species" reg="turneri">turneri</tp:taxon-name-part> <tp:taxon-name-part taxon-name-part-type="subspecies" reg="aesopus">aesopus</tp:taxon-name-part></tp:taxon-name><comment>Forel</comment></tp:nomenclature-citation><tp:nomenclature-citation><tp:taxon-name>
                <tp:taxon-name-part taxon-name-part-type="genus" reg="Melophorus">Melophorus</tp:taxon-name-part> <tp:taxon-name-part taxon-name-part-type="species" reg="turneri">turneri</tp:taxon-name-part> <tp:taxon-name-part taxon-name-part-type="infraspecific-rank">subsp.</tp:taxon-name-part> <tp:taxon-name-part taxon-name-part-type="subspecies" reg="aesopus">aesopus</tp:taxon-name-part></tp:taxon-name><comment><xref ref-type="bibr" rid="B44">Forel 1910</xref>: 64. See also Clark, J. (1938). The Sir Joseph Banks Islands. Reports of the McCoy Society for Field Investigation and Research. Part 10. <tp:taxon-name><tp:taxon-name-part taxon-name-part-type="family">Formicidae</tp:taxon-name-part></tp:taxon-name> (<tp:taxon-name><tp:taxon-name-part taxon-name-part-type="order">Hymenoptera</tp:taxon-name-part></tp:taxon-name>). Proceedings of the Royal Society of Victoria. (n.s.) 50: 356-382. Types. Syntype major and minor workers: Tennants [<italic>sic</italic>] Creek, Northern Territory [<named-content xmlns:xlink="http://www.w3.org/1999/xlink" content-type="dwc:institutional_code" xlink:type="simple">ANIC</named-content>, <named-content xmlns:xlink="http://www.w3.org/1999/xlink" content-type="dwc:institutional_code" xlink:type="simple">MHNG</named-content>] (examined: <named-content xmlns:xlink="http://www.w3.org/1999/xlink" content-type="dwc:institutional_code" xlink:type="simple">ANIC</named-content> specimen <ext-link xmlns:xlink="http://www.w3.org/1999/xlink" xlink:type="simple" ext-link-type="uri" xlink:href="http://data.antweb.org/specimen/CASENT0172012">CASENT0172012</ext-link>, AntWeb images of <named-content xmlns:xlink="http://www.w3.org/1999/xlink" content-type="dwc:institutional_code" xlink:type="simple">MHNG</named-content> specimens <ext-link xmlns:xlink="http://www.w3.org/1999/xlink" xlink:type="simple" ext-link-type="uri" xlink:href="http://data.antweb.org/specimen/CASENT0909824">CASENT0909824</ext-link> , <ext-link xmlns:xlink="http://www.w3.org/1999/xlink" xlink:type="simple" ext-link-type="uri" xlink:href="http://data.antweb.org/specimen/CASENT0909825">CASENT0909825</ext-link>). <bold>Syn. n.</bold></comment></tp:nomenclature-citation><tp:nomenclature-citation><tp:taxon-name>
                <tp:taxon-name-part taxon-name-part-type="genus" reg="Melophorus">Melophorus</tp:taxon-name-part> <tp:taxon-name-part taxon-name-part-type="species" reg="turneri">turneri</tp:taxon-name-part> <tp:taxon-name-part taxon-name-part-type="subspecies" reg="candidus">candidus</tp:taxon-name-part></tp:taxon-name><comment>Santschi</comment></tp:nomenclature-citation><tp:nomenclature-citation><tp:taxon-name>
                <tp:taxon-name-part taxon-name-part-type="genus" reg="Melophorus">Melophorus</tp:taxon-name-part> <tp:taxon-name-part taxon-name-part-type="species" reg="turneri">turneri</tp:taxon-name-part> <tp:taxon-name-part taxon-name-part-type="infraspecific-rank">st.</tp:taxon-name-part> <tp:taxon-name-part taxon-name-part-type="stage" reg="candida">candida</tp:taxon-name-part></tp:taxon-name><comment><xref ref-type="bibr" rid="B67">Santschi 1919</xref>: 328, fig. 2. Types. Syntype major and minor workers: Victoria [<named-content xmlns:xlink="http://www.w3.org/1999/xlink" content-type="dwc:institutional_code" xlink:type="simple">BMNH</named-content> - Arnold Coll. B. <tp:taxon-name><tp:taxon-name-part taxon-name-part-type="genus" reg="Melophorus">M.</tp:taxon-name-part></tp:taxon-name> 1934-354, <named-content xmlns:xlink="http://www.w3.org/1999/xlink" content-type="dwc:institutional_code" xlink:type="simple">NHMB</named-content>] (examined: <named-content xmlns:xlink="http://www.w3.org/1999/xlink" content-type="dwc:institutional_code" xlink:type="simple">BMNH</named-content> specimens, AntWeb images of <named-content xmlns:xlink="http://www.w3.org/1999/xlink" content-type="dwc:institutional_code" xlink:type="simple">NHMB</named-content> specimen <ext-link xmlns:xlink="http://www.w3.org/1999/xlink" xlink:type="simple" ext-link-type="uri" xlink:href="http://data.antweb.org/specimen/CASENT0172012">CASENT0172012</ext-link>). <bold>Syn. n.</bold></comment></tp:nomenclature-citation><tp:nomenclature-citation><tp:taxon-name>
                  <tp:taxon-name-part taxon-name-part-type="genus" reg="Melophorus">Melophorus</tp:taxon-name-part> <tp:taxon-name-part taxon-name-part-type="species" reg="pillipes">pillipes</tp:taxon-name-part></tp:taxon-name><comment> Santschi
              </comment></tp:nomenclature-citation><tp:nomenclature-citation><tp:taxon-name>
                <tp:taxon-name-part taxon-name-part-type="genus" reg="Melophorus">Melophorus</tp:taxon-name-part> <tp:taxon-name-part taxon-name-part-type="species" reg="pillipes">pillipes</tp:taxon-name-part></tp:taxon-name><comment><xref ref-type="bibr" rid="B67">Santschi 1919</xref>: 329, fig. 2 (combination in <tp:taxon-name><tp:taxon-name-part taxon-name-part-type="genus" reg="Melophorus">M.</tp:taxon-name-part> (<tp:taxon-name-part taxon-name-part-type="subgenus" reg="Erimelophorus">Erimelophorus</tp:taxon-name-part>)</tp:taxon-name> by <xref ref-type="bibr" rid="B85">Wheeler 1935</xref>: 71). Types. Syntypes of major and minor workers: Townsville, Queensland [<named-content xmlns:xlink="http://www.w3.org/1999/xlink" content-type="dwc:institutional_code" xlink:type="simple">NHMB</named-content>] (examined: AntWeb images of <named-content xmlns:xlink="http://www.w3.org/1999/xlink" content-type="dwc:institutional_code" xlink:type="simple">NHMB</named-content> specimens <ext-link xmlns:xlink="http://www.w3.org/1999/xlink" xlink:type="simple" ext-link-type="uri" xlink:href="http://data.antweb.org/specimen/CASENT0912333">CASENT0912333</ext-link>, <ext-link xmlns:xlink="http://www.w3.org/1999/xlink" xlink:type="simple" ext-link-type="uri" xlink:href="http://data.antweb.org/specimen/CASENT0912334">CASENT0912334</ext-link>). <bold>Syn. n.</bold></comment></tp:nomenclature-citation></tp:nomenclature-citation-list></tp:nomenclature><tp:treatment-sec sec-type="material" id="SECID0EPJ4O"><title>Other material examined.</title><p>
            <bold>Australian Capital Territory</bold>: Black Mountain (Greaves, T.), Black Mountain (Greaves, T.), Black Mountain (general) (Billen, J. [ANIC32-013528]), Black Mountain, near CSIRO (Berg, R.Y.), Black Mountain, near Haydon Drive (Berg, R.Y.), Mt Ainslie (Berg, R.Y.), Mt Ainslie (Brooks, C.G.), Mt. Ainslie (Shattuck, S.O. [ANIC32-023694]), Mt. Pleasant (Lowery, B.B.). <bold>New South Wales</bold>: 10 km W Temora (Shattuck, S.O. [ANIC32-039535]), 3 mi WNW Volo Homestead, Lake Poopalloo (Greaves, T.), 9.5 km S Bungendore (Shattuck, S.O. [ANIC32-047378]), Fowlers Gap (Greenslade, P.J.<tp:taxon-name><tp:taxon-name-part taxon-name-part-type="genus" reg="Melophorus">M.</tp:taxon-name-part></tp:taxon-name>), Mudgee (Lowery, B.B.), Mudgee, aerodrome (Lowery, B.B.), Mudgee, near aerodrome (Lowery, B.B.), Mungindi (Lowery, B.B.), near Queanbeyan, 1 mi W junction Captains Flat &amp; Bungendore Roads (Berg, R.Y.), Newholme Road, near Armidale (Sakurai, Y.), Olive Downs Station, 55 km NW Tibooburra (Morton, S.R.), Rockley (Hamilton, J.T.), Sturt National Park (Greenslade, P.J.<tp:taxon-name><tp:taxon-name-part taxon-name-part-type="genus" reg="Melophorus">M.</tp:taxon-name-part></tp:taxon-name>), Sturt National Park (Greenslade, P.J.<tp:taxon-name><tp:taxon-name-part taxon-name-part-type="genus" reg="Melophorus">M.</tp:taxon-name-part></tp:taxon-name>), Sturt National Park (Greenslade, P.J.<tp:taxon-name><tp:taxon-name-part taxon-name-part-type="genus" reg="Melophorus">M.</tp:taxon-name-part></tp:taxon-name>), Sturt National Park (Greenslade, P.J.<tp:taxon-name><tp:taxon-name-part taxon-name-part-type="genus" reg="Melophorus">M.</tp:taxon-name-part></tp:taxon-name>), Tomago (Jackson, G.P. [ANIC32-015276]), Whiporie, 55 km S Casino (York, A.), Willandra National Park (Shattuck, S.O.). <bold>Northern Territory</bold>: 102 km N Yuendumu (Greenslade, P.J.<tp:taxon-name><tp:taxon-name-part taxon-name-part-type="genus" reg="Melophorus">M.</tp:taxon-name-part></tp:taxon-name>), 105 km N Yuendumu (Greenslade, P.J.<tp:taxon-name><tp:taxon-name-part taxon-name-part-type="genus" reg="Melophorus">M.</tp:taxon-name-part></tp:taxon-name>), 11 km N Tennant Creek (Davidson, D. &amp; Morton, S.), 12 km SW Katherine (Greenslade, P.J.<tp:taxon-name><tp:taxon-name-part taxon-name-part-type="genus" reg="Melophorus">M.</tp:taxon-name-part></tp:taxon-name>), 15 km SW Katherine (Greenslade, P.J.<tp:taxon-name><tp:taxon-name-part taxon-name-part-type="genus" reg="Melophorus">M.</tp:taxon-name-part></tp:taxon-name>), 20 km SE Katherine (Greenslade, P.J.<tp:taxon-name><tp:taxon-name-part taxon-name-part-type="genus" reg="Melophorus">M.</tp:taxon-name-part></tp:taxon-name>), 23 km SW Katherine (Greenslade, P.J.<tp:taxon-name><tp:taxon-name-part taxon-name-part-type="genus" reg="Melophorus">M.</tp:taxon-name-part></tp:taxon-name>), 23 km SW Katherine (Greenslade, P.J.<tp:taxon-name><tp:taxon-name-part taxon-name-part-type="genus" reg="Melophorus">M.</tp:taxon-name-part></tp:taxon-name>), 25 km W Tennant Creek (Greenslade, P.J.<tp:taxon-name><tp:taxon-name-part taxon-name-part-type="genus" reg="Melophorus">M.</tp:taxon-name-part></tp:taxon-name>), 27 km SW Katherine (Greenslade, P.J.<tp:taxon-name><tp:taxon-name-part taxon-name-part-type="genus" reg="Melophorus">M.</tp:taxon-name-part></tp:taxon-name>), 27 km SW Katherine <!--PageBreak--><!--PageBreak-->(Greenslade, P.J.<tp:taxon-name><tp:taxon-name-part taxon-name-part-type="genus" reg="Melophorus">M.</tp:taxon-name-part></tp:taxon-name>), 2 km W Katherine (Greenslade, P.J.<tp:taxon-name><tp:taxon-name-part taxon-name-part-type="genus" reg="Melophorus">M.</tp:taxon-name-part></tp:taxon-name>), 30 km SW Katherine (Greenslade, P.J.<tp:taxon-name><tp:taxon-name-part taxon-name-part-type="genus" reg="Melophorus">M.</tp:taxon-name-part></tp:taxon-name>), 40 km W Wave Hill (Davidson, D. &amp; Morton, S.), 5 km S Jabiru, Alligator Rivers area (Greenslade, P.J.<tp:taxon-name><tp:taxon-name-part taxon-name-part-type="genus" reg="Melophorus">M.</tp:taxon-name-part></tp:taxon-name>), about 56 km N Kulgera (Feehan, J.E.), about 5 km N Henbury Homestead (Feehan, J.E.), Jabiru (Greenslade, P.J.<tp:taxon-name><tp:taxon-name-part taxon-name-part-type="genus" reg="Melophorus">M.</tp:taxon-name-part></tp:taxon-name>), Jabiru, Alligator Rivers area (Greenslade, P.J.<tp:taxon-name><tp:taxon-name-part taxon-name-part-type="genus" reg="Melophorus">M.</tp:taxon-name-part></tp:taxon-name>), Kunoth Paddock, near Alice Springs (Greenslade, P.J.<tp:taxon-name><tp:taxon-name-part taxon-name-part-type="genus" reg="Melophorus">M.</tp:taxon-name-part></tp:taxon-name>), Kunoth Paddock, near Alice Springs (Greenslade, P.J.<tp:taxon-name><tp:taxon-name-part taxon-name-part-type="genus" reg="Melophorus">M.</tp:taxon-name-part></tp:taxon-name>), Kunoth Paddock, near Alice Springs (Greenslade, P.J.<tp:taxon-name><tp:taxon-name-part taxon-name-part-type="genus" reg="Melophorus">M.</tp:taxon-name-part></tp:taxon-name>), Kunoth Paddock, near Alice Springs (Greenslade, P.J.<tp:taxon-name><tp:taxon-name-part taxon-name-part-type="genus" reg="Melophorus">M.</tp:taxon-name-part></tp:taxon-name>), Kunoth Paddock, near Alice Springs (Greenslade, P.J.<tp:taxon-name><tp:taxon-name-part taxon-name-part-type="genus" reg="Melophorus">M.</tp:taxon-name-part></tp:taxon-name>), Kunoth Paddock, near Alice Springs (Greenslade, P.J.<tp:taxon-name><tp:taxon-name-part taxon-name-part-type="genus" reg="Melophorus">M.</tp:taxon-name-part></tp:taxon-name>), Kunoth Paddock, near Alice Springs (Greenslade, P.J.<tp:taxon-name><tp:taxon-name-part taxon-name-part-type="genus" reg="Melophorus">M.</tp:taxon-name-part></tp:taxon-name>), Manbulloo, SW Katherine (Greenslade, P.J.<tp:taxon-name><tp:taxon-name-part taxon-name-part-type="genus" reg="Melophorus">M.</tp:taxon-name-part></tp:taxon-name>), Manbulloo, SW Katherine (Greenslade, P.J.<tp:taxon-name><tp:taxon-name-part taxon-name-part-type="genus" reg="Melophorus">M.</tp:taxon-name-part></tp:taxon-name>), Manbulloo, SW Katherine (Greenslade, P.J.<tp:taxon-name><tp:taxon-name-part taxon-name-part-type="genus" reg="Melophorus">M.</tp:taxon-name-part></tp:taxon-name>), Tanami (Greenslade, P.J.<tp:taxon-name><tp:taxon-name-part taxon-name-part-type="genus" reg="Melophorus">M.</tp:taxon-name-part></tp:taxon-name>), Tanami (Greenslade, P.J.<tp:taxon-name><tp:taxon-name-part taxon-name-part-type="genus" reg="Melophorus">M.</tp:taxon-name-part></tp:taxon-name>), Tanami Desert (Greenslade, P.J.<tp:taxon-name><tp:taxon-name-part taxon-name-part-type="genus" reg="Melophorus">M.</tp:taxon-name-part></tp:taxon-name>). <bold>Queensland</bold>: ‘Gumbardo’ (Beutel, T.), ‘Merigol’ (Beutel, T.), ‘Paingo’ turnoff (Monteath &amp; Cook), 13 km E by S Weipa (Zborowski, P. &amp; Shattuck, S.O. [ANIC32-043343]), 13 km from S-bend on Plum Pudding Track (Lemann, C. [ANIC32-035480]), 13 mi WNW Capella (Dowse, J.E.), 16 mi ESE Gilbert River crossing, E Croydon (Dowse, J.), 16 mi NNW Miles (Dowse, J.E.), 2 mi N Greenvale Homestead, W Ingham (Dowse, J.E.), 3.2 km NW homestead on Plum Pudding Track, Cravens Peak Station (Lemann, C. [ANIC32-036868]), 30 km SSE Heathlands (Shattuck, S.O. [ANIC32-039870]), 35 mi SSW Nebo (Dowse, J.E.), 38 mi N Goondiwindi (Dowse, J.E.), 40 km E Cameron Corner (Greenslade, P.J.<tp:taxon-name><tp:taxon-name-part taxon-name-part-type="genus" reg="Melophorus">M.</tp:taxon-name-part></tp:taxon-name>), 40 km E Cameron Corner (Greenslade, P.J.<tp:taxon-name><tp:taxon-name-part taxon-name-part-type="genus" reg="Melophorus">M.</tp:taxon-name-part></tp:taxon-name>), 45 km E Cunnamulla (Greenslade, P.J.<tp:taxon-name><tp:taxon-name-part taxon-name-part-type="genus" reg="Melophorus">M.</tp:taxon-name-part></tp:taxon-name>), 4 km NE Batavia Downs (Zborowski, P. &amp; Calder, A. [ANIC32-042927]), 50 km E Cunnamulla (Greenslade, P.J.<tp:taxon-name><tp:taxon-name-part taxon-name-part-type="genus" reg="Melophorus">M.</tp:taxon-name-part></tp:taxon-name>), 65 km E Birdsville (Forrest, J.), 6 mi W Blackwater (Dowse, J.E.), 75 km E Cunnamulla (Greenslade, P.J.<tp:taxon-name><tp:taxon-name-part taxon-name-part-type="genus" reg="Melophorus">M.</tp:taxon-name-part></tp:taxon-name>), 9.5 km E Mareeba (Shattuck, S.O. [ANIC32-030606]), Archer River, Cape York (Wild, A.L. [ANIC32-030284]), Blackwood NP (Monteath &amp; Cook), Cunnamulla (Greenslade, P.J.<tp:taxon-name><tp:taxon-name-part taxon-name-part-type="genus" reg="Melophorus">M.</tp:taxon-name-part></tp:taxon-name>), Doolandella, Cloverdale St. (Burwell C. J., Wright, S. G.), Eneby, 1.6 km ESE (Monteith, Cook), Gregory Dev. Rd, Sardine Ck (Monteath &amp; Cook), Hann River (Zborowski, P. &amp; Horak, <tp:taxon-name><tp:taxon-name-part taxon-name-part-type="genus" reg="Melophorus">M.</tp:taxon-name-part></tp:taxon-name> [ANIC32-031063]), Horn Island, Torres Strait (Heatwole, H. &amp; Cameron, E.), Illaweena St. Drewvale (<named-content xmlns:xlink="http://www.w3.org/1999/xlink" content-type="dwc:institutional_code" xlink:type="simple">QM</named-content> Party), Koondooloo, Hannaford Rd North, via Tara (House &amp; Brown), Lolworth NP (Wright, S.), Lords Table, W base (Burwell, C. J.), Mt Isa (Weatherill, J.), Musselbrook Camp (Naumann, I.D. [ANIC32-006731]), Mutyi, Cooloola (Greenslade, P.J.<tp:taxon-name><tp:taxon-name-part taxon-name-part-type="genus" reg="Melophorus">M.</tp:taxon-name-part></tp:taxon-name>), Mutyi, Cooloola (Greenslade, P.J.<tp:taxon-name><tp:taxon-name-part taxon-name-part-type="genus" reg="Melophorus">M.</tp:taxon-name-part></tp:taxon-name>), N. Stradbroke Is. Enterprise (<named-content xmlns:xlink="http://www.w3.org/1999/xlink" content-type="dwc:institutional_code" xlink:type="simple">QM</named-content> Party), Red Falls, 7 km WSW (Monteath, G. B.), Redlands Hilliards Ck, nr South St (RHC1) (Stanisic, J.), Sandringham (Morton, S.), Sandringham (Morton, S.), Sandringham (Morton, S.), Sandringham (Greenslade, P.J.<tp:taxon-name><tp:taxon-name-part taxon-name-part-type="genus" reg="Melophorus">M.</tp:taxon-name-part></tp:taxon-name>), Sandringham (Greenslade, P.J.<tp:taxon-name><tp:taxon-name-part taxon-name-part-type="genus" reg="Melophorus">M.</tp:taxon-name-part></tp:taxon-name>), Sandringham (Morton, S.), Sandringham (Morton, S.), St. George (Lowery, B.B.), St. George (Lowery, B.B.), Sunnybank (Wheeler, W.<tp:taxon-name><tp:taxon-name-part taxon-name-part-type="genus" reg="Melophorus">M.</tp:taxon-name-part></tp:taxon-name>), Tindaree, Hannaford Rd South via Tara (House, A./Brown, S.). <bold>South Australia</bold>: 13 km S Quorn, Flinders Ranges (Greenslade, P.J.<tp:taxon-name><tp:taxon-name-part taxon-name-part-type="genus" reg="Melophorus">M.</tp:taxon-name-part></tp:taxon-name>), 15 km NE Mt Bryan (Greenslade, P.J.<tp:taxon-name><tp:taxon-name-part taxon-name-part-type="genus" reg="Melophorus">M.</tp:taxon-name-part></tp:taxon-name>), 15 km WSW Blinman, Flinders Ranges (Greenslade, P.J.<tp:taxon-name><tp:taxon-name-part taxon-name-part-type="genus" reg="Melophorus">M.</tp:taxon-name-part></tp:taxon-name>), 16 mi SE Woolcalla (Greaves, T.), 1 km E Curdimurka <!--PageBreak-->(Feehan, J.E.), 1 km NW Elatina Hut, Flinders Ranges (Greenslade, P.J.<tp:taxon-name><tp:taxon-name-part taxon-name-part-type="genus" reg="Melophorus">M.</tp:taxon-name-part></tp:taxon-name>), 1 km W Emu Camp, Victoria Desert (Greenslade, P.J.<tp:taxon-name><tp:taxon-name-part taxon-name-part-type="genus" reg="Melophorus">M.</tp:taxon-name-part></tp:taxon-name>), 50 km S Coober Pedy (Davidson, D. &amp; Morton, S.), 53 km E Vokes Hill, Victoria Desert (Greenslade, P.J.<tp:taxon-name><tp:taxon-name-part taxon-name-part-type="genus" reg="Melophorus">M.</tp:taxon-name-part></tp:taxon-name>), 5 km W Auburn (Greenslade, P.J.<tp:taxon-name><tp:taxon-name-part taxon-name-part-type="genus" reg="Melophorus">M.</tp:taxon-name-part></tp:taxon-name>), 9 mi NW Port Kenny (Greaves, T.), about 18 km SbyE Poochera (Taylor, R.W. &amp; Bartell, R.J.), Adelaide (Womersley, H.W.), Alligator Gorge, Flinders Ranges (Greenslade, P.J.<tp:taxon-name><tp:taxon-name-part taxon-name-part-type="genus" reg="Melophorus">M.</tp:taxon-name-part></tp:taxon-name>), Belair (Greenslade, P.J.<tp:taxon-name><tp:taxon-name-part taxon-name-part-type="genus" reg="Melophorus">M.</tp:taxon-name-part></tp:taxon-name>), Belair (Greenslade, P.J.<tp:taxon-name><tp:taxon-name-part taxon-name-part-type="genus" reg="Melophorus">M.</tp:taxon-name-part></tp:taxon-name>), Belair (Greenslade, P.J.<tp:taxon-name><tp:taxon-name-part taxon-name-part-type="genus" reg="Melophorus">M.</tp:taxon-name-part></tp:taxon-name>), Belair (Greenslade, P.J.<tp:taxon-name><tp:taxon-name-part taxon-name-part-type="genus" reg="Melophorus">M.</tp:taxon-name-part></tp:taxon-name>), Belair (Greenslade, P.J.<tp:taxon-name><tp:taxon-name-part taxon-name-part-type="genus" reg="Melophorus">M.</tp:taxon-name-part></tp:taxon-name>), Belair (Greenslade, P.J.<tp:taxon-name><tp:taxon-name-part taxon-name-part-type="genus" reg="Melophorus">M.</tp:taxon-name-part></tp:taxon-name>), Belair (Greenslade, P.J.<tp:taxon-name><tp:taxon-name-part taxon-name-part-type="genus" reg="Melophorus">M.</tp:taxon-name-part></tp:taxon-name>), Belair (Greenslade, P.J.<tp:taxon-name><tp:taxon-name-part taxon-name-part-type="genus" reg="Melophorus">M.</tp:taxon-name-part></tp:taxon-name>), Bindyi, Koonamore (Greenslade, P.J.<tp:taxon-name><tp:taxon-name-part taxon-name-part-type="genus" reg="Melophorus">M.</tp:taxon-name-part></tp:taxon-name>), Blyth, 4 mi W Clare (Lowery, B.B.), Blyth, 4 mi W Clare (Lowery, B.B.), Blyth, N Adelaide (Lowery, B.B.), Blyth, N Adelaide (Lowery, B.B.), Calca (Lowery, B.B.), Cambrai (Greenslade, P.J.<tp:taxon-name><tp:taxon-name-part taxon-name-part-type="genus" reg="Melophorus">M.</tp:taxon-name-part></tp:taxon-name>), Cambrai (Greenslade, P.J.<tp:taxon-name><tp:taxon-name-part taxon-name-part-type="genus" reg="Melophorus">M.</tp:taxon-name-part></tp:taxon-name>), Cambrai (Greenslade, P.J.<tp:taxon-name><tp:taxon-name-part taxon-name-part-type="genus" reg="Melophorus">M.</tp:taxon-name-part></tp:taxon-name>), Cambrai (Greenslade, P.J.<tp:taxon-name><tp:taxon-name-part taxon-name-part-type="genus" reg="Melophorus">M.</tp:taxon-name-part></tp:taxon-name>), Cambrai (Greenslade, P.J.<tp:taxon-name><tp:taxon-name-part taxon-name-part-type="genus" reg="Melophorus">M.</tp:taxon-name-part></tp:taxon-name>), Carrickalinga, Normanville (Greenslade, P.J.<tp:taxon-name><tp:taxon-name-part taxon-name-part-type="genus" reg="Melophorus">M.</tp:taxon-name-part></tp:taxon-name>), Carrieton (Greenslade, P.J.<tp:taxon-name><tp:taxon-name-part taxon-name-part-type="genus" reg="Melophorus">M.</tp:taxon-name-part></tp:taxon-name>), Elatina Hut, Oriparinna, Flinders Ranges (Greenslade, P.J.<tp:taxon-name><tp:taxon-name-part taxon-name-part-type="genus" reg="Melophorus">M.</tp:taxon-name-part></tp:taxon-name>), Elatina Hut, Oriparinna, Flinders Ranges (Greenslade, P.J.<tp:taxon-name><tp:taxon-name-part taxon-name-part-type="genus" reg="Melophorus">M.</tp:taxon-name-part></tp:taxon-name>), Eyre Hwy, 9.7 km NE Cootra (Heterick, B.E. [M325/M326]), Gawler Ranges (Greenslade, P.J.<tp:taxon-name><tp:taxon-name-part taxon-name-part-type="genus" reg="Melophorus">M.</tp:taxon-name-part></tp:taxon-name>), Glen Osmond (Greenslade, P.J.<tp:taxon-name><tp:taxon-name-part taxon-name-part-type="genus" reg="Melophorus">M.</tp:taxon-name-part></tp:taxon-name>), Moockra Tower (Greenslade, P.J.<tp:taxon-name><tp:taxon-name-part taxon-name-part-type="genus" reg="Melophorus">M.</tp:taxon-name-part></tp:taxon-name>), Napperby, Flinders Ranges (Greenslade, P.J.<tp:taxon-name><tp:taxon-name-part taxon-name-part-type="genus" reg="Melophorus">M.</tp:taxon-name-part></tp:taxon-name>), Napperby, Flinders Ranges (Greenslade, P.J.<tp:taxon-name><tp:taxon-name-part taxon-name-part-type="genus" reg="Melophorus">M.</tp:taxon-name-part></tp:taxon-name>), Napperby, Flinders Ranges (Greenslade, P.J.<tp:taxon-name><tp:taxon-name-part taxon-name-part-type="genus" reg="Melophorus">M.</tp:taxon-name-part></tp:taxon-name>), Napperby, Flinders Ranges (Greenslade, P.J.<tp:taxon-name><tp:taxon-name-part taxon-name-part-type="genus" reg="Melophorus">M.</tp:taxon-name-part></tp:taxon-name>), Oraparinna, Flinders Ranges (Greenslade, P.J.<tp:taxon-name><tp:taxon-name-part taxon-name-part-type="genus" reg="Melophorus">M.</tp:taxon-name-part></tp:taxon-name>), Oraparinna, Flinders Ranges (Greenslade, P.J.<tp:taxon-name><tp:taxon-name-part taxon-name-part-type="genus" reg="Melophorus">M.</tp:taxon-name-part></tp:taxon-name> [ANIC32-900123]), Oraparinna, Flinders Ranges (Greenslade, P.J.<tp:taxon-name><tp:taxon-name-part taxon-name-part-type="genus" reg="Melophorus">M.</tp:taxon-name-part></tp:taxon-name>), Oraparinna, Flinders Ranges (Greenslade, P.J.<tp:taxon-name><tp:taxon-name-part taxon-name-part-type="genus" reg="Melophorus">M.</tp:taxon-name-part></tp:taxon-name>), Oraparinna, Flinders Ranges (Greenslade, P.J.<tp:taxon-name><tp:taxon-name-part taxon-name-part-type="genus" reg="Melophorus">M.</tp:taxon-name-part></tp:taxon-name>), Oraparinna, Flinders Ranges (Greenslade, P.J.<tp:taxon-name><tp:taxon-name-part taxon-name-part-type="genus" reg="Melophorus">M.</tp:taxon-name-part></tp:taxon-name>), Oraparinna, Flinders Ranges (Greenslade, P.J.<tp:taxon-name><tp:taxon-name-part taxon-name-part-type="genus" reg="Melophorus">M.</tp:taxon-name-part></tp:taxon-name>), Oraparinna, Flinders Ranges (Greenslade, P.J.<tp:taxon-name><tp:taxon-name-part taxon-name-part-type="genus" reg="Melophorus">M.</tp:taxon-name-part></tp:taxon-name>), Poochera (Taylor, R.W. &amp; Bartell, R.J.), Port Adelaide (Lowery, B.B.), Port Adelaide (Lowery, B.B.), Port Augusta (Lowery, B.B.), Sandy Creek, Kangaroo Island (Greenslade, P.J.<tp:taxon-name><tp:taxon-name-part taxon-name-part-type="genus" reg="Melophorus">M.</tp:taxon-name-part></tp:taxon-name>), Scrubby Gully, Sevenhill (Lowery, B.B.), Sevenhill (Lowery, B.B.), Sevenhill (Lowery, B.B.), Sevenhill (Lowery, B.B.), Sevenhill (Lowery, B.B.), Sevenhill (Lowery, B.B.), Sevenhill (Lowery, B.B. [ANIC32-900124]), Spalding Cove, Port Lincoln (Greenslade, P.J.<tp:taxon-name><tp:taxon-name-part taxon-name-part-type="genus" reg="Melophorus">M.</tp:taxon-name-part></tp:taxon-name>), Streaky Bay (Lowery, B.B.), Streaky Bay (McAreavey, J.), Streaky Bay (Lowery, B.B.), Wudinna townsite (Heterick, B.E. [M330]). <bold>Victoria</bold>: 15 km WNW Yaapeet (Andersen, A.N.), 15 km WNW Yaapeet (Andersen, A.N.), 15 km WNW Yaapeet (Andersen, A.N.), Bendigo (McAreavey, J.), Eltham (Lowery, B.B.), Hopetoun (Andersen, A.N.), Lerderderg Gorge (Lowery, B.B.), Mount Feathertop Alps (Lowery, B.B.), Mt Ben Cairn (Greaves, T.), Rotamah Island, Gippsland Lakes (Andersen, A.N.), Wangarratta (Bruce, W.A.), Wyperfeld National Park (Taylor, R.W.). <bold>Western Australia</bold>: ‘The Granites’ Mt Magnet (Heterick, B.E. [M172]), 1 km S Capricorn RH (Heterick, B.E. [M278/M279/M280]), 1.5 km S Koolyanobbing (Heterick, B.E. [M24/M50]), 47 km E Fitzroy Crossing (Heterick, B.E. [M237]), 8 km N Bullfinch (Heterick, B.E. [M125/M126/M127/M128/M129]), Coomallo Downs (Heterick, B.E. [M06/M29/M30]), Edagee Rd (Heterick, B.E. [M75/M118]), Eyre Hwy, 20 km N Norseman (Heterick, B.E. [M336]), G. J. Rd, 108 km E Carnarvon (Heterick, B.E. [M306]), Mardathuna Rd turnoff (Heterick, <!--PageBreak-->B.E. [M55]), Mettler Lake Rd (Heterick, B.E. [M164]), Pardoo Stn turnoff (Heterick, B.E. [M268]), Rabbit Proof Fence Rd (Heterick, B.E. [M58/M59]), Sandstone Rd turnoff (Heterick, B.E. [M293]).</p></tp:treatment-sec><tp:treatment-sec sec-type="diagnosis" id="SECID0EE24O"><title>Diagnosis.</title><p>
            <italic><tp:taxon-name><tp:taxon-name-part taxon-name-part-type="genus" reg="Melophorus">Melophorus</tp:taxon-name-part> <tp:taxon-name-part taxon-name-part-type="species" reg="turneri">turneri</tp:taxon-name-part></tp:taxon-name></italic> can be placed in the <italic><tp:taxon-name><tp:taxon-name-part taxon-name-part-type="genus" reg="Melophorus">M.</tp:taxon-name-part> <tp:taxon-name-part taxon-name-part-type="species" reg="biroi">biroi</tp:taxon-name-part></tp:taxon-name></italic> species-group on the basis of characters of the clypeus, propodeum, mandible and palps. The species is also placed in the <italic><tp:taxon-name><tp:taxon-name-part taxon-name-part-type="genus" reg="Melophorus">M.</tp:taxon-name-part> <tp:taxon-name-part taxon-name-part-type="species" reg="fieldi">fieldi</tp:taxon-name-part></tp:taxon-name></italic> species-complex because of the appearance of the anteriorly placed clypeal psammophore, the compact propodeum, the presence of more than one preapical spine on the metatibia, at least in the major worker, long, even spindly legs and an unmodified mandible in the major worker. <italic><tp:taxon-name><tp:taxon-name-part taxon-name-part-type="genus" reg="Melophorus">Melophorus</tp:taxon-name-part> <tp:taxon-name-part taxon-name-part-type="species" reg="turneri">turneri</tp:taxon-name-part></tp:taxon-name></italic> has a very variable morphology, the populations overall resemble those of up to a dozen other species, and this taxon is almost impossible to define in a simple species diagnosis. However, in all populations the appressed setae on the gaster of all subcastes are very small and inconspicuous when the gaster is moderately distended, such setae being separated from one another by at least their own length (unlike <italic><tp:taxon-name><tp:taxon-name-part taxon-name-part-type="genus" reg="Melophorus">M.</tp:taxon-name-part> <tp:taxon-name-part taxon-name-part-type="species" reg="inconspicuus">inconspicuus</tp:taxon-name-part></tp:taxon-name></italic>, <italic><tp:taxon-name><tp:taxon-name-part taxon-name-part-type="genus" reg="Melophorus">M.</tp:taxon-name-part> <tp:taxon-name-part taxon-name-part-type="species" reg="hirsutipes">hirsutipes</tp:taxon-name-part></tp:taxon-name></italic>, etc.). For differences between <italic><tp:taxon-name><tp:taxon-name-part taxon-name-part-type="genus" reg="Melophorus">M.</tp:taxon-name-part> <tp:taxon-name-part taxon-name-part-type="species" reg="turneri">turneri</tp:taxon-name-part></tp:taxon-name></italic> and <italic><tp:taxon-name><tp:taxon-name-part taxon-name-part-type="genus" reg="Melophorus">M.</tp:taxon-name-part> <tp:taxon-name-part taxon-name-part-type="species" reg="eumorphus">eumorphus</tp:taxon-name-part></tp:taxon-name></italic> and <italic><tp:taxon-name><tp:taxon-name-part taxon-name-part-type="genus" reg="Melophorus">M.</tp:taxon-name-part> <tp:taxon-name-part taxon-name-part-type="species" reg="vitreus">vitreus</tp:taxon-name-part></tp:taxon-name></italic>, which share this type of pilosity, see the Diagnosis under those species. These appressed setae are also inconspicuous on the mesosoma and never long and silvery (as in <italic><tp:taxon-name><tp:taxon-name-part taxon-name-part-type="genus" reg="Melophorus">M.</tp:taxon-name-part> <tp:taxon-name-part taxon-name-part-type="species" reg="lanuginosus">lanuginosus</tp:taxon-name-part></tp:taxon-name></italic>). The node of the minor worker is often squamiform, and most commonly the cuticle is shining or even glossy with vestigial or weak shagreenation. <italic><tp:taxon-name><tp:taxon-name-part taxon-name-part-type="genus" reg="Melophorus">Melophorus</tp:taxon-name-part> <tp:taxon-name-part taxon-name-part-type="species" reg="longipes">longipes</tp:taxon-name-part></tp:taxon-name></italic> is very similar to ‘typical’ <italic><tp:taxon-name><tp:taxon-name-part taxon-name-part-type="genus" reg="Melophorus">M.</tp:taxon-name-part> <tp:taxon-name-part taxon-name-part-type="species" reg="turneri">turneri</tp:taxon-name-part></tp:taxon-name></italic> but the metafemur of the minor worker of <italic><tp:taxon-name><tp:taxon-name-part taxon-name-part-type="genus" reg="Melophorus">M.</tp:taxon-name-part> <tp:taxon-name-part taxon-name-part-type="species" reg="turneri">turneri</tp:taxon-name-part></tp:taxon-name></italic> is shorter and stouter (0.75 × length of mesosoma ≤). In profile, the minor worker propodeum generally has a weak to strong angle between the dorsal and declivitous surfaces, also differentiating this ant from <italic><tp:taxon-name><tp:taxon-name-part taxon-name-part-type="genus" reg="Melophorus">M.</tp:taxon-name-part> <tp:taxon-name-part taxon-name-part-type="species" reg="longipes">longipes</tp:taxon-name-part></tp:taxon-name></italic>. The major worker is more difficult to distinguish from that of <italic><tp:taxon-name><tp:taxon-name-part taxon-name-part-type="genus" reg="Melophorus">M.</tp:taxon-name-part> <tp:taxon-name-part taxon-name-part-type="species" reg="longipes">longipes</tp:taxon-name-part></tp:taxon-name></italic>, but the <italic><tp:taxon-name><tp:taxon-name-part taxon-name-part-type="species" reg="turneri">turneri</tp:taxon-name-part></tp:taxon-name></italic> mesonotum is generally moderately convex in profile and the metafemur uniformly pale brown ochre to yellowish, the tibia being of the same colour as the femur. <italic><tp:taxon-name><tp:taxon-name-part taxon-name-part-type="genus" reg="Melophorus">Melophorus</tp:taxon-name-part> <tp:taxon-name-part taxon-name-part-type="species" reg="perthensis">perthensis</tp:taxon-name-part></tp:taxon-name></italic> can also be confused with <italic><tp:taxon-name><tp:taxon-name-part taxon-name-part-type="genus" reg="Melophorus">M.</tp:taxon-name-part> <tp:taxon-name-part taxon-name-part-type="species" reg="turneri">turneri</tp:taxon-name-part></tp:taxon-name></italic>: see the Diagnosis under that species for the distinguishing characters between the two ants.</p><p>The “<italic><tp:taxon-name><tp:taxon-name-part taxon-name-part-type="species" reg="pillipes">pillipes</tp:taxon-name-part></tp:taxon-name></italic>” condition occurs within this species (<italic><tp:taxon-name><tp:taxon-name-part taxon-name-part-type="genus" reg="Melophorus">Melophorus</tp:taxon-name-part> <tp:taxon-name-part taxon-name-part-type="species" reg="pillipes">pillipes</tp:taxon-name-part></tp:taxon-name></italic> Santschi being reduced to a junior synonym of <italic><tp:taxon-name><tp:taxon-name-part taxon-name-part-type="genus" reg="Melophorus">M.</tp:taxon-name-part> <tp:taxon-name-part taxon-name-part-type="species" reg="turneri">turneri</tp:taxon-name-part></tp:taxon-name></italic> in this work). <italic><tp:taxon-name><tp:taxon-name-part taxon-name-part-type="genus" reg="Melophorus">Melophorus</tp:taxon-name-part> <tp:taxon-name-part taxon-name-part-type="species" reg="turneri">turneri</tp:taxon-name-part></tp:taxon-name></italic> with the “<italic><tp:taxon-name><tp:taxon-name-part taxon-name-part-type="species" reg="pillipes">pillipes</tp:taxon-name-part></tp:taxon-name></italic>” condition can be distinguished from <italic><tp:taxon-name><tp:taxon-name-part taxon-name-part-type="genus" reg="Melophorus">M.</tp:taxon-name-part> <tp:taxon-name-part taxon-name-part-type="species" reg="ankylochaetes">ankylochaetes</tp:taxon-name-part></tp:taxon-name></italic>, <italic><tp:taxon-name><tp:taxon-name-part taxon-name-part-type="genus" reg="Melophorus">M.</tp:taxon-name-part> <tp:taxon-name-part taxon-name-part-type="species" reg="incisus">incisus</tp:taxon-name-part></tp:taxon-name></italic> and <italic><tp:taxon-name><tp:taxon-name-part taxon-name-part-type="genus" reg="Melophorus">M.</tp:taxon-name-part> <tp:taxon-name-part taxon-name-part-type="species" reg="hirsutipes">hirsutipes</tp:taxon-name-part></tp:taxon-name></italic> by having true appressed setae on the gaster, and from two other ants with the “<italic><tp:taxon-name><tp:taxon-name-part taxon-name-part-type="species" reg="pillipes">pillipes</tp:taxon-name-part></tp:taxon-name></italic>” condition (<italic><tp:taxon-name><tp:taxon-name-part taxon-name-part-type="genus" reg="Melophorus">M.</tp:taxon-name-part> <tp:taxon-name-part taxon-name-part-type="species" reg="vitreus">vitreus</tp:taxon-name-part></tp:taxon-name></italic> and <italic><tp:taxon-name><tp:taxon-name-part taxon-name-part-type="genus" reg="Melophorus">M.</tp:taxon-name-part> <tp:taxon-name-part taxon-name-part-type="species" reg="lanuginosus">lanuginosus</tp:taxon-name-part></tp:taxon-name></italic>) by the characters mentioned under the Diagnosis for those two species. Finally, <italic><tp:taxon-name><tp:taxon-name-part taxon-name-part-type="genus" reg="Melophorus">M.</tp:taxon-name-part> <tp:taxon-name-part taxon-name-part-type="species" reg="turneri">turneri</tp:taxon-name-part></tp:taxon-name></italic> (“<italic><tp:taxon-name><tp:taxon-name-part taxon-name-part-type="species" reg="pillipes">pillipes</tp:taxon-name-part></tp:taxon-name></italic>”) has a smooth mesopleuron, whereas those individuals of <italic><tp:taxon-name><tp:taxon-name-part taxon-name-part-type="genus" reg="Melophorus">M.</tp:taxon-name-part> <tp:taxon-name-part taxon-name-part-type="species" reg="hirsutipes">hirsutipes</tp:taxon-name-part></tp:taxon-name></italic> (“<italic><tp:taxon-name><tp:taxon-name-part taxon-name-part-type="species" reg="pillipes">pillipes</tp:taxon-name-part></tp:taxon-name></italic>”) which have appressed setae on the gaster have a sculptured mesopleuron.</p></tp:treatment-sec><tp:treatment-sec sec-type="description" id="SECID0EHI5O"><title>Minor worker description.</title><p>
            <bold>
              Head.</bold> Head square; posterior margin of head planar or weakly convex; frons shining with superficial shagreenation or microreticulation only; pilosity of frons a mixture of a few well-spaced, erect setae interspersed with appressed setae only. Eye moderate (eye length 0.20–0.49 length of side of head capsule); in full-face view, eyes set at about midpoint of head capsule; in profile, eye set around midline of head capsule; roughly ovoid, eye narrowed posteriad. In full-face view, frontal carinae straight or weakly convex; frontal lobes straight in front of antennal insertion. Anteromedial clypeal margin broadly and evenly convex, or broadly convex with anteromedial <!--PageBreak-->dimple; clypeal psammophore set at or above midpoint of clypeus; palp formula 6,4. Five mandibular teeth in minor worker; mandibles triangular, weakly incurved; third mandibular tooth distinctly shorter than apical tooth and teeth numbers two and four; masticatory margin of mandibles approximately vertical or weakly oblique. <bold>Mesosoma.</bold> Integument of pronotum, mesonotum and mesopleuron shining and microreticulate, microreticulation reduced on humeri; anterior mesosoma in profile broadly convex; appearance of erect pronotal setae long (i.e., longest erect setae longer than length of eye) and unmodified, or short, (i.e., longest erect setae shorter than length of eye) and unmodified, or erect pronotal setae absent; in profile, metanotal groove shallow, broadly V or U-shaped; propodeum shining and smooth or with superficial and almost invisible microsculpture; propodeum smoothly rounded or with indistinct angle, or angulate, propodeal angle blunt; length ratio of propodeal dorsum to its declivity about 1:1; erect propodeal setae variable in number, may be absent; appressed propodeal setulae short, separated by more than own length and inconspicuous; propodeal spiracle situated on or beside declivitous face of propodeum, and shorter (length &lt; 0.50 × height of propodeum). <bold>Petiole.</bold> In profile, petiolar node squamiform; in full-face view, shape of petiolar node uniformly rounded; node shining and smooth throughout. <bold>Gaster.</bold> Gaster shining with superficial microreticulation; pilosity of first gastral tergite consisting of well-spaced, erect and semi-erect setae interspersed with regularly placed appressed setae. <bold>General characters.</bold> Colour of foreparts usually shades of red or orange with brown gaster, occasionally uniformly brown or dark brown.</p></tp:treatment-sec><tp:treatment-sec sec-type="description" id="SECID0ECJ5O"><title>Major worker description.</title><p>
            <bold>
              Head.</bold> Head horizontally rectangular, broader than wide; posterior margin of head planar or weakly concave; cuticle of frons shining and smooth except for piliferous pits, or shining with superficial shagreenation or microreticulation only; pilosity of frons a mixture of a few well-spaced, erect setae interspersed with appressed setae only. Eye moderate (eye length 0.20–0.49 length of head capsule); in full-face view, eyes set above midpoint of head capsule; in profile, eye set anteriad of midline of head capsule; roughly ovoid, eye narrowed posteriad. In full-face view, frontal carinae concave; frontal lobes straight in front of antennal insertion. Anterior clypeal margin broadly convex with anteromedial dimple; clypeal psammophore set at or above midpoint of clypeus; palp formula 6,4. Five mandibular teeth in major worker; mandibles triangular, weakly incurved; third mandibular tooth distinctly shorter than apical tooth and teeth numbers two and 4; masticatory margin of mandibles approximately aligned vertically or weakly oblique. <bold>Mesosoma.</bold> Integument of pronotum, mesonotum and mesopleuron shining with indistinct microsculpture that is most pronounced on lower surfaces; anterior mesosoma in profile broadly convex; erect pronotal setae short, (i.e., shorter than length of eye) and unmodified; in profile, metanotal groove shallow, broadly V- or U-shaped; propodeum shining and shagreenate; propodeum smoothly rounded or with indistinct angle, or angulate, propodeal angle blunt; length ratio of propodeal dorsum to its declivity between 1:1 and 1:2; erect propodeal setae present and abundant (at least a dozen), or present and sparse to moderate (1-12); propodeal spiracle situated on or beside declivitous face of propodeum, and shorter (length less than 0.50 × height of propodeum). <bold>Petiole.</bold> In <!--PageBreak-->profile, petiolar node squamiform; in full-face view, shape of petiolar node generally rounded with median indentation, or tapered with blunt vertex; node shining and faintly shagreenate-microreticulate. <bold>Gaster.</bold> Gaster shining with superficial microreticulation; pilosity of first gastral tergite consisting of well-spaced, erect and semi-erect setae interspersed with regularly spaced appressed setae. <bold>General characters.</bold> Colour of foreparts variably orange, tan or brown, gaster brown to blackish.</p></tp:treatment-sec><tp:treatment-sec sec-type="description" id="SECID0E4J5O"><title>Measurements.</title><p>Worker (n = 8): <abbrev xmlns:xlink="http://www.w3.org/1999/xlink" xlink:title="Cephalic index" id="ABBRID0EDK5O" xlink:type="simple">CI</abbrev> 91–118; <abbrev xmlns:xlink="http://www.w3.org/1999/xlink" xlink:title="Eye index" id="ABBRID0EHK5O" xlink:type="simple">EI</abbrev> 22–39; <abbrev xmlns:xlink="http://www.w3.org/1999/xlink" xlink:title="Eye length" id="ABBRID0ELK5O" xlink:type="simple">EL</abbrev> 0.23–0.34; <abbrev xmlns:xlink="http://www.w3.org/1999/xlink" xlink:title="Head length" id="ABBRID0EPK5O" xlink:type="simple">HL</abbrev> 0.63–1.31; <abbrev xmlns:xlink="http://www.w3.org/1999/xlink" xlink:title="Head width" id="ABBRID0ETK5O" xlink:type="simple">HW</abbrev> 0.58–1.54; <abbrev xmlns:xlink="http://www.w3.org/1999/xlink" xlink:title="Mesosomal length" id="ABBRID0EXK5O" xlink:type="simple">ML</abbrev> 0.90–1.57; <abbrev xmlns:xlink="http://www.w3.org/1999/xlink" xlink:title="Maximum tibial length" id="ABBRID0E2K5O" xlink:type="simple">MTL</abbrev> 0.61–0.98; <abbrev xmlns:xlink="http://www.w3.org/1999/xlink" xlink:title="Propodeal height" id="ABBRID0E6K5O" xlink:type="simple">PpH</abbrev> 0.11–0.19; <abbrev xmlns:xlink="http://www.w3.org/1999/xlink" xlink:title="Propodeal length" id="ABBRID0EDL5O" xlink:type="simple">PpL</abbrev> 0.37–0.65; <abbrev xmlns:xlink="http://www.w3.org/1999/xlink" xlink:title="Scape index" id="ABBRID0EHL5O" xlink:type="simple">SI</abbrev> 73–141; <abbrev xmlns:xlink="http://www.w3.org/1999/xlink" xlink:title="Scape length" id="ABBRID0ELL5O" xlink:type="simple">SL</abbrev> 0.81–1.13.</p></tp:treatment-sec><tp:treatment-sec sec-type="comments" id="SECID0EPL5O"><title>Comments.</title><p>In many ways, this is the archetypal <italic><tp:taxon-name><tp:taxon-name-part taxon-name-part-type="genus" reg="Melophorus">Melophorus</tp:taxon-name-part></tp:taxon-name></italic> and the one most likely to be seen by members of the public in temperate Australia, especially in rural areas. The ant has a more widespread distribution throughout mainland Australia than any other member of the genus, and can be found from the tip of Cape York, in QLD, to the southernmost parts of Victoria. There are, however, no Tasmanian records. The unexceptional appearance of the ant can lead it be confused with several other members of the <italic><tp:taxon-name><tp:taxon-name-part taxon-name-part-type="species" reg="fieldi">fieldi</tp:taxon-name-part></tp:taxon-name></italic> complex, from which it can be distinguished by the combination of the appearance of the appressed setae on the first gastral tergite (separated by more than their length), the moderate eye size in most populations, its relatively short, thick metatibia and the usually glabrous or relatively glabrous mesosoma. Populations that display the ‘<italic><tp:taxon-name><tp:taxon-name-part taxon-name-part-type="species" reg="pillipes">pillipes</tp:taxon-name-part></tp:taxon-name></italic>’ condition – the taxon <italic><tp:taxon-name><tp:taxon-name-part taxon-name-part-type="species" reg="pillipes">pillipes</tp:taxon-name-part></tp:taxon-name></italic> is in fact here relegated to junior synonym status under <italic><tp:taxon-name><tp:taxon-name-part taxon-name-part-type="species" reg="turneri">turneri</tp:taxon-name-part></tp:taxon-name></italic>–are among the most spectacular manifestations of the variation seen in <italic><tp:taxon-name><tp:taxon-name-part taxon-name-part-type="species" reg="turneri">turneri</tp:taxon-name-part></tp:taxon-name></italic>; workers being hairy and shiny, with a brush of fine, straight, erect setae that branch from their tibiae in whorls at a right angle or near, and with a strongly truncate propodeum.</p><p>We acknowledge, however, that what we are here calling ‘<italic><tp:taxon-name><tp:taxon-name-part taxon-name-part-type="species" reg="turneri">turneri</tp:taxon-name-part></tp:taxon-name></italic>’ may prove to be a complex of several species. Apart from wide morphological variability, this possibility is given greater weight by the polyphyletic nature of the genetic evidence. Discontinuous clusters of <italic><tp:taxon-name><tp:taxon-name-part taxon-name-part-type="species" reg="turneri">turneri</tp:taxon-name-part></tp:taxon-name></italic> taxa appear within the clades that comprise the <italic><tp:taxon-name><tp:taxon-name-part taxon-name-part-type="species" reg="fieldi">fieldi</tp:taxon-name-part></tp:taxon-name></italic> complex. Nonetheless, no morphological feature distinguishes any one separated cluster from another. Of the named taxa that are subsumed under ‘<italic><tp:taxon-name><tp:taxon-name-part taxon-name-part-type="species" reg="turneri">turneri</tp:taxon-name-part></tp:taxon-name></italic>’ here, the taxon that is perhaps the best candidate for separate species-level status is <italic><tp:taxon-name><tp:taxon-name-part taxon-name-part-type="genus" reg="Melophorus">M.</tp:taxon-name-part> <tp:taxon-name-part taxon-name-part-type="species" reg="turneri">turneri</tp:taxon-name-part> <tp:taxon-name-part taxon-name-part-type="subspecies" reg="candidus">candidus</tp:taxon-name-part></tp:taxon-name></italic>. However, M346 (<italic><tp:taxon-name><tp:taxon-name-part taxon-name-part-type="genus" reg="Melophorus">M.</tp:taxon-name-part> <tp:taxon-name-part taxon-name-part-type="species" reg="turneri">turneri</tp:taxon-name-part> <tp:taxon-name-part taxon-name-part-type="subspecies" reg="candidus">candidus</tp:taxon-name-part></tp:taxon-name></italic>) groups strongly with M353 (<italic><tp:taxon-name><tp:taxon-name-part taxon-name-part-type="species" reg="turneri">turneri</tp:taxon-name-part></tp:taxon-name></italic>) based on the COI gene. This form is most often encountered in cooler, temperate areas of Australia such as the Adelaide hills and parts of Victoria. The workers of this morphotype are small, compact <italic><tp:taxon-name><tp:taxon-name-part taxon-name-part-type="species" reg="turneri">turneri</tp:taxon-name-part></tp:taxon-name></italic> with a large eye and often but not always a convex mesonotum (reminiscent of <italic><tp:taxon-name><tp:taxon-name-part taxon-name-part-type="genus" reg="Melophorus">M.</tp:taxon-name-part> <tp:taxon-name-part taxon-name-part-type="species" reg="perthensis">perthensis</tp:taxon-name-part></tp:taxon-name></italic>, but the propodeum is not protuberant and is the typical one found in <italic><tp:taxon-name><tp:taxon-name-part taxon-name-part-type="genus" reg="Melophorus">M.</tp:taxon-name-part> <tp:taxon-name-part taxon-name-part-type="species" reg="turneri">turneri</tp:taxon-name-part></tp:taxon-name></italic>). These ants also have a shining appearance and are generally convergent upon <italic><tp:taxon-name><tp:taxon-name-part taxon-name-part-type="genus" reg="Melophorus">Melophorus</tp:taxon-name-part> <tp:taxon-name-part taxon-name-part-type="species" reg="bruneus">bruneus</tp:taxon-name-part></tp:taxon-name></italic> in their morphology. Some minor workers of this form are also strongly morphologically convergent on <italic><tp:taxon-name><tp:taxon-name-part taxon-name-part-type="genus" reg="Melophorus">M.</tp:taxon-name-part> <tp:taxon-name-part taxon-name-part-type="species" reg="major">major</tp:taxon-name-part></tp:taxon-name></italic> but the psammophore is placed well above the anterior clypeal margin. Others are more gracile. Some workers are glabrous, while others have a couple to several long, erect setae on the mesosoma and sometimes the antennal scape. Overall, among the more conspicuous morphs there are many others which seem to intergrade with other morphotypes of <italic><tp:taxon-name><tp:taxon-name-part taxon-name-part-type="genus" reg="Melophorus">M.</tp:taxon-name-part> <tp:taxon-name-part taxon-name-part-type="species" reg="turneri">turneri</tp:taxon-name-part></tp:taxon-name></italic>. Several samples of large-eyed <italic><tp:taxon-name><tp:taxon-name-part taxon-name-part-type="genus" reg="Melophorus">M.</tp:taxon-name-part> <tp:taxon-name-part taxon-name-part-type="species" reg="turneri">turneri</tp:taxon-name-part></tp:taxon-name></italic> workers have been sequenced, these coming from populations in <!--PageBreak-->the Pilbara which lack the bulbous mesonotum. The results do not point to uniqueness. Since no common diagnostic character or characters can be derived for <italic><tp:taxon-name><tp:taxon-name-part taxon-name-part-type="genus" reg="Melophorus">M.</tp:taxon-name-part> <tp:taxon-name-part taxon-name-part-type="species" reg="turneri">turneri</tp:taxon-name-part> <tp:taxon-name-part taxon-name-part-type="subspecies" reg="candidus">candidus</tp:taxon-name-part></tp:taxon-name></italic>, this species becomes a junior synonym in this monograph.</p><p>In contrast to <italic><tp:taxon-name><tp:taxon-name-part taxon-name-part-type="genus" reg="Melophorus">M.</tp:taxon-name-part> <tp:taxon-name-part taxon-name-part-type="species" reg="turneri">turneri</tp:taxon-name-part> <tp:taxon-name-part taxon-name-part-type="subspecies" reg="candidus">candidus</tp:taxon-name-part></tp:taxon-name></italic>, <italic><tp:taxon-name><tp:taxon-name-part taxon-name-part-type="genus" reg="Melophorus">Melophorus</tp:taxon-name-part> <tp:taxon-name-part taxon-name-part-type="species" reg="turneri">turneri</tp:taxon-name-part> <tp:taxon-name-part taxon-name-part-type="subspecies" reg="aesopus">aesopus</tp:taxon-name-part></tp:taxon-name></italic> Forel and <italic><tp:taxon-name><tp:taxon-name-part taxon-name-part-type="genus" reg="Melophorus">Melophorus</tp:taxon-name-part> <tp:taxon-name-part taxon-name-part-type="species" reg="turneri">turneri</tp:taxon-name-part></tp:taxon-name></italic> Forel itself appear to belong to the same lineage of large-bodied, dark <italic><tp:taxon-name><tp:taxon-name-part taxon-name-part-type="species" reg="turneri">turneri</tp:taxon-name-part></tp:taxon-name></italic>, and do not differ in any particulars. The former name therefore becomes a junior synonym in this work. <italic><tp:taxon-name><tp:taxon-name-part taxon-name-part-type="genus" reg="Melophorus">Melophorus</tp:taxon-name-part> <tp:taxon-name-part taxon-name-part-type="species" reg="pillipes">pillipes</tp:taxon-name-part></tp:taxon-name></italic> includes some of the most spectacularly beautiful of the small <italic><tp:taxon-name><tp:taxon-name-part taxon-name-part-type="genus" reg="Melophorus">Melophorus</tp:taxon-name-part></tp:taxon-name></italic>. Apart from the strange condition that leads to conspicuous hairiness, <italic><tp:taxon-name><tp:taxon-name-part taxon-name-part-type="genus" reg="Melophorus">Melophorus</tp:taxon-name-part> <tp:taxon-name-part taxon-name-part-type="species" reg="pillipes">pillipes</tp:taxon-name-part></tp:taxon-name></italic> includes populations that exhibit a very glassy cuticle that is aesthetically pleasing for the researcher. These ants tend to have a high node and a straight mesonotum and long, fine, flexuous setae on the head and body and whorls of long, fine, straight setae on the legs and antennal scape. However, they cannot be discretely categorized since length and abundance of pilosity, height of node and degree of sculpture vary from the extreme to workers that have a few straight, fine, <italic><tp:taxon-name><tp:taxon-name-part taxon-name-part-type="species" reg="pillipes">pillipes</tp:taxon-name-part></tp:taxon-name></italic>-type setae on the legs and antennae and perhaps the head and mesosoma. These latter ants also have some degree of fine cuticular sculpture. The very spectacular <italic><tp:taxon-name><tp:taxon-name-part taxon-name-part-type="genus" reg="Melophorus">M.</tp:taxon-name-part> <tp:taxon-name-part taxon-name-part-type="species" reg="pillipes">pillipes</tp:taxon-name-part></tp:taxon-name></italic> that are mostly found in eastern Australia with a few pockets of occurrence in the top end have not been sequenced. However, the apparent spectrum of worker phenotypes from very smooth, shining and hairy to the normal appearance of <italic><tp:taxon-name><tp:taxon-name-part taxon-name-part-type="genus" reg="Melophorus">M.</tp:taxon-name-part> <tp:taxon-name-part taxon-name-part-type="species" reg="turneri">turneri</tp:taxon-name-part></tp:taxon-name></italic> with a few <italic><tp:taxon-name><tp:taxon-name-part taxon-name-part-type="species" reg="pillipes">pillipes</tp:taxon-name-part></tp:taxon-name></italic>-type setae on the legs (but short, as in <italic><tp:taxon-name><tp:taxon-name-part taxon-name-part-type="genus" reg="Melophorus">M.</tp:taxon-name-part> <tp:taxon-name-part taxon-name-part-type="species" reg="microtriches">microtriches</tp:taxon-name-part></tp:taxon-name></italic> rather than long as in the spectacular morphotype) makes phenotypic plasticity a more parsimonious explanation of the phenomenon than genetic uniqueness to our mind. We therefore provisionally synonymize <italic><tp:taxon-name><tp:taxon-name-part taxon-name-part-type="genus" reg="Melophorus">M.</tp:taxon-name-part> <tp:taxon-name-part taxon-name-part-type="species" reg="pillipes">pillipes</tp:taxon-name-part></tp:taxon-name></italic> under <italic><tp:taxon-name><tp:taxon-name-part taxon-name-part-type="genus" reg="Melophorus">M.</tp:taxon-name-part> <tp:taxon-name-part taxon-name-part-type="species" reg="turneri">turneri</tp:taxon-name-part></tp:taxon-name></italic> as an interesting variation on a theme. However, we acknowledge an investigation of the relationship between ‘<italic><tp:taxon-name><tp:taxon-name-part taxon-name-part-type="species" reg="pillipes">pillipes</tp:taxon-name-part></tp:taxon-name></italic>’ type ants and conventional <italic><tp:taxon-name><tp:taxon-name-part taxon-name-part-type="genus" reg="Melophorus">Melophorus</tp:taxon-name-part> <tp:taxon-name-part taxon-name-part-type="species" reg="turneri">turneri</tp:taxon-name-part></tp:taxon-name></italic> workers would be a worthwhile specialized project to explore in greater depth.</p><p>We here designate the <named-content xmlns:xlink="http://www.w3.org/1999/xlink" content-type="dwc:institutional_code" xlink:type="simple">ANIC</named-content> syntype major worker of <italic><tp:taxon-name><tp:taxon-name-part taxon-name-part-type="genus" reg="Melophorus">M.</tp:taxon-name-part> <tp:taxon-name-part taxon-name-part-type="species" reg="turneri">turneri</tp:taxon-name-part></tp:taxon-name></italic> as the lectotype to fix the name for this variable taxon, the remaining workers held in <named-content xmlns:xlink="http://www.w3.org/1999/xlink" content-type="dwc:institutional_code" xlink:type="simple">MHNG</named-content> becoming paralectotypes.</p><p>This very common ant has been taken from a great variety of habitats but mallee scrub and sandy soils predominate in the label data. However, <italic><tp:taxon-name><tp:taxon-name-part taxon-name-part-type="genus" reg="Melophorus">M.</tp:taxon-name-part> <tp:taxon-name-part taxon-name-part-type="species" reg="turneri">turneri</tp:taxon-name-part></tp:taxon-name></italic> has even been taken amid mangroves (Port Adelaide, South Australia)! In Western Australia the species is one of a small number of native ants regularly collected in paddocks. The ant is therefore likely to be an adaptable generalist.</p><fig id="F210" position="float" orientation="portrait"><label>Figure 73.</label><caption><p>
          <italic><tp:taxon-name><tp:taxon-name-part taxon-name-part-type="genus" reg="Melophorus">Melophorus</tp:taxon-name-part> <tp:taxon-name-part taxon-name-part-type="species" reg="turneri">turneri</tp:taxon-name-part></tp:taxon-name></italic> Forel: <named-content xmlns:xlink="http://www.w3.org/1999/xlink" content-type="dwc:institutional_code" xlink:type="simple">ANIC</named-content> ‘<italic><tp:taxon-name><tp:taxon-name-part taxon-name-part-type="species" reg="turneri">turneri</tp:taxon-name-part></tp:taxon-name><tp:taxon-name><tp:taxon-name-part taxon-name-part-type="species" reg="aesopus">aesopus</tp:taxon-name-part></tp:taxon-name></italic>’ major worker syntype (CAS0172012) frons (<bold>a</bold>), profile (<bold>b</bold>) and dorsum (<bold>c</bold>); <named-content xmlns:xlink="http://www.w3.org/1999/xlink" content-type="dwc:institutional_code" xlink:type="simple">MCZ</named-content> ‘<italic><tp:taxon-name><tp:taxon-name-part taxon-name-part-type="species" reg="turneri">turneri</tp:taxon-name-part></tp:taxon-name><tp:taxon-name><tp:taxon-name-part taxon-name-part-type="species" reg="aesopus">aesopus</tp:taxon-name-part></tp:taxon-name></italic>’ major worker syntype (MCZC00023031) frons (<bold>d</bold>), profile (<bold>e</bold>) and dorsum (<bold>f</bold>); <named-content xmlns:xlink="http://www.w3.org/1999/xlink" content-type="dwc:institutional_code" xlink:type="simple">BMNH</named-content> ‘<italic><tp:taxon-name><tp:taxon-name-part taxon-name-part-type="species" reg="turneri">turneri</tp:taxon-name-part></tp:taxon-name><tp:taxon-name><tp:taxon-name-part taxon-name-part-type="species" reg="candida">candida</tp:taxon-name-part></tp:taxon-name></italic>’ major worker syntype (<named-content xmlns:xlink="http://www.w3.org/1999/xlink" content-type="dwc:institutional_code" xlink:type="simple">BMNH</named-content> Arnold Coll. BM 1934-354) frons (<bold>g</bold>), profile (<bold>h</bold>) and dorsum (<bold>i</bold>); <named-content xmlns:xlink="http://www.w3.org/1999/xlink" content-type="dwc:institutional_code" xlink:type="simple">BMNH</named-content> ‘<italic><tp:taxon-name><tp:taxon-name-part taxon-name-part-type="species" reg="turneri">turneri</tp:taxon-name-part></tp:taxon-name><tp:taxon-name><tp:taxon-name-part taxon-name-part-type="species" reg="candida">candida</tp:taxon-name-part></tp:taxon-name></italic>’ minor worker syntype (<named-content xmlns:xlink="http://www.w3.org/1999/xlink" content-type="dwc:institutional_code" xlink:type="simple">BMNH</named-content>: same card and labels as for major worker) frons (<bold>j</bold>), profile (<bold>k</bold>) and dorsum (<bold>l</bold>); <named-content xmlns:xlink="http://www.w3.org/1999/xlink" content-type="dwc:institutional_code" xlink:type="simple">MCZ</named-content> ‘<italic><tp:taxon-name><tp:taxon-name-part taxon-name-part-type="species" reg="pillipes">pillipes</tp:taxon-name-part></tp:taxon-name></italic>’ major worker syntype (<named-content xmlns:xlink="http://www.w3.org/1999/xlink" content-type="dwc:institutional_code" xlink:type="simple">MCZ</named-content>: Cotype 23032) frons (<bold>m</bold>), profile (<bold>n</bold>) and dorsum (<bold>o</bold>); <named-content xmlns:xlink="http://www.w3.org/1999/xlink" content-type="dwc:institutional_code" xlink:type="simple">MCZ</named-content> ‘<italic><tp:taxon-name><tp:taxon-name-part taxon-name-part-type="species" reg="pillipes">pillipes</tp:taxon-name-part></tp:taxon-name></italic>’ minor worker syntype (<named-content xmlns:xlink="http://www.w3.org/1999/xlink" content-type="dwc:institutional_code" xlink:type="simple">MCZ</named-content>: Cotype 23032) frons (<bold>p</bold>), profile (<bold>q</bold>) and dorsum (<bold>r</bold>); ‘<italic><tp:taxon-name><tp:taxon-name-part taxon-name-part-type="species" reg="turneri">turneri</tp:taxon-name-part></tp:taxon-name></italic>’ non–type major worker (ANIC32-059628) frons (<bold>s</bold>), profile (<bold>t</bold>) and dorsum (<bold>u</bold>); ‘<italic><tp:taxon-name><tp:taxon-name-part taxon-name-part-type="species" reg="turneri">turneri</tp:taxon-name-part></tp:taxon-name></italic>’ non–type minor worker (ANIC32-900192) frons (<bold>v</bold>), profile (<bold>w</bold>) and dorsum (<bold>x</bold>); distribution map for the species for the species (<bold>y</bold>). Low resolution scale bars: 0.5 mm (<bold>w, x</bold>); 0.2 mm (<bold>v</bold>).</p></caption></fig></tp:treatment-sec><ref-list><ref id="B44"><mixed-citation xmlns:xlink="http://www.w3.org/1999/xlink" xlink:type="simple">
          <person-group><name name-style="western"><surname>Forel</surname><given-names>A</given-names></name></person-group> (<year>1910</year>) <article-title>Formicides australiens reçus de MM. Froggatt et Rowland Turner.</article-title> <source>Revue Suisse de Zoologie</source> <volume>18</volume>: <fpage>1</fpage>–<lpage>94</lpage>. <ext-link xlink:type="simple" ext-link-type="uri" xlink:href="http://www.antwiki.org/wiki/images/6/64/Forel_1910b.pdf">http://www.antwiki.org/wiki/images/6/64/Forel_1910b.pdf</ext-link></mixed-citation></ref><ref id="B85"><mixed-citation xmlns:xlink="http://www.w3.org/1999/xlink" xlink:type="simple">
          <person-group><name name-style="western"><surname>Wheeler</surname><given-names>WM</given-names></name></person-group> (<year>1935</year>) <article-title>Myrmecological notes.</article-title> <source>Psyche (Cambridge)</source> <volume>42</volume>: <fpage>68</fpage>–<lpage>72</lpage>. <ext-link xlink:type="simple" ext-link-type="uri" xlink:href="http://psyche.entclub.org/pdf/42/42-068.pdf">http://psyche.entclub.org/pdf/42/42-068.pdf</ext-link></mixed-citation></ref><ref id="B75"><mixed-citation xmlns:xlink="http://www.w3.org/1999/xlink" xlink:type="simple">
          <person-group><name name-style="western"><surname>Viehmeyer</surname><given-names>H</given-names></name></person-group> (<year>1914</year>) <article-title>Neue und unvollständig bekannte Ameisen der alten Welt. Archiv fur Naturgeschichte.</article-title> <source>(A)</source> <volume>79</volume>(<issue>12</issue>): <fpage>24</fpage>–<lpage>60</lpage>. <ext-link xlink:type="simple" ext-link-type="uri" xlink:href="http://research.amnh.org/entomology/social_insects/ants/publications/2925/2925.pdf">http://research.amnh.org/entomology/social_insects/ants/publications/2925/2925.pdf</ext-link></mixed-citation></ref><ref id="B67"><mixed-citation xmlns:xlink="http://www.w3.org/1999/xlink" xlink:type="simple">
          <person-group><name name-style="western"><surname>Santschi</surname><given-names>F</given-names></name></person-group> (<year>1919</year>) <article-title>Cinq notes myrmécologiques.</article-title> <source>Bulletin de la Société Vaudoise des Sciences Naturelles</source> <volume>52</volume>: <fpage>325</fpage>–<lpage>350</lpage>. <ext-link xlink:type="simple" ext-link-type="uri" xlink:href="http://www.antwiki.org/wiki/images/a/ab/Santschi_1919a.pdf">http://www.antwiki.org/wiki/images/a/ab/Santschi_1919a.pdf</ext-link></mixed-citation></ref></ref-list></tp:taxon-treatment>
