# Supplementary material for: Revision of the ant genus Melophorus (Hymenoptera, Formicidae)
Source: Zookeys. 2017 Sep 20;(700):1–420. doi: 10.3897/zookeys.700.11784 (PMC5711039; doi:10.3897/zookeys.700.11784)
Supplement: XML Treatment for Melophorus oblongiceps [file zookeys.700.11784-treatment70.xml]

<!DOCTYPE tp:taxon-treatment
  PUBLIC "-//TaxonX//DTD Taxonomic Treatment Publishing DTD v0 20100105//EN" "tax-treatment-NSO.dtd">
<tp:taxon-treatment xmlns:tp="http://www.plazi.org/taxpub"><tp:treatment-meta><kwd-group><label>Taxon classification</label><kwd><named-content xmlns:xlink="http://www.w3.org/1999/xlink" content-type="kingdom">Animalia</named-content></kwd><kwd><named-content xmlns:xlink="http://www.w3.org/1999/xlink" content-type="order">Hymenoptera</named-content></kwd><kwd><named-content xmlns:xlink="http://www.w3.org/1999/xlink" content-type="family">Formicidae</named-content></kwd></kwd-group><mixed-citation publication-type="journal"><person-group><name><surname>Heterick</surname><given-names>Brian E.</given-names></name><name><surname>Castalanelli</surname><given-names>Mark</given-names></name><name><surname>Shattuck</surname><given-names>Steve O.</given-names></name></person-group><article-title>Revision of the ant genus <italic><tp:taxon-name><tp:taxon-name-part taxon-name-part-type="genus" reg="Melophorus">Melophorus</tp:taxon-name-part></tp:taxon-name></italic> (<tp:taxon-name><tp:taxon-name-part taxon-name-part-type="order">Hymenoptera</tp:taxon-name-part></tp:taxon-name>, <tp:taxon-name><tp:taxon-name-part taxon-name-part-type="family">Formicidae</tp:taxon-name-part></tp:taxon-name>)</article-title><source>Zookeys</source><day>20</day><month>9</month><year>2017</year><volume>2017</volume><issue>700</issue><fpage>1</fpage><lpage>420</lpage><pub-id pub-id-type="doi">10.3897/zookeys.700.11784</pub-id></mixed-citation></tp:treatment-meta><tp:nomenclature><tp:taxon-name>
            <tp:taxon-name-part taxon-name-part-type="genus" reg="Melophorus">Melophorus</tp:taxon-name-part>
            <tp:taxon-name-part taxon-name-part-type="species" reg="oblongiceps">oblongiceps</tp:taxon-name-part>
            <object-id xmlns:xlink="http://www.w3.org/1999/xlink" content-type="zoobank" xlink:type="simple">http://zoobank.org/2ABCECE5-E372-4A5A-B595-CA9A05FD5EDC</object-id>
          </tp:taxon-name><tp:taxon-authority>Heterick, Castalanelli &amp; Shattuck</tp:taxon-authority><tp:taxon-status xmlns:xlink="http://www.w3.org/1999/xlink" xlink:type="simple">sp. n.</tp:taxon-status></tp:nomenclature><tp:treatment-sec sec-type="Types" id="SECID0EOU6O"><title>Types.</title><p>Holotype minor worker (bottom ant) from c. 7 km SE of William Creek <named-content xmlns:xlink="http://www.w3.org/1999/xlink" content-type="dwc:verbatimCoordinates" xlink:type="simple"><named-content content-type="geo-json" specific-use="{&#34;type&#34;:&#34;Point&#34;,&#34;coordinates&#34;:[136.240000,-28.570000]}" id="NCID0EAV6O" xlink:type="simple">28.57S× 136.24E</named-content></named-content>, South Australia, 22 September 1972, J. E. Feehan, <named-content xmlns:xlink="http://www.w3.org/1999/xlink" content-type="dwc:institutional_code" xlink:type="simple">ANIC</named-content> Ants Vial 16.64 [ANIC32-900057] (<named-content xmlns:xlink="http://www.w3.org/1999/xlink" content-type="dwc:institutional_code" xlink:type="simple">ANIC</named-content>). Paratypes: major worker and media worker on same pin and with same details as holotype (<named-content xmlns:xlink="http://www.w3.org/1999/xlink" content-type="dwc:institutional_code" xlink:type="simple">ANIC</named-content>); 2 major workers and a minor worker from Sulphur Peninsula, Lake Eyre North, South Australia, 21 August 1967, G.P. Cross &amp; F.J. Mitchell, nests in damp margin of Lake Eyre, S.A. Mus. specs. [ANIC32-900056] (<named-content xmlns:xlink="http://www.w3.org/1999/xlink" content-type="dwc:institutional_code" xlink:type="simple">BMNH</named-content>); major worker, media worker and minor worker from Sulphur Peninsula on separate pin with same details as the immediately preceding, but without <named-content xmlns:xlink="http://www.w3.org/1999/xlink" content-type="dwc:institutional_code" xlink:type="simple">ANIC</named-content> number (SAM)minor worker and 4 major workers from Curdimurka, South Australia, 1 April 1972, B.B. Lowery, in soft, damp mud margin of Lake Eyre (<named-content xmlns:xlink="http://www.w3.org/1999/xlink" content-type="dwc:institutional_code" xlink:type="simple">MCZ</named-content>).</p></tp:treatment-sec><tp:treatment-sec sec-type="material" id="SECID0ECY6O"><title>Other material examined.</title><p>
            <bold>South Australia</bold>: Curdimurka (Lowery, B.B.), Lake Harris (Hudson, P. [M340]).</p></tp:treatment-sec><tp:treatment-sec sec-type="diagnosis" id="SECID0EKY6O"><title>Diagnosis.</title><p>
            <italic><tp:taxon-name><tp:taxon-name-part taxon-name-part-type="genus" reg="Melophorus">Melophorus</tp:taxon-name-part> <tp:taxon-name-part taxon-name-part-type="species" reg="oblongiceps">oblongiceps</tp:taxon-name-part></tp:taxon-name></italic> can be placed in the <italic><tp:taxon-name><tp:taxon-name-part taxon-name-part-type="genus" reg="Melophorus">M.</tp:taxon-name-part> <tp:taxon-name-part taxon-name-part-type="species" reg="biroi">biroi</tp:taxon-name-part></tp:taxon-name></italic> species-group on the basis of the characters of the clypeus, propodeum, mandible and palps. However, it occupies a separate, monotypic species-complex. <italic><tp:taxon-name><tp:taxon-name-part taxon-name-part-type="genus" reg="Melophorus">Melophorus</tp:taxon-name-part> <tp:taxon-name-part taxon-name-part-type="species" reg="oblongiceps">oblongiceps</tp:taxon-name-part></tp:taxon-name></italic> can be determined by the following characters: major and minor workers with a combination of long mandibles (i.e., the apical tooth of the retracted mandible reaches to at least the tentorial pit on the opposite side of the head capsule), similar appearance of the head capsule in major and minor workers and short maxillary palps (segments four to six combined barely longer than segment three), in profile, the entire palp reaching only to the middle of the venter of the head capsule in the minor worker when the head is moderately inclined. The head of the major worker is without a short, massive, elbowed mandible directed posteriad. All workers possess five mandibular teeth; the median sector of clypeus is uniformly convex and moderately protuberant with a small, blunt angle at the midpoint of the anterior clypeal margin.</p></tp:treatment-sec><tp:treatment-sec sec-type="description" id="SECID0EH26O"><title>Minor worker description.</title><p>
            <bold>
              Head.</bold> Head square; posterior margin of head planar or weakly convex; frons shining with superficial shagreenation or microreticulation only; pilosity of frons a mixture of short, erect and semi-erect setae interspersed with shorter decumbent setae and well-spaced, short, appressed setae. Eye moderate (eye length 0.20–0.49 length of side of head capsule); in full-face view, eyes set above midpoint of head capsule; in profile, eye set anteriad of midline of head capsule; eyes elliptical or slightly reniform. In full-face view, frontal carinae distinctly concave; frontal lobes straight in front of antennal insertion. <!--PageBreak-->Anteromedial clypeal margin broadly and evenly convex; clypeal psammophore set at or just above anterior clypeal margin; palp formula 6,4. Five mandibular teeth in minor worker; mandibles triangular, weakly incurved; third mandibular tooth distinctly shorter than apical <!--PageBreak-->tooth and teeth numbers two and four; masticatory margin of mandibles approximately vertical or weakly oblique. <bold>Mesosoma</bold>. Integument of pronotum, mesonotum and mesopleuron moderately shining and shagreenate throughout; anterior mesosoma in profile broadly convex; appearance of erect pronotal setae short, (i.e., longest erect setae shorter than length of eye) and unmodified, or erect pronotal setae absent; in profile, metanotal groove shallow, broadly V or U-shaped; propodeum shining and microreticulate; propodeum always smoothly rounded; propodeal dorsum and declivity confluent; erect propodeal setae always absent; appressed propodeal setulae short, separated by more than own length and inconspicuous; propodeal spiracle situated on or beside declivitous face of propodeum, and shorter (length &lt; 0.50 × height of propodeum). <bold>Petiole.</bold> In profile, petiolar node squamiform; in full-face view, shape of petiolar node uniformly rounded; node shining and smooth with vestigial sculpture. <bold>Gaster.</bold> Gaster shining with superficial microreticulation; pilosity of first gastral tergite consisting of a mixture of curved, erect and semi-erect setae and decumbent and appressed setae that form a variable pubescence. <bold>General characters.</bold> Colour russet.</p></tp:treatment-sec><tp:treatment-sec sec-type="description" id="SECID0EE36O"><title>Major worker description.</title><p>
            <bold>
              Head.</bold> Head horizontally rectangular, broader than wide; posterior margin of head weakly concave; cuticle of frons shining with superficial shagreenation or microreticulation only; pilosity of frons a mixture of well-spaced, distinctly longer erect and semi-erect setae interspersed with shorter decumbent setae. Eye moderate (eye length 0.20–0.49 length of head capsule); in full-face view, eyes set above midpoint of head capsule; in profile, eye set anteriad of midline of head capsule; eyes elliptical. In full-face view, frontal carinae distinctly concave; frontal lobes straight in front of antennal insertion. Anterior clypeal margin broadly and evenly convex; clypeal psammophore set at or just above anterior clypeal margin; palp formula 6,4. Five mandibular teeth in major worker; mandibles triangular, weakly incurved; third mandibular tooth distinctly shorter than apical tooth and teeth numbers two and four; masticatory margin of mandibles approximately aligned vertically or weakly oblique. <bold>Mesosoma.</bold> Integument of pronotum, mesonotum and mesopleuron shining with very superficial microreticulation, entire lower mesopleuron distinctly shagreenate; anterior mesosoma in profile broadly convex; erect pronotal setae short, (i.e., shorter than length of eye) and unmodified; in profile, metanotal groove shallow, broadly V- or U-shaped; propodeum shining and microreticulate; propodeum smoothly rounded or with indistinct angle; propodeal dorsum and declivity confluent; erect propodeal setae present and abundant (at least a dozen); appressed propodeal setae long, each reaching setae behind and in front, but not forming pubescence; propodeal spiracle situated on or beside declivitous face of propodeum, and shorter (length less than 0.50 × height of propodeum). <bold>Petiole.</bold> In profile, petiolar node squamiform; in full-face view, shape of petiolar node tapered with blunt vertex, or tapered with sharp vertex; node shining and distinctly microreticulate. <bold>Gaster.</bold> Gaster shining with superficial microreticulation; pilosity of first gastral tergite consisting of a mixture of curved, erect and semi- erect setae and decumbent setae that form a variable pubescence. <bold>General characters.</bold> Colour russet.</p></tp:treatment-sec><tp:treatment-sec sec-type="description" id="SECID0E436O"><title>Measurements.</title><p>Worker (n = 2): <abbrev xmlns:xlink="http://www.w3.org/1999/xlink" xlink:title="Cephalic index" id="ABBRID0ED46O" xlink:type="simple">CI</abbrev> 104–114; <abbrev xmlns:xlink="http://www.w3.org/1999/xlink" xlink:title="Eye index" id="ABBRID0EH46O" xlink:type="simple">EI</abbrev> 18–26; <abbrev xmlns:xlink="http://www.w3.org/1999/xlink" xlink:title="Eye length" id="ABBRID0EL46O" xlink:type="simple">EL</abbrev> 0.23–0.35; <abbrev xmlns:xlink="http://www.w3.org/1999/xlink" xlink:title="Head length" id="ABBRID0EP46O" xlink:type="simple">HL</abbrev> 0.86–1.74; <abbrev xmlns:xlink="http://www.w3.org/1999/xlink" xlink:title="Head width" id="ABBRID0ET46O" xlink:type="simple">HW</abbrev> 0.89–1.98; <abbrev xmlns:xlink="http://www.w3.org/1999/xlink" xlink:title="Mesosomal length" id="ABBRID0EX46O" xlink:type="simple">ML</abbrev> 1.26–2.22; <abbrev xmlns:xlink="http://www.w3.org/1999/xlink" xlink:title="Maximum tibial length" id="ABBRID0E246O" xlink:type="simple">MTL</abbrev> 1.01–1.48; <abbrev xmlns:xlink="http://www.w3.org/1999/xlink" xlink:title="Propodeal height" id="ABBRID0E646O" xlink:type="simple">PpH</abbrev> 0.13–0.21; <abbrev xmlns:xlink="http://www.w3.org/1999/xlink" xlink:title="Propodeal length" id="ABBRID0ED56O" xlink:type="simple">PpL</abbrev> 0.49–0.86; <abbrev xmlns:xlink="http://www.w3.org/1999/xlink" xlink:title="Scape index" id="ABBRID0EH56O" xlink:type="simple">SI</abbrev> 71–121; <abbrev xmlns:xlink="http://www.w3.org/1999/xlink" xlink:title="Scape length" id="ABBRID0EL56O" xlink:type="simple">SL</abbrev> 1.08–1.42.</p></tp:treatment-sec><tp:treatment-sec sec-type="comments" id="SECID0EP56O"><title>Comments.</title><p>
            <italic><tp:taxon-name><tp:taxon-name-part taxon-name-part-type="genus" reg="Melophorus">Melophorus</tp:taxon-name-part> <tp:taxon-name-part taxon-name-part-type="species" reg="oblongiceps">oblongiceps</tp:taxon-name-part></tp:taxon-name></italic> appears to be restricted to the damp terrestrial environment around Lake Eyre, SA. This species resembles some members of the <!--PageBreak--><italic><tp:taxon-name><tp:taxon-name-part taxon-name-part-type="species" reg="fieldi">fieldi</tp:taxon-name-part></tp:taxon-name></italic> and <italic><tp:taxon-name><tp:taxon-name-part taxon-name-part-type="species" reg="wheeleri">wheeleri</tp:taxon-name-part></tp:taxon-name></italic> complexes, but can be distinguished by the similar appearance of the different subcastes of workers, the short palps and the non-massive five-toothed mandibles. The habits of the ant have not been documented but it may have some specializations, since the only ecological notes mentioned on labels indicate it nests and forages in the damp margins at the edge of Lake Eyre. Sequencing of one specimen has been largely unsuccessful, but sufficient to indicate the species may belong somewhere in the vicinity of the <italic><tp:taxon-name><tp:taxon-name-part taxon-name-part-type="genus" reg="Melophorus">M.</tp:taxon-name-part> <tp:taxon-name-part taxon-name-part-type="species" reg="wheeleri">wheeleri</tp:taxon-name-part></tp:taxon-name></italic> complex.</p></tp:treatment-sec><tp:treatment-sec sec-type="etymology" id="SECID0EBAAQ"><title>Etymology.</title><p>Latin <italic>oblongus</italic> (‘longer than broad’) plus -<italic>ceps</italic> (‘-headed’ [from <italic>caput</italic>]); adjective in the nominative singular.</p><fig id="F212" position="float" orientation="portrait"><label>Figure 75.</label><caption><p>
          <italic><tp:taxon-name><tp:taxon-name-part taxon-name-part-type="genus" reg="Melophorus">Melophorus</tp:taxon-name-part> <tp:taxon-name-part taxon-name-part-type="species" reg="oblongiceps">oblongiceps</tp:taxon-name-part></tp:taxon-name></italic> sp. n.: major worker paratype (ANIC32-900057–top ant) frons (<bold>a</bold>), profile (<bold>b</bold>) and dorsum (<bold>c</bold>); minor worker holotype (ANIC32-900057–bottom ant) frons (<bold>d</bold>), profile (<bold>e</bold>) and dorsum (<bold>f</bold>); distribution map for the species (<bold>g</bold>). Low resolution scale bars: 1 mm (<bold>b, c</bold>); 0.5 mm (<bold>a, d–f</bold>).</p></caption><graphic xmlns:xlink="http://www.w3.org/1999/xlink" xlink:href="zookeys-700-001-g212.jpg" position="float" orientation="portrait" xlink:type="simple" id="oo_156781.jpg"/></fig></tp:treatment-sec></tp:taxon-treatment>
