# Supplementary material for: Revision of the ant genus Melophorus (Hymenoptera, Formicidae)
Source: Zookeys. 2017 Sep 20;(700):1–420. doi: 10.3897/zookeys.700.11784 (PMC5711039; doi:10.3897/zookeys.700.11784)
Supplement: XML Treatment for Melophorus caeruleoviolaceus [file zookeys.700.11784-treatment72.xml]

<!DOCTYPE tp:taxon-treatment
  PUBLIC "-//TaxonX//DTD Taxonomic Treatment Publishing DTD v0 20100105//EN" "tax-treatment-NSO.dtd">
<tp:taxon-treatment xmlns:tp="http://www.plazi.org/taxpub"><tp:treatment-meta><kwd-group><label>Taxon classification</label><kwd><named-content xmlns:xlink="http://www.w3.org/1999/xlink" content-type="kingdom">Animalia</named-content></kwd><kwd><named-content xmlns:xlink="http://www.w3.org/1999/xlink" content-type="order">Hymenoptera</named-content></kwd><kwd><named-content xmlns:xlink="http://www.w3.org/1999/xlink" content-type="family">Formicidae</named-content></kwd></kwd-group><mixed-citation publication-type="journal"><person-group><name><surname>Heterick</surname><given-names>Brian E.</given-names></name><name><surname>Castalanelli</surname><given-names>Mark</given-names></name><name><surname>Shattuck</surname><given-names>Steve O.</given-names></name></person-group><article-title>Revision of the ant genus <italic><tp:taxon-name><tp:taxon-name-part taxon-name-part-type="genus" reg="Melophorus">Melophorus</tp:taxon-name-part></tp:taxon-name></italic> (<tp:taxon-name><tp:taxon-name-part taxon-name-part-type="order">Hymenoptera</tp:taxon-name-part></tp:taxon-name>, <tp:taxon-name><tp:taxon-name-part taxon-name-part-type="family">Formicidae</tp:taxon-name-part></tp:taxon-name>)</article-title><source>Zookeys</source><day>20</day><month>9</month><year>2017</year><volume>2017</volume><issue>700</issue><fpage>1</fpage><lpage>420</lpage><pub-id pub-id-type="doi">10.3897/zookeys.700.11784</pub-id></mixed-citation></tp:treatment-meta><tp:nomenclature><tp:taxon-name>
            <tp:taxon-name-part taxon-name-part-type="genus" reg="Melophorus">Melophorus</tp:taxon-name-part>
            <tp:taxon-name-part taxon-name-part-type="species" reg="caeruleoviolaceus">caeruleoviolaceus</tp:taxon-name-part>
            <object-id xmlns:xlink="http://www.w3.org/1999/xlink" content-type="zoobank" xlink:type="simple">http://zoobank.org/A819AB8E-CAB1-4DAA-8A58-54F700A0715D</object-id>
          </tp:taxon-name><tp:taxon-authority>Heterick, Castalanelli &amp; Shattuck</tp:taxon-authority><tp:taxon-status xmlns:xlink="http://www.w3.org/1999/xlink" xlink:type="simple">sp. n.</tp:taxon-status></tp:nomenclature><tp:treatment-sec sec-type="Types" id="SECID0EEYAQ"><title>Types.</title><p>Holotype minor worker (middle ant) from 53 km E of Vokes Hill, Victoria Desert, South Australia, 9 October 1976, P.J.<tp:taxon-name><tp:taxon-name-part taxon-name-part-type="genus" reg="Melophorus">M.</tp:taxon-name-part></tp:taxon-name> Greenslade, (11) [ANIC32-900183] (<named-content xmlns:xlink="http://www.w3.org/1999/xlink" content-type="dwc:institutional_code" xlink:type="simple">ANIC</named-content>). Paratypes: media worker and minor worker on same pin and with same details as holotype (<named-content xmlns:xlink="http://www.w3.org/1999/xlink" content-type="dwc:institutional_code" xlink:type="simple">ANIC</named-content>); 4 minor workers from Emily Gap, Northern territory, 18 <!--PageBreak-->May 1978, Zhakharov, nest N65 [ANIC32-0133892] (<named-content xmlns:xlink="http://www.w3.org/1999/xlink" content-type="dwc:institutional_code" xlink:type="simple">BMNH</named-content>); 2 major workers from 16 km W of Mt Aloysius <named-content xmlns:xlink="http://www.w3.org/1999/xlink" content-type="dwc:verbatimCoordinates" xlink:type="simple"><named-content content-type="geo-json" specific-use="{&#34;type&#34;:&#34;Point&#34;,&#34;coordinates&#34;:[128.260000,-26.015000]}" id="NCID0EI1AQ" xlink:type="simple">26.015S, 128.26'E</named-content></named-content>, Western Australia, 16 November 1977, J. E. Feehan, associated collector T. A. Weir [ANIC32-900182] (<named-content xmlns:xlink="http://www.w3.org/1999/xlink" content-type="dwc:institutional_code" xlink:type="simple">MCZ</named-content>); 3 minor workers from Wilgena Hill E. Tarcoola, South Australia, 2 October 1976, P.J.<tp:taxon-name><tp:taxon-name-part taxon-name-part-type="genus" reg="Melophorus">M.</tp:taxon-name-part></tp:taxon-name> Greenslade, (3)a. (SAM); minor worker from 146.8 km SSE of Newman <named-content xmlns:xlink="http://www.w3.org/1999/xlink" content-type="dwc:verbatimCoordinates" xlink:type="simple"><named-content content-type="geo-json" specific-use="{&#34;type&#34;:&#34;Point&#34;,&#34;coordinates&#34;:[120.261111,-24.589167]}" id="NCID0EN2AQ" xlink:type="simple">24°35'21"S, 120°15'40"E</named-content></named-content>, Western Australia, April 1997, S. van Leeuwen &amp; R. N. Bromilow, Perm. Invert. pitfall trap B1. Mulga woodland [JDM32-004943] (<named-content xmlns:xlink="http://www.w3.org/1999/xlink" content-type="dwc:institutional_code" xlink:type="simple">WAM</named-content>).</p></tp:treatment-sec><tp:treatment-sec sec-type="material" id="SECID0EX2AQ"><title>Other material examined.</title><p>
            <bold>New South Wales</bold>: Acacia Vale, near Broken Hill (Greenslade, P.J.<tp:taxon-name><tp:taxon-name-part taxon-name-part-type="genus" reg="Melophorus">M.</tp:taxon-name-part></tp:taxon-name> [ANIC32-900052]). <bold>Northern Territory</bold>: Emily Gap (Zakharov), <bold>Queensland</bold>: Ernest Henry Mine (Sanders, <tp:taxon-name><tp:taxon-name-part taxon-name-part-type="genus" reg="Melophorus">M.</tp:taxon-name-part></tp:taxon-name>). <bold>South Australia</bold>: 80 km W Emu, Victoria Desert (Greenslade, P.J.<tp:taxon-name><tp:taxon-name-part taxon-name-part-type="genus" reg="Melophorus">M.</tp:taxon-name-part></tp:taxon-name>), 85 km W Mabel Creek (Greenslade, P.J.<tp:taxon-name><tp:taxon-name-part taxon-name-part-type="genus" reg="Melophorus">M.</tp:taxon-name-part></tp:taxon-name>), 8 mi E Wilgena (Greaves, T. [ANIC32-900051]), Mt Davies turnoff, Victoria Desert (Greenslade, P.J.<tp:taxon-name><tp:taxon-name-part taxon-name-part-type="genus" reg="Melophorus">M.</tp:taxon-name-part></tp:taxon-name>), <bold>Western Australia</bold>: Pannawonica Hill (Bokhari, F. [M152]).</p></tp:treatment-sec><tp:treatment-sec sec-type="diagnosis" id="SECID0EF4AQ"><title>Diagnosis.</title><p>
            <italic><tp:taxon-name><tp:taxon-name-part taxon-name-part-type="genus" reg="Melophorus">Melophorus</tp:taxon-name-part> <tp:taxon-name-part taxon-name-part-type="species" reg="caeruleoviolaceus">caeruleoviolaceus</tp:taxon-name-part></tp:taxon-name></italic> can be placed in the <italic><tp:taxon-name><tp:taxon-name-part taxon-name-part-type="genus" reg="Melophorus">M.</tp:taxon-name-part> <tp:taxon-name-part taxon-name-part-type="species" reg="biroi">biroi</tp:taxon-name-part></tp:taxon-name></italic> species-group on the basis of characters of the clypeus, propodeum, mandible and palps. The species is also placed in the <italic><tp:taxon-name><tp:taxon-name-part taxon-name-part-type="genus" reg="Melophorus">M.</tp:taxon-name-part> <tp:taxon-name-part taxon-name-part-type="species" reg="wheeleri">wheeleri</tp:taxon-name-part></tp:taxon-name></italic> species-complex because it agrees with the following apomorphies possessed by the complex: the minor worker often has more than five teeth, the largest major worker has a short, massive, elbowed mandible directed posteriad; in profile, the maxillary palps are short in the major and generally short in minor workers (in the minor worker, usually only attaining the neck sclerite at their maximum extent when the head is moderately inclined) and, in full-face view, the anterior margin of the clypeus in the large major worker is usually planar or weakly concave (variable in other subcastes but planar or narrowly protuberant anterior clypeal margins predominate). Within its complex, <italic><tp:taxon-name><tp:taxon-name-part taxon-name-part-type="genus" reg="Melophorus">M.</tp:taxon-name-part> <tp:taxon-name-part taxon-name-part-type="species" reg="caeruleoviolaceus">caeruleoviolaceus</tp:taxon-name-part></tp:taxon-name></italic> is characterised as a strongly bicoloured, relatively smooth species with black, brown or variegated brown head, orange mesosoma and black gaster, the gaster and often the head (in darker morphs) with distinct bluish to violet iridescence. This colour pattern is found in all subcastes but the colour pattern and bluish or violet iridescence is not shared by any other member of the <italic><tp:taxon-name><tp:taxon-name-part taxon-name-part-type="genus" reg="Melophorus">M.</tp:taxon-name-part> <tp:taxon-name-part taxon-name-part-type="species" reg="wheeleri">wheeleri</tp:taxon-name-part></tp:taxon-name></italic> species-complex.</p></tp:treatment-sec><tp:treatment-sec sec-type="description" id="SECID0EYABQ"><title>Minor worker description.</title><p>
            <bold>
              Head.</bold> Head square; posterior margin of head weakly convex; frons shining with superficial shagreenation or microreticulation only; pilosity of frons a mixture of a few well-spaced, erect setae interspersed with appressed setae only. Eye moderate (eye length 0.20–0.49 length of side of head capsule); in full-face view, eyes set above midpoint of head capsule; in profile, eye set anteriad of midline of head capsule; eyes elliptical or slightly reniform. In full-face view, frontal carinae straight, divergent posteriad; frontal lobes straight in front of antennal insertion. Anteromedial clypeal margin broadly and evenly convex; clypeal psammophore set at or above midpoint of clypeus; palp formula 6,4. Five to six mandibular teeth in minor worker; mandibles triangular, weakly incurved; third mandibular tooth distinctly shorter than apical tooth and teeth numbers two and four; masticatory margin of mandibles approximately vertical or weakly oblique. <bold>Mesosoma.</bold> Integument of pronotum, mesonotum and mesopleuron moderately shining and shagreenate throughout; anterior mesosoma in profile broadly convex; appearance of erect pronotal setae short, (i.e., longest erect setae shorter than length of eye) and unmodified; in profile, metano<!--PageBreak--><!--PageBreak-->tal groove shallow, broadly V or U-shaped; propodeum shining and finely striolate and microreticulate; propodeum smoothly rounded or with indistinct angle, or angulate, propodeal angle blunt; length ratio of propodeal dorsum to its declivity about 4:3; erect propodeal setae present and abundant (greater than 12); appressed propodeal setulae short, separated by more than own length and inconspicuous; propodeal spiracle situated on or beside declivitous face of propodeum, and shorter (length &lt; 0.50 × height of propodeum). <bold>Petiole.</bold> In profile, petiolar node, squamiform or subcuboidal, vertex bluntly rounded; in full-face view, shape of petiolar node uniformly rounded; node shining and smooth with vestigial sculpture. <bold>Gaster.</bold> Gaster shining, shagreenate (‘LP record’ appearance); pilosity of first gastral tergite consisting of a mixture of curved, erect and semi-erect setae and decumbent and appressed setae that form a variable pubescence. <bold>General characters.</bold> Colour of most of head, and coxae blackish-brown, mesosoma orange tan, gaster black; gaster (and often, head) with violet iridescence.</p></tp:treatment-sec><tp:treatment-sec sec-type="description" id="SECID0EUBBQ"><title>Major worker description.</title><p>
            <bold>
              Head.</bold> Head horizontally rectangular, broader than wide; posterior margin of head planar or weakly concave; cuticle of frons matt or with weak sheen, indistinctly shagreenate; pilosity of frons a mixture of many short, erect, bristly setae interspersed with regularly spaced appressed setae. Eye moderate (eye length 0.20–0.49 length of head capsule); in full-face view, eyes set above midpoint of head capsule; in profile, eye set anteriad of midline of head capsule; roughly ovoid, eye narrowed posteriad. In full-face view, frontal carinae straight, divergent posteriad; frontal lobes curved inward in front of antennal insertion. Anterior clypeal margin straight; clypeal psammophore set at or above midpoint of clypeus; palp formula 6,4. Four distinct mandibular teeth in major worker; mandibles weakly incurved; third mandibular tooth distinctly shorter than apical tooth and teeth numbers two and four; masticatory margin of mandibles approximately aligned vertically or weakly oblique. <bold>Mesosoma.</bold> Integument of pronotum, mesonotum and mesopleuron moderately shining and shagreenate throughout; anterior mesosoma in profile broadly convex; erect pronotal setae short, (i.e., shorter than length of eye) and unmodified; in profile, metanotal groove shallow, broadly V- or U-shaped; propodeum shining, with multiple hair like striolae; propodeum angulate, propodeal angle blunt; length ratio of propodeal dorsum to its declivity between 1:1 and 1:2; erect propodeal setae present and abundant (at least a dozen); appressed propodeal setae short, separated by more than own length and inconspicuous; propodeal spiracle situated at least twice its width from the declivitous face of propodeum, and shorter (length less than 0.50 × height of propodeum). <bold>Petiole.</bold> In profile, petiolar node narrowly conical, vertex blunt; in full-face view, shape of petiolar node uniformly rounded; node shining and faintly shagreenate-microreticulate. <bold>Gaster.</bold> Gaster weakly shining with indistinct shagreenation; pilosity of first gastral tergite consisting of well-spaced, short, thick, erect setae interspersed with minute, appressed setae. <bold>General characters.</bold> Colour of head, mesosoma and coxae variegated blackish-brown and orange tan, gaster black; gaster (and, often, head) with violet iridescence.</p></tp:treatment-sec><tp:treatment-sec sec-type="description" id="SECID0ENCBQ"><title>Measurements.</title><p>Worker (n = 6): <abbrev xmlns:xlink="http://www.w3.org/1999/xlink" xlink:title="Cephalic index" id="ABBRID0ETCBQ" xlink:type="simple">CI</abbrev> 108–125; <abbrev xmlns:xlink="http://www.w3.org/1999/xlink" xlink:title="Eye index" id="ABBRID0EXCBQ" xlink:type="simple">EI</abbrev> 21–31; <abbrev xmlns:xlink="http://www.w3.org/1999/xlink" xlink:title="Eye length" id="ABBRID0E2CBQ" xlink:type="simple">EL</abbrev> 0.22–0.30; <abbrev xmlns:xlink="http://www.w3.org/1999/xlink" xlink:title="Head length" id="ABBRID0E6CBQ" xlink:type="simple">HL</abbrev> 0.68–1.15; <abbrev xmlns:xlink="http://www.w3.org/1999/xlink" xlink:title="Head width" id="ABBRID0EDDBQ" xlink:type="simple">HW</abbrev> 0.73–1.44; <abbrev xmlns:xlink="http://www.w3.org/1999/xlink" xlink:title="Mesosomal length" id="ABBRID0EHDBQ" xlink:type="simple">ML</abbrev> 0.97–1.54; <abbrev xmlns:xlink="http://www.w3.org/1999/xlink" xlink:title="Maximum tibial length" id="ABBRID0ELDBQ" xlink:type="simple">MTL</abbrev> 0.59–0.86; <abbrev xmlns:xlink="http://www.w3.org/1999/xlink" xlink:title="Propodeal height" id="ABBRID0EPDBQ" xlink:type="simple">PpH</abbrev> 0.11–0.18; <abbrev xmlns:xlink="http://www.w3.org/1999/xlink" xlink:title="Propodeal length" id="ABBRID0ETDBQ" xlink:type="simple">PpL</abbrev> 0.40–0.63; <abbrev xmlns:xlink="http://www.w3.org/1999/xlink" xlink:title="Scape index" id="ABBRID0EXDBQ" xlink:type="simple">SI</abbrev> 66–97; <abbrev xmlns:xlink="http://www.w3.org/1999/xlink" xlink:title="Scape length" id="ABBRID0E2DBQ" xlink:type="simple">SL</abbrev> 0.71–0.95.</p><!--PageBreak--></tp:treatment-sec><tp:treatment-sec sec-type="comments" id="SECID0EAEBQ"><title>Comments.</title><p>Although the overall appearance of this species is typical of many of the <italic><tp:taxon-name><tp:taxon-name-part taxon-name-part-type="genus" reg="Melophorus">M.</tp:taxon-name-part> <tp:taxon-name-part taxon-name-part-type="species" reg="biroi">biroi</tp:taxon-name-part></tp:taxon-name></italic> species-group, the violet iridescence on the gaster, and, in some instances, bluish iridescence on the head and body of the ant, make even old museum specimens strikingly attractive and serve to distinguish this ant from other <italic><tp:taxon-name><tp:taxon-name-part taxon-name-part-type="genus" reg="Melophorus">Melophorus</tp:taxon-name-part></tp:taxon-name></italic>. The taxon is morphologically similar to <italic><tp:taxon-name><tp:taxon-name-part taxon-name-part-type="genus" reg="Melophorus">M.</tp:taxon-name-part> <tp:taxon-name-part taxon-name-part-type="species" reg="setosus">setosus</tp:taxon-name-part></tp:taxon-name></italic>, and the minor worker shares the same protuberant clypeus, square vertex and porrect, rounded node. <italic><tp:taxon-name><tp:taxon-name-part taxon-name-part-type="genus" reg="Melophorus">Melophorus</tp:taxon-name-part> <tp:taxon-name-part taxon-name-part-type="species" reg="setosus">setosus</tp:taxon-name-part></tp:taxon-name></italic>, however, is visibly covered in short, markedly modified erect setae, while the setae in <italic><tp:taxon-name><tp:taxon-name-part taxon-name-part-type="genus" reg="Melophorus">M.</tp:taxon-name-part> <tp:taxon-name-part taxon-name-part-type="species" reg="caeruleoviolaceus">caeruleoviolaceus</tp:taxon-name-part></tp:taxon-name></italic> are only slightly spatulate at their ends. Moreover, the major worker of <italic><tp:taxon-name><tp:taxon-name-part taxon-name-part-type="genus" reg="Melophorus">M.</tp:taxon-name-part> <tp:taxon-name-part taxon-name-part-type="species" reg="setosus">setosus</tp:taxon-name-part></tp:taxon-name></italic> has the characteristic mandible of the <italic><tp:taxon-name><tp:taxon-name-part taxon-name-part-type="genus" reg="Melophorus">M.</tp:taxon-name-part> <tp:taxon-name-part taxon-name-part-type="species" reg="fieldi">fieldi</tp:taxon-name-part></tp:taxon-name></italic> complex, unlike the crushing <italic><tp:taxon-name><tp:taxon-name-part taxon-name-part-type="species" reg="wheeleri">wheeleri</tp:taxon-name-part></tp:taxon-name></italic>-type mandible found in major workers of <italic><tp:taxon-name><tp:taxon-name-part taxon-name-part-type="genus" reg="Melophorus">M.</tp:taxon-name-part> <tp:taxon-name-part taxon-name-part-type="species" reg="caeruleoviolaceus">caeruleoviolaceus</tp:taxon-name-part></tp:taxon-name></italic>. Sequencing has been carried out on one worker collected in hummock grassland near Pannawonica, WA. On a five-gene tree the WA specimen is placed near to <italic><tp:taxon-name><tp:taxon-name-part taxon-name-part-type="genus" reg="Melophorus">M.</tp:taxon-name-part> <tp:taxon-name-part taxon-name-part-type="species" reg="parvimolaris">parvimolaris</tp:taxon-name-part></tp:taxon-name></italic>, but is sister to <italic><tp:taxon-name><tp:taxon-name-part taxon-name-part-type="genus" reg="Melophorus">M.</tp:taxon-name-part> <tp:taxon-name-part taxon-name-part-type="species" reg="chauliodon">chauliodon</tp:taxon-name-part></tp:taxon-name></italic> on a three-gene tree, and this is likely to be the more accurate placement. Although the species is found in remote desert and semi-arid areas in (at the least) NSW, NT, SA and WA, ecological data are wanting.</p></tp:treatment-sec><tp:treatment-sec sec-type="etymology" id="SECID0EVIBQ"><title>Etymology.</title><p>Latin <italic>caeruleus</italic> (‘sky-blue’) plus <italic>violaceus</italic> (‘violet’); referring to the attractively bicoloured appearance of this species; adjective in the nominative singular.</p><fig id="F214" position="float" orientation="portrait"><label>Figure 77.</label><caption><p>
          <italic><tp:taxon-name><tp:taxon-name-part taxon-name-part-type="genus" reg="Melophorus">Melophorus</tp:taxon-name-part> <tp:taxon-name-part taxon-name-part-type="species" reg="caeruleoviolaceus">caeruleoviolaceus</tp:taxon-name-part></tp:taxon-name></italic> sp. n.: major worker paratype (ANIC32-900182–bottom ant) frons (<bold>a</bold>), profile (<bold>b</bold>) and dorsum (<bold>c</bold>); minor worker holotype (ANIC32-900183–middle ant) frons (<bold>d</bold>), profile (<bold>e</bold>) and dorsum (<bold>f</bold>); distribution map for the species (<bold>g</bold>). Low resolution scale bars: 0.5 mm (<bold>a–f</bold>).</p></caption><graphic xmlns:xlink="http://www.w3.org/1999/xlink" xlink:href="zookeys-700-001-g214.jpg" position="float" orientation="portrait" xlink:type="simple" id="oo_156783.jpg"/></fig></tp:treatment-sec></tp:taxon-treatment>
