# Supplementary material for: Revision of the ant genus Melophorus (Hymenoptera, Formicidae)
Source: Zookeys. 2017 Sep 20;(700):1–420. doi: 10.3897/zookeys.700.11784 (PMC5711039; doi:10.3897/zookeys.700.11784)
Supplement: XML Treatment for Melophorus chauliodon [file zookeys.700.11784-treatment74.xml]

<!DOCTYPE tp:taxon-treatment
  PUBLIC "-//TaxonX//DTD Taxonomic Treatment Publishing DTD v0 20100105//EN" "tax-treatment-NSO.dtd">
<tp:taxon-treatment xmlns:tp="http://www.plazi.org/taxpub"><tp:treatment-meta><kwd-group><label>Taxon classification</label><kwd><named-content xmlns:xlink="http://www.w3.org/1999/xlink" content-type="kingdom">Animalia</named-content></kwd><kwd><named-content xmlns:xlink="http://www.w3.org/1999/xlink" content-type="order">Hymenoptera</named-content></kwd><kwd><named-content xmlns:xlink="http://www.w3.org/1999/xlink" content-type="family">Formicidae</named-content></kwd></kwd-group><mixed-citation publication-type="journal"><person-group><name><surname>Heterick</surname><given-names>Brian E.</given-names></name><name><surname>Castalanelli</surname><given-names>Mark</given-names></name><name><surname>Shattuck</surname><given-names>Steve O.</given-names></name></person-group><article-title>Revision of the ant genus <italic><tp:taxon-name><tp:taxon-name-part taxon-name-part-type="genus" reg="Melophorus">Melophorus</tp:taxon-name-part></tp:taxon-name></italic> (<tp:taxon-name><tp:taxon-name-part taxon-name-part-type="order">Hymenoptera</tp:taxon-name-part></tp:taxon-name>, <tp:taxon-name><tp:taxon-name-part taxon-name-part-type="family">Formicidae</tp:taxon-name-part></tp:taxon-name>)</article-title><source>Zookeys</source><day>20</day><month>9</month><year>2017</year><volume>2017</volume><issue>700</issue><fpage>1</fpage><lpage>420</lpage><pub-id pub-id-type="doi">10.3897/zookeys.700.11784</pub-id></mixed-citation></tp:treatment-meta><tp:nomenclature><tp:taxon-name>
            <tp:taxon-name-part taxon-name-part-type="genus" reg="Melophorus">Melophorus</tp:taxon-name-part>
            <tp:taxon-name-part taxon-name-part-type="species" reg="chauliodon">chauliodon</tp:taxon-name-part>
            <object-id xmlns:xlink="http://www.w3.org/1999/xlink" content-type="zoobank" xlink:type="simple">http://zoobank.org/49B91F9C-9B74-493B-B358-537FA9C1183B</object-id>
          </tp:taxon-name><tp:taxon-authority>Heterick, Castalanelli &amp; Shattuck</tp:taxon-authority><tp:taxon-status xmlns:xlink="http://www.w3.org/1999/xlink" xlink:type="simple">sp. n.</tp:taxon-status></tp:nomenclature><tp:treatment-sec sec-type="Types" id="SECID0EW3BQ"><title>Types.</title><p>Holotype minor worker (middle ant) from Sandringham Station <named-content xmlns:xlink="http://www.w3.org/1999/xlink" content-type="dwc:verbatimCoordinates" xlink:type="simple"><named-content content-type="geo-json" specific-use="{&#34;type&#34;:&#34;Point&#34;,&#34;coordinates&#34;:[139.030000,-25.030000]}" id="NCID0EI4BQ" xlink:type="simple">25.03S, 139.03E</named-content></named-content>, 55 km NW of Bedourie, Queensland, 21 February 1980, S. R. Morton, S2, <!--PageBreak-->4 [ANIC32-900189] (<named-content xmlns:xlink="http://www.w3.org/1999/xlink" content-type="dwc:institutional_code" xlink:type="simple">ANIC</named-content>). Paratypes: minor worker and major worker on same pin with same details as holotype (<named-content xmlns:xlink="http://www.w3.org/1999/xlink" content-type="dwc:institutional_code" xlink:type="simple">ANIC</named-content>); 3 minor workers from 16 km W of Mt Aloysius <named-content xmlns:xlink="http://www.w3.org/1999/xlink" content-type="dwc:verbatimCoordinates" xlink:type="simple"><named-content content-type="geo-json" specific-use="{&#34;type&#34;:&#34;Point&#34;,&#34;coordinates&#34;:[128.260000,-26.010000]}" id="NCID0EX5BQ" xlink:type="simple">26.01S, 128.26E</named-content></named-content>, Western Australia, 16 November 1977, J. E. Feehan, associated collector, T. A. Weir [ANIC32-900067] (<named-content xmlns:xlink="http://www.w3.org/1999/xlink" content-type="dwc:institutional_code" xlink:type="simple">ANIC</named-content>); major worker from 80 km E of Emu, Victoria Desert, South Australia, 8 October 1976, P.J.<tp:taxon-name><tp:taxon-name-part taxon-name-part-type="genus" reg="Melophorus">M.</tp:taxon-name-part></tp:taxon-name> Greenslade, (3) (<named-content xmlns:xlink="http://www.w3.org/1999/xlink" content-type="dwc:institutional_code" xlink:type="simple">BMNH</named-content>); 3 media workers from Sturt National Park, New South Wales, 24 November 1979, P. J. <tp:taxon-name><tp:taxon-name-part taxon-name-part-type="genus" reg="Melophorus">M.</tp:taxon-name-part></tp:taxon-name> Greenslade, (4), 37 (<named-content xmlns:xlink="http://www.w3.org/1999/xlink" content-type="dwc:institutional_code" xlink:type="simple">MCZ</named-content>); major worker and media worker from 20 km W of Cameron Corner, South Australia, 25 November 1979, P.J.<tp:taxon-name><tp:taxon-name-part taxon-name-part-type="genus" reg="Melophorus">M.</tp:taxon-name-part></tp:taxon-name> Greenslade, (1) (SAM); major and minor worker and male from Lexia <named-content xmlns:xlink="http://www.w3.org/1999/xlink" content-type="dwc:verbatimCoordinates" xlink:type="simple"><named-content content-type="geo-json" specific-use="{&#34;type&#34;:&#34;Point&#34;,&#34;coordinates&#34;:[115.946944,-31.613333]}" id="NCID0EEBCQ" xlink:type="simple">31°36'48"S, 115°56'49"E</named-content></named-content>, Western Australia, 9 October 2005, B.E. Heterick, <italic><tp:taxon-name><tp:taxon-name-part taxon-name-part-type="genus" reg="Banksia">Banksia</tp:taxon-name-part></tp:taxon-name></italic> open woodland, <italic><tp:taxon-name><tp:taxon-name-part taxon-name-part-type="genus" reg="Adenanthos">Adenanthos</tp:taxon-name-part></tp:taxon-name></italic> understorey, white quartz sand [JDM32-001877] (<named-content xmlns:xlink="http://www.w3.org/1999/xlink" content-type="dwc:institutional_code" xlink:type="simple">WAM</named-content>); 2 media workers and minor worker from Hope Valley <named-content xmlns:xlink="http://www.w3.org/1999/xlink" content-type="dwc:verbatimCoordinates" xlink:type="simple"><named-content content-type="geo-json" specific-use="{&#34;type&#34;:&#34;Point&#34;,&#34;coordinates&#34;:[115.837222,-32.198056]}" id="NCID0EICCQ" xlink:type="simple">32°11'53"S, 115°50'14"E</named-content></named-content>, Western Australia, 21 October 2007, B.E. Heterick, <italic><tp:taxon-name><tp:taxon-name-part taxon-name-part-type="genus" reg="Banksia">Banksia</tp:taxon-name-part></tp:taxon-name></italic>/<italic><tp:taxon-name><tp:taxon-name-part taxon-name-part-type="genus" reg="Allocasuarina">Allocasuarina</tp:taxon-name-part></tp:taxon-name></italic> sandplain, grey over yellow sand [JDM32-001878] (<named-content xmlns:xlink="http://www.w3.org/1999/xlink" content-type="dwc:institutional_code" xlink:type="simple">WAM</named-content>).</p></tp:treatment-sec><tp:treatment-sec sec-type="material" id="SECID0EADCQ"><title>Other material examined.</title><p>
            <bold>New South Wales</bold>: Fowlers Gap (Greenslade, P.J.<tp:taxon-name><tp:taxon-name-part taxon-name-part-type="genus" reg="Melophorus">M.</tp:taxon-name-part></tp:taxon-name>). <bold>Northern Territory</bold>: New Crown Homestead (Feehan, J.E.), Tanami (Greenslade, P.J.<tp:taxon-name><tp:taxon-name-part taxon-name-part-type="genus" reg="Melophorus">M.</tp:taxon-name-part></tp:taxon-name>). <bold>Queensland</bold>: 40 km E Cameron Corner (Greenslade, P.J.<tp:taxon-name><tp:taxon-name-part taxon-name-part-type="genus" reg="Melophorus">M.</tp:taxon-name-part></tp:taxon-name>), Bors Creek, E Eulo (Greenslade, P.J.<tp:taxon-name><tp:taxon-name-part taxon-name-part-type="genus" reg="Melophorus">M.</tp:taxon-name-part></tp:taxon-name>), Eulo (Greenslade, P.J.<tp:taxon-name><tp:taxon-name-part taxon-name-part-type="genus" reg="Melophorus">M.</tp:taxon-name-part></tp:taxon-name>), Sandringham (Greenslade, P.J.<tp:taxon-name><tp:taxon-name-part taxon-name-part-type="genus" reg="Melophorus">M.</tp:taxon-name-part></tp:taxon-name>), Sandringham (Greenslade, P.J.<tp:taxon-name><tp:taxon-name-part taxon-name-part-type="genus" reg="Melophorus">M.</tp:taxon-name-part></tp:taxon-name>), Sandringham (Greenslade, P.J.<tp:taxon-name><tp:taxon-name-part taxon-name-part-type="genus" reg="Melophorus">M.</tp:taxon-name-part></tp:taxon-name>), Sandringham (Greenslade, P.J.<tp:taxon-name><tp:taxon-name-part taxon-name-part-type="genus" reg="Melophorus">M.</tp:taxon-name-part></tp:taxon-name>), Sandringham (Greenslade, P.J.<tp:taxon-name><tp:taxon-name-part taxon-name-part-type="genus" reg="Melophorus">M.</tp:taxon-name-part></tp:taxon-name>), Sandringham (Greenslade, P.J.<tp:taxon-name><tp:taxon-name-part taxon-name-part-type="genus" reg="Melophorus">M.</tp:taxon-name-part></tp:taxon-name>), Sandringham (Greenslade, P.J.<tp:taxon-name><tp:taxon-name-part taxon-name-part-type="genus" reg="Melophorus">M.</tp:taxon-name-part></tp:taxon-name>), Sandringham (Greenslade, P.J.<tp:taxon-name><tp:taxon-name-part taxon-name-part-type="genus" reg="Melophorus">M.</tp:taxon-name-part></tp:taxon-name>), Sandringham Station, 55 km NW Bedourie (Morton, S.R.). <bold>South Australia</bold>: 10 mi W Childara Rock (Greenslade, P.J.<tp:taxon-name><tp:taxon-name-part taxon-name-part-type="genus" reg="Melophorus">M.</tp:taxon-name-part></tp:taxon-name>), 12 km W Emu, Victoria Desert (Greenslade, P.J.<tp:taxon-name><tp:taxon-name-part taxon-name-part-type="genus" reg="Melophorus">M.</tp:taxon-name-part></tp:taxon-name>), 14 km SbyW Beltana (Feehan, J.E.), 20 km NE Macumba Station (Davidson, D. &amp; Morton, S.), 2 km NE Kalamurina Homestead (Feehan, J.E.), 30 km S Granite Downs (Greenslade, P.J.<tp:taxon-name><tp:taxon-name-part taxon-name-part-type="genus" reg="Melophorus">M.</tp:taxon-name-part></tp:taxon-name>), 50 km S Coober Pedy (Davidson, D. &amp; Morton, S.), 53 km E Vokes Hill, Victoria Desert (Greenslade, P.J.<tp:taxon-name><tp:taxon-name-part taxon-name-part-type="genus" reg="Melophorus">M.</tp:taxon-name-part></tp:taxon-name>), 5 km S Anna Creek (Greenslade, P.J.<tp:taxon-name><tp:taxon-name-part taxon-name-part-type="genus" reg="Melophorus">M.</tp:taxon-name-part></tp:taxon-name>), 5 km S Kallakoopah, 135 km ENE Macumba Homestead, Simpson Desert (Greenslade, P.J.<tp:taxon-name><tp:taxon-name-part taxon-name-part-type="genus" reg="Melophorus">M.</tp:taxon-name-part></tp:taxon-name>), 85 km W Mabel Creek (Greenslade, P.J.<tp:taxon-name><tp:taxon-name-part taxon-name-part-type="genus" reg="Melophorus">M.</tp:taxon-name-part></tp:taxon-name>), about 6.5 km N Leigh Creek (Feehan, J.E.), Birdsville Track, 12 km SW Etadunna (Forrest, J.), Brookfield Conservation Park (Shattuck, S.O.), Emu Camp, Victoria Desert (Greenslade, P.J.<tp:taxon-name><tp:taxon-name-part taxon-name-part-type="genus" reg="Melophorus">M.</tp:taxon-name-part></tp:taxon-name>), Emu Camp, Victoria Desert (Greenslade, P.J.<tp:taxon-name><tp:taxon-name-part taxon-name-part-type="genus" reg="Melophorus">M.</tp:taxon-name-part></tp:taxon-name>), Emu Camp, Victoria Desert (Greenslade, P.J.<tp:taxon-name><tp:taxon-name-part taxon-name-part-type="genus" reg="Melophorus">M.</tp:taxon-name-part></tp:taxon-name>), Koonamore (Greenslade, P.J.<tp:taxon-name><tp:taxon-name-part taxon-name-part-type="genus" reg="Melophorus">M.</tp:taxon-name-part></tp:taxon-name>), Lake Meramangye, Victoria Desert (Greenslade, P.J.<tp:taxon-name><tp:taxon-name-part taxon-name-part-type="genus" reg="Melophorus">M.</tp:taxon-name-part></tp:taxon-name>), Mt Davies turnoff, Victoria Desert (Greenslade, P.J.<tp:taxon-name><tp:taxon-name-part taxon-name-part-type="genus" reg="Melophorus">M.</tp:taxon-name-part></tp:taxon-name>), Mt Gunson, SE Woomera (Greenslade, P.J.<tp:taxon-name><tp:taxon-name-part taxon-name-part-type="genus" reg="Melophorus">M.</tp:taxon-name-part></tp:taxon-name>), Nillinghoo, Koonamore (Greenslade, P.J.<tp:taxon-name><tp:taxon-name-part taxon-name-part-type="genus" reg="Melophorus">M.</tp:taxon-name-part></tp:taxon-name>), Olympic Dam Site (Mathews, E. G., Watts, C.). <bold>Western Australia</bold>: 14 mi W Mt Webb (McInnes &amp; Dowse), 2 mi W Koonalda Station (Greaves, T. [ANIC32-900068]), Binningup turnoff (Heterick, B.E. [M77/M122]), Bungulla (Greaves, T.), East Fremantle (Heterick, B.E. [JDM32-001879]), G[ascoyne]. J[unction]. Rd, 108 km E Carnarvon (Heterick, B.E. [M308]), Geraldton (Weatherill, L.), Hollywood (Greaves, T.), Kings Park (Lowery, B.B.), Mardathuna Rd turnoff (Heterick, B.E. [M26/M45]), Melville (Heterick, B.E. [M341]), Melville (Heterick, B.E.), Yoothapina (Hides, D. [JDM32-004851]).</p><!--PageBreak--><!--PageBreak--></tp:treatment-sec><tp:treatment-sec sec-type="diagnosis" id="SECID0E1ICQ"><title>Diagnosis.</title><p>
            <italic><tp:taxon-name><tp:taxon-name-part taxon-name-part-type="genus" reg="Melophorus">Melophorus</tp:taxon-name-part> <tp:taxon-name-part taxon-name-part-type="species" reg="chauliodon">chauliodon</tp:taxon-name-part></tp:taxon-name></italic> can be placed in the <italic><tp:taxon-name><tp:taxon-name-part taxon-name-part-type="genus" reg="Melophorus">M.</tp:taxon-name-part> <tp:taxon-name-part taxon-name-part-type="species" reg="biroi">biroi</tp:taxon-name-part></tp:taxon-name></italic> species-group on the basis of characters of the clypeus, propodeum, mandible and palps. The species is also placed in the <italic><tp:taxon-name><tp:taxon-name-part taxon-name-part-type="genus" reg="Melophorus">M.</tp:taxon-name-part> <tp:taxon-name-part taxon-name-part-type="species" reg="wheeleri">wheeleri</tp:taxon-name-part></tp:taxon-name></italic> species-complex because it agrees with the following apomorphies possessed by the complex: the minor worker often has more than five teeth, the largest major worker has a short, massive, elbowed mandible directed posteriad; in profile, the maxillary palps are short in the major and generally short in minor workers (in the minor worker, usually only attaining the neck sclerite at their maximum extent when the head is moderately inclined) and, in full-face view, the anterior margin of the clypeus in the large major worker is usually planar or weakly concave (variable in other subcastes but planar or narrowly protuberant anterior clypeal margins predominate). <italic><tp:taxon-name><tp:taxon-name-part taxon-name-part-type="genus" reg="Melophorus">Melophorus</tp:taxon-name-part> <tp:taxon-name-part taxon-name-part-type="species" reg="chauliodon">chauliodon</tp:taxon-name-part></tp:taxon-name></italic> major and media workers are readily identifiable by virtue of their having a variably offset tusk-like basal mandibular tooth. This feature is not found in any other <italic><tp:taxon-name><tp:taxon-name-part taxon-name-part-type="genus" reg="Melophorus">Melophorus</tp:taxon-name-part></tp:taxon-name></italic>. The minor worker is less distinctive, but is glabrous, its eye is an elongated ellipse (length of eye ≥ 0.3 × length of side of head) and in full-face view it has a square head shape, and this combination of features sufficiently characterise it when compared with other members of the species-complex.</p></tp:treatment-sec><tp:treatment-sec sec-type="description" id="SECID0E2MCQ"><title>Minor worker description.</title><p>
            <bold>
              Head.</bold> Head square; posterior margin of head planar or weakly convex; frons shining with superficial shagreenation or microreticulation only, or matt or with weak sheen, microreticulate or microreticulate-shagreenate; frons consisting exclusively or almost exclusively of well-spaced, appressed setae only (small, erect setae, if present, usually confined to ocular triangle or posterior margin of head). Eye moderate (eye length 0.20–0.49 length of side of head capsule); in full-face view, eyes set at about midpoint of head capsule; in profile, eye set anteriad of midline of head capsule; eyes elliptical or slightly reniform, or elongate. In full-face view, frontal carinae straight or weakly convex; frontal lobes straight in front of antennal insertion. Anteromedial clypeal margin straight and retroussé anteromedially or weakly convex; clypeal psammophore set at or above midpoint of clypeus; palp formula 6,4. Five to seven mandibular teeth in minor worker; mandibles triangular, weakly incurved; third mandibular tooth distinctly shorter than apical tooth and teeth numbers two and four; masticatory margin of mandibles approximately vertical or weakly oblique. <bold>Mesosoma.</bold> Integument of pronotum, mesonotum and mesopleuron shining and mainly smooth, vestigial shagreenation most noticeable on humeri and mesopleuron; anterior mesosoma in profile broadly convex; erect pronotal setae absent; in profile, metanotal groove shallow, indicated mainly by an angle; propodeum shining and shagreenate; propodeum angulate, propodeal angle blunt; length ratio of propodeal dorsum to its declivity about1:1; erect propodeal setae always absent; appressed propodeal setulae short, separated by more than own length and inconspicuous; propodeal spiracle situated on or beside declivitous face of propodeum, and shorter (length &lt; 0.50 × height of propodeum). <bold>Petiole.</bold> In profile, petiolar node squamiform; in full-face view, shape of petiolar node uniformly rounded; node shining and smooth throughout. <bold>Gaster.</bold> Gaster shining, shagreenate (‘LP record’ appearance); pilosity of first gastral tergite consisting of well-spaced short, inconspicuous, appressed setae only, erect setae always absent. <bold>General characters.</bold> Colour variable, ranging from foreparts orange or orange tan with dark brown gaster to concolorous brownish-black.</p><!--PageBreak--></tp:treatment-sec><tp:treatment-sec sec-type="description" id="SECID0EVNCQ"><title>Major worker description.</title><p>
            <bold>
              Head.</bold> Head horizontally rectangular, broader than wide; posterior margin of head weakly concave; cuticle of frons striolate anteriad, smooth and shining posteriad; pilosity of frons a mixture of a few well-spaced, erect setae interspersed with appressed setae only. Eye small (eye length less than 0.2 × length of head capsule); in full-face view, eyes set above midpoint of head capsule, or set at about midpoint of head capsule; in profile, eye set anteriad of midline of head capsule; eyes elliptical. In full-face view, frontal carinae concave; frontal lobes straight in front of antennal insertion. Anterior clypeal margin broadly emarginate, or weakly crenulate at midpoint; clypeal psammophore set at or above midpoint of clypeus; palp formula 6,4. Five mandibular teeth in major worker; mandibles strongly incurved, apical sector uniformly carinate and forming a bifurcate, horizontal ledge that terminates in the basal and pre-basal teeth; third mandibular tooth distinctly shorter than apical tooth and teeth numbers two and four; masticatory margin of mandibles approximately aligned vertically or weakly oblique. <bold>Mesosoma.</bold> Integument of pronotum, mesonotum and mesopleuron moderately shining and shagreenate throughout; anterior mesosoma in profile broadly convex; erect pronotal setae short, (i.e., shorter than length of eye) and unmodified; in profile, metanotal groove shallow, broadly V- or U-shaped; propodeum shining, with multiple hair like striolae; propodeum smoothly rounded or with indistinct angle; propodeal dorsum and declivity confluent; erect propodeal setae present and sparse to moderate (1-12); appressed propodeal setae short, separated by more than own length and inconspicuous; propodeal spiracle situated on or beside declivitous face of propodeum, and shorter (length less than 0.50 × height of propodeum). <bold>Petiole.</bold> In profile, petiolar node squamiform; in full-face view, shape of petiolar node tapered with sharp vertex, or tapered with squared-off vertex; node shining and faintly shagreenate-microreticulate. <bold>Gaster.</bold> Gaster shining, shagreenate (‘LP record’ appearance); pilosity of first gastral tergite consisting of short, bristly, erect setae over well-spaced, short, appressed setae. <bold>General characters.</bold> Colour of foreparts brownish-orange to orange-brown, gaster dark brown to blackish-brown.</p></tp:treatment-sec><tp:treatment-sec sec-type="description" id="SECID0EOOCQ"><title>Measurements.</title><p>Worker (n = 8): <abbrev xmlns:xlink="http://www.w3.org/1999/xlink" xlink:title="Cephalic index" id="ABBRID0EUOCQ" xlink:type="simple">CI</abbrev> 114–125; <abbrev xmlns:xlink="http://www.w3.org/1999/xlink" xlink:title="Eye index" id="ABBRID0EYOCQ" xlink:type="simple">EI</abbrev> 14–32; <abbrev xmlns:xlink="http://www.w3.org/1999/xlink" xlink:title="Eye length" id="ABBRID0E3OCQ" xlink:type="simple">EL</abbrev> 0.21–0.38; <abbrev xmlns:xlink="http://www.w3.org/1999/xlink" xlink:title="Head length" id="ABBRID0EAPCQ" xlink:type="simple">HL</abbrev> 0.57–2.22; <abbrev xmlns:xlink="http://www.w3.org/1999/xlink" xlink:title="Head width" id="ABBRID0EEPCQ" xlink:type="simple">HW</abbrev> 0.64–2.77; <abbrev xmlns:xlink="http://www.w3.org/1999/xlink" xlink:title="Mesosomal length" id="ABBRID0EIPCQ" xlink:type="simple">ML</abbrev> 0.85–2.34; <abbrev xmlns:xlink="http://www.w3.org/1999/xlink" xlink:title="Maximum tibial length" id="ABBRID0EMPCQ" xlink:type="simple">MTL</abbrev> 0.58–1.49; <abbrev xmlns:xlink="http://www.w3.org/1999/xlink" xlink:title="Propodeal height" id="ABBRID0EQPCQ" xlink:type="simple">PpH</abbrev> 0.10–0.26; <abbrev xmlns:xlink="http://www.w3.org/1999/xlink" xlink:title="Propodeal length" id="ABBRID0EUPCQ" xlink:type="simple">PpL</abbrev> 0.34–0.90; <abbrev xmlns:xlink="http://www.w3.org/1999/xlink" xlink:title="Scape index" id="ABBRID0EYPCQ" xlink:type="simple">SI</abbrev> 54–101; <abbrev xmlns:xlink="http://www.w3.org/1999/xlink" xlink:title="Scape length" id="ABBRID0E3PCQ" xlink:type="simple">SL</abbrev> 0.65–1.51.</p></tp:treatment-sec><tp:treatment-sec sec-type="comments" id="SECID0EAQCQ"><title>Comments.</title><p>
            <italic><tp:taxon-name><tp:taxon-name-part taxon-name-part-type="genus" reg="Melophorus">Melophorus</tp:taxon-name-part> <tp:taxon-name-part taxon-name-part-type="species" reg="chauliodon">chauliodon</tp:taxon-name-part></tp:taxon-name></italic> is a morphologically and genetically compact species. The major and media workers are easily identified by the large and often tusk-like basal tooth that is variably situated along the basal margin. In many WA populations this tooth is highly-developed and, at the rear of the gape, virtually occludes the gap between the mandible and the anterior margin of the clypeus. In eastern populations the tooth is situated more anteriorly along the apical margin of the mandible and is less strongly developed. Minor workers lack this anatomical feature but can be distinguished from similar species by a combination of their glabrous mesosoma, the straight anterior margin of the clypeus, the appearance of the head capsule and the elongate eye. The five-gene tree suggests that this species falls within the <italic><tp:taxon-name><tp:taxon-name-part taxon-name-part-type="genus" reg="Melophorus">M.</tp:taxon-name-part> <tp:taxon-name-part taxon-name-part-type="species" reg="fieldi">fieldi</tp:taxon-name-part></tp:taxon-name></italic> complex; however the three-gene tree indicates otherwise, and places this species within the <italic><tp:taxon-name><tp:taxon-name-part taxon-name-part-type="genus" reg="Melophorus">M.</tp:taxon-name-part> <tp:taxon-name-part taxon-name-part-type="species" reg="wheeleri">wheeleri</tp:taxon-name-part></tp:taxon-name></italic> species-complex, and this is likely to be the more correct placement in view of the morphology.</p><!--PageBreak--><p>
            <italic><tp:taxon-name><tp:taxon-name-part taxon-name-part-type="genus" reg="Melophorus">Melophorus</tp:taxon-name-part> <tp:taxon-name-part taxon-name-part-type="species" reg="chauliodon">chauliodon</tp:taxon-name-part></tp:taxon-name></italic> is found in all mainland states except the ACT and Vic. The species is also absent from Tasmania. Existing label data for dry, pinned material is scanty, but a specimen from SA was taken in cane grass. Sequenced material has been collected from red clay soil, mulga woodland and from suburban lawns. This species is particularly common in and around the Perth metropolitan area, and can occur in highly built up locations. The phylogenetic position the species occupies and the nature of the mandible suggests it is largely or wholly granivorous.</p></tp:treatment-sec><tp:treatment-sec sec-type="etymology" id="SECID0E5RCQ"><title>Etymology.</title><p>Greek <italic>chaulios</italic> (‘outstanding’/’impressive’) plus <italic>odon</italic> (‘tooth’); noun in the nominative singular standing in apposition to the generic name</p><fig id="F216" position="float" orientation="portrait"><label>Figure 79.</label><caption><p>
          <italic><tp:taxon-name><tp:taxon-name-part taxon-name-part-type="genus" reg="Melophorus">Melophorus</tp:taxon-name-part> <tp:taxon-name-part taxon-name-part-type="species" reg="chauliodon">chauliodon</tp:taxon-name-part></tp:taxon-name></italic> sp. n.: major worker paratype (ANIC32-900189–bottom ant) frons (<bold>a</bold>), profile (<bold>b</bold>) and dorsum (<bold>c</bold>); minor worker holotype (ANIC32-900189–middle ant) frons (<bold>d</bold>), profile (<bold>e</bold>) and dorsum (<bold>f</bold>); distribution map for the species (<bold>g</bold>). Low resolution scale bars: 1 mm (<bold>b, c</bold>); 0.5 mm (<bold>a, e, f</bold>); 0.2 (<bold>d</bold>).</p></caption><graphic xmlns:xlink="http://www.w3.org/1999/xlink" xlink:href="zookeys-700-001-g216.jpg" position="float" orientation="portrait" xlink:type="simple" id="oo_156786.jpg"/></fig></tp:treatment-sec></tp:taxon-treatment>
