# Supplementary material for: Revision of the ant genus Melophorus (Hymenoptera, Formicidae)
Source: Zookeys. 2017 Sep 20;(700):1–420. doi: 10.3897/zookeys.700.11784 (PMC5711039; doi:10.3897/zookeys.700.11784)
Supplement: XML Treatment for Melophorus laticeps [file zookeys.700.11784-treatment77.xml]

<!DOCTYPE tp:taxon-treatment
  PUBLIC "-//TaxonX//DTD Taxonomic Treatment Publishing DTD v0 20100105//EN" "tax-treatment-NSO.dtd">
<tp:taxon-treatment xmlns:tp="http://www.plazi.org/taxpub"><tp:treatment-meta><kwd-group><label>Taxon classification</label><kwd><named-content xmlns:xlink="http://www.w3.org/1999/xlink" content-type="kingdom">Animalia</named-content></kwd><kwd><named-content xmlns:xlink="http://www.w3.org/1999/xlink" content-type="order">Hymenoptera</named-content></kwd><kwd><named-content xmlns:xlink="http://www.w3.org/1999/xlink" content-type="family">Formicidae</named-content></kwd></kwd-group><mixed-citation publication-type="journal"><person-group><name><surname>Heterick</surname><given-names>Brian E.</given-names></name><name><surname>Castalanelli</surname><given-names>Mark</given-names></name><name><surname>Shattuck</surname><given-names>Steve O.</given-names></name></person-group><article-title>Revision of the ant genus <italic><tp:taxon-name><tp:taxon-name-part taxon-name-part-type="genus" reg="Melophorus">Melophorus</tp:taxon-name-part></tp:taxon-name></italic> (<tp:taxon-name><tp:taxon-name-part taxon-name-part-type="order">Hymenoptera</tp:taxon-name-part></tp:taxon-name>, <tp:taxon-name><tp:taxon-name-part taxon-name-part-type="family">Formicidae</tp:taxon-name-part></tp:taxon-name>)</article-title><source>Zookeys</source><day>20</day><month>9</month><year>2017</year><volume>2017</volume><issue>700</issue><fpage>1</fpage><lpage>420</lpage><pub-id pub-id-type="doi">10.3897/zookeys.700.11784</pub-id></mixed-citation></tp:treatment-meta><tp:nomenclature><tp:taxon-name>
            <tp:taxon-name-part taxon-name-part-type="genus" reg="Melophorus">Melophorus</tp:taxon-name-part>
            <tp:taxon-name-part taxon-name-part-type="species" reg="laticeps">laticeps</tp:taxon-name-part>
          </tp:taxon-name><tp:taxon-authority>Wheeler</tp:taxon-authority><tp:nomenclature-citation-list><tp:nomenclature-citation><tp:taxon-name>
                <tp:taxon-name-part taxon-name-part-type="genus" reg="Melophorus">Melophorus</tp:taxon-name-part> <tp:taxon-name-part taxon-name-part-type="species" reg="laticeps">laticeps</tp:taxon-name-part></tp:taxon-name><comment><xref ref-type="bibr" rid="B82">Wheeler 1915</xref>: 813, pl. 66, fig. 2 (combination in <tp:taxon-name><tp:taxon-name-part taxon-name-part-type="genus" reg="Melophorus">M.</tp:taxon-name-part> (<tp:taxon-name-part taxon-name-part-type="subgenus" reg="Erimelophorus">Erimelophorus</tp:taxon-name-part>)</tp:taxon-name> by <xref ref-type="bibr" rid="B85">Wheeler 1935</xref>: 71. Type. Holotype queen: between Todmorden and Wantapella, South Australia [SAM] (examined: SAM specimen). </comment></tp:nomenclature-citation></tp:nomenclature-citation-list></tp:nomenclature><tp:treatment-sec sec-type="material" id="SECID0E52DQ"><title>Other material examined.</title><p>
            <bold>New South Wales</bold>: 3 mi W Pindara Homestead (Greaves, T.), 40 km NNW Louth, Lake Mere (Greenslade, P.J.<tp:taxon-name><tp:taxon-name-part taxon-name-part-type="genus" reg="Melophorus">M.</tp:taxon-name-part></tp:taxon-name>), 40 km NNW Louth, Lake Mere (Greenslade, P.J.<tp:taxon-name><tp:taxon-name-part taxon-name-part-type="genus" reg="Melophorus">M.</tp:taxon-name-part></tp:taxon-name>), 40 km NNW Louth, Lake Mere (Greenslade, P.J.<tp:taxon-name><tp:taxon-name-part taxon-name-part-type="genus" reg="Melophorus">M.</tp:taxon-name-part></tp:taxon-name>), 40 km W Broken Hill (Greenslade, P.J.<tp:taxon-name><tp:taxon-name-part taxon-name-part-type="genus" reg="Melophorus">M.</tp:taxon-name-part></tp:taxon-name>), 40 km W Hillston (Morton, S.), 5 km W Broken Hill (Greenslade, P.J.<tp:taxon-name><tp:taxon-name-part taxon-name-part-type="genus" reg="Melophorus">M.</tp:taxon-name-part></tp:taxon-name>), 5 mi WSW Topar Hotel, E Broken Hill (Greaves, T.), 6 mi W Tickalara Homestead (Greaves, T.), 7 mi SW Packsaddle Tank (Greaves, T.), about 37 km S Broken Hill (Kohout, R.J.), Acacia Vale, near Broken Hill (Greenslade, P.J.<tp:taxon-name><tp:taxon-name-part taxon-name-part-type="genus" reg="Melophorus">M.</tp:taxon-name-part></tp:taxon-name>), Broken Hill (Lowery, B.B.), CSIRO Lake Mere Field Station, near Louth (Bryannah, <tp:taxon-name><tp:taxon-name-part taxon-name-part-type="genus" reg="Melophorus">M.</tp:taxon-name-part></tp:taxon-name>), Duffy Lane, Broken Hill (Smith, T.), Finley (White, W.B.), Fowlers Gap (Greenslade, P.J.<tp:taxon-name><tp:taxon-name-part taxon-name-part-type="genus" reg="Melophorus">M.</tp:taxon-name-part></tp:taxon-name>), Fowlers Gap (Greenslade, P.J.<tp:taxon-name><tp:taxon-name-part taxon-name-part-type="genus" reg="Melophorus">M.</tp:taxon-name-part></tp:taxon-name>), Fowlers Gap (Greenslade, P.J.<tp:taxon-name><tp:taxon-name-part taxon-name-part-type="genus" reg="Melophorus">M.</tp:taxon-name-part></tp:taxon-name>), Fowlers Gap (Greenslade, P.J.<tp:taxon-name><tp:taxon-name-part taxon-name-part-type="genus" reg="Melophorus">M.</tp:taxon-name-part></tp:taxon-name>), Fowlers Gap (Greenslade, P.J.<tp:taxon-name><tp:taxon-name-part taxon-name-part-type="genus" reg="Melophorus">M.</tp:taxon-name-part></tp:taxon-name>), Fowlers Gap (Greenslade, P.J.<tp:taxon-name><tp:taxon-name-part taxon-name-part-type="genus" reg="Melophorus">M.</tp:taxon-name-part></tp:taxon-name>), Fowlers Gap (Ellis, <tp:taxon-name><tp:taxon-name-part taxon-name-part-type="genus" reg="Melophorus">M.</tp:taxon-name-part></tp:taxon-name>), Fowlers Gap (Greenslade, P.J.<tp:taxon-name><tp:taxon-name-part taxon-name-part-type="genus" reg="Melophorus">M.</tp:taxon-name-part></tp:taxon-name>), <!--PageBreak-->Fowlers Gap (Greenslade, P.J.<tp:taxon-name><tp:taxon-name-part taxon-name-part-type="genus" reg="Melophorus">M.</tp:taxon-name-part></tp:taxon-name>), Fowlers Gap Station, 110 km N Broken Hill (Morton, S.), Fowlers Gap, near Sandstone Tank (Ward, P.S. [ANIC32-010588]), Hay, Kavs Station, Broken Hill (Lowery, B.B.), Menindee (Lowery, B.B.), Mundi Mundi, near Broken Hill (Valentine, J.), Netallie Hill, 10 mi W Wilcannia (Greaves, T.), Sturt National Park (Greenslade, P.J.<tp:taxon-name><tp:taxon-name-part taxon-name-part-type="genus" reg="Melophorus">M.</tp:taxon-name-part></tp:taxon-name>), Tibooburra (L.C.), Tibooburra Aerodrome (Greaves, T.), Tilpa (Lowery, B.B.). <bold>Northern Territory</bold>: 20 km SE Alice Springs (Davidson, D. &amp; Morton, S.), 5 mi N Alice Springs (McInnes &amp; Dowse), 5 mi N Alice Springs (McInnes &amp; Dowse), Alice Springs (Harrington, S.A. [ANIC32-000711]), Kunoth Paddock, near Alice Springs (Greenslade, P.J.<tp:taxon-name><tp:taxon-name-part taxon-name-part-type="genus" reg="Melophorus">M.</tp:taxon-name-part></tp:taxon-name>), Kunoth Paddock, near Alice Springs (Greenslade, P.J.<tp:taxon-name><tp:taxon-name-part taxon-name-part-type="genus" reg="Melophorus">M.</tp:taxon-name-part></tp:taxon-name>), Simpson Gap (Feehan, J.E.). <bold>Queensland</bold>: ‘Gumbardo’ (Beutel, T.), ‘Merigol’ (Beutel, T.), 75 km W Sandringham Homestead (Greenslade, P.J.<tp:taxon-name><tp:taxon-name-part taxon-name-part-type="genus" reg="Melophorus">M.</tp:taxon-name-part></tp:taxon-name>), 8 mi NNE Nockatunga (Greaves, T.), Mareeba (Hill, H.E.), Mareeba (Lowery, B.B.), Marino (Wetherly, A.), Miles (Lowery, B.B.), Millungera Station (Greaves, T.), Nockatunga Station (Greaves, T.), Sandringham (Greenslade, P.J.<tp:taxon-name><tp:taxon-name-part taxon-name-part-type="genus" reg="Melophorus">M.</tp:taxon-name-part></tp:taxon-name>), Sandringham (Greenslade, P.J.<tp:taxon-name><tp:taxon-name-part taxon-name-part-type="genus" reg="Melophorus">M.</tp:taxon-name-part></tp:taxon-name>), Sandringham (Greenslade, P.J.<tp:taxon-name><tp:taxon-name-part taxon-name-part-type="genus" reg="Melophorus">M.</tp:taxon-name-part></tp:taxon-name>), Sandringham (Greenslade, P.J.<tp:taxon-name><tp:taxon-name-part taxon-name-part-type="genus" reg="Melophorus">M.</tp:taxon-name-part></tp:taxon-name>), Sandringham (Greenslade, P.J.<tp:taxon-name><tp:taxon-name-part taxon-name-part-type="genus" reg="Melophorus">M.</tp:taxon-name-part></tp:taxon-name>), Sandringham (Greenslade, P.J.<tp:taxon-name><tp:taxon-name-part taxon-name-part-type="genus" reg="Melophorus">M.</tp:taxon-name-part></tp:taxon-name>), Sandringham (Greenslade, P.J.<tp:taxon-name><tp:taxon-name-part taxon-name-part-type="genus" reg="Melophorus">M.</tp:taxon-name-part></tp:taxon-name>), Sandringham (Greenslade, P.J.<tp:taxon-name><tp:taxon-name-part taxon-name-part-type="genus" reg="Melophorus">M.</tp:taxon-name-part></tp:taxon-name>), Sandringham (Greenslade, P.J.<tp:taxon-name><tp:taxon-name-part taxon-name-part-type="genus" reg="Melophorus">M.</tp:taxon-name-part></tp:taxon-name>), Sandringham (Greenslade, P.J.<tp:taxon-name><tp:taxon-name-part taxon-name-part-type="genus" reg="Melophorus">M.</tp:taxon-name-part></tp:taxon-name>), Sandringham (Greenslade, P.J.<tp:taxon-name><tp:taxon-name-part taxon-name-part-type="genus" reg="Melophorus">M.</tp:taxon-name-part></tp:taxon-name>), Sandringham Station, 55 km NW Bedourie (Morton, S.R.), Sandringham Station, 55 km NW Bedourie (Morton, S.R.), Sandringham Station, 55 km NW Bedourie (Morton, S.R.), Sandringham Station, 55 km NW Bedourie (Morton, S.R.), Sandringham Station, 55 km NW Bedourie (Morton, S.R.). <bold>South Australia</bold>: 10 km NW Kimba (Greenslade, P.J.<tp:taxon-name><tp:taxon-name-part taxon-name-part-type="genus" reg="Melophorus">M.</tp:taxon-name-part></tp:taxon-name>), 10 km SW Morgan (Halliday, R.B.), 11 mi NE Elliston (Greaves, T.), 12 mi E Penong (Greaves, T.), 20 km S Welbourne Hill (Greenslade, P.J.<tp:taxon-name><tp:taxon-name-part taxon-name-part-type="genus" reg="Melophorus">M.</tp:taxon-name-part></tp:taxon-name>), 30 km E Poeppel Corner, Simpson Desert (Greenslade, P.J.<tp:taxon-name><tp:taxon-name-part taxon-name-part-type="genus" reg="Melophorus">M.</tp:taxon-name-part></tp:taxon-name> [ANIC32-900187]), 35 mi SSE Emu (Forde, N.), 38 mi W Nullarbor Station (Greaves, T.), 39 mi SSE Ooldea (McInnes &amp; Dowse), 50 km E Purni Bore, 150 km NE Macumba Homestead, Simpson Desert (Greenslade, P.J.<tp:taxon-name><tp:taxon-name-part taxon-name-part-type="genus" reg="Melophorus">M.</tp:taxon-name-part></tp:taxon-name>), 5 km SE Oodnadatta (Davidson, D. &amp; Morton, S. [ANIC32-900065]), 7 km NW Morgan (Greenslade, P.J.<tp:taxon-name><tp:taxon-name-part taxon-name-part-type="genus" reg="Melophorus">M.</tp:taxon-name-part></tp:taxon-name>), 7 km NW Morgan (Greenslade, P.J.<tp:taxon-name><tp:taxon-name-part taxon-name-part-type="genus" reg="Melophorus">M.</tp:taxon-name-part></tp:taxon-name>), 7 km NW Morgan (Greenslade, P.J.<tp:taxon-name><tp:taxon-name-part taxon-name-part-type="genus" reg="Melophorus">M.</tp:taxon-name-part></tp:taxon-name>), 7 km NW Morgan (Greenslade, P.J.<tp:taxon-name><tp:taxon-name-part taxon-name-part-type="genus" reg="Melophorus">M.</tp:taxon-name-part></tp:taxon-name>), 7 km NW Morgan (Greenslade, P.J.<tp:taxon-name><tp:taxon-name-part taxon-name-part-type="genus" reg="Melophorus">M.</tp:taxon-name-part></tp:taxon-name>), about 25 km W Marree (Feehan, J.E.), about 6.5 km N Leigh Creek (Feehan, J.E.), Birdsville Track, 12 km SW Etadunna (Forrest, J.), Birthday Hill, N Tarcoola (Greenslade, P.J.<tp:taxon-name><tp:taxon-name-part taxon-name-part-type="genus" reg="Melophorus">M.</tp:taxon-name-part></tp:taxon-name>), Cambrai (Greenslade, P.J.<tp:taxon-name><tp:taxon-name-part taxon-name-part-type="genus" reg="Melophorus">M.</tp:taxon-name-part></tp:taxon-name>), Cambrai (Greenslade, P.J.<tp:taxon-name><tp:taxon-name-part taxon-name-part-type="genus" reg="Melophorus">M.</tp:taxon-name-part></tp:taxon-name>), Cambrai (Greenslade, P.J.<tp:taxon-name><tp:taxon-name-part taxon-name-part-type="genus" reg="Melophorus">M.</tp:taxon-name-part></tp:taxon-name>), Cambrai (Greenslade, P.J.<tp:taxon-name><tp:taxon-name-part taxon-name-part-type="genus" reg="Melophorus">M.</tp:taxon-name-part></tp:taxon-name>), Ceduna (Lowery, B.B.), Chowilla (Greenslade, P.J.<tp:taxon-name><tp:taxon-name-part taxon-name-part-type="genus" reg="Melophorus">M.</tp:taxon-name-part></tp:taxon-name>), Chowilla (Wood, T.G.), Davenport Ra (Gee, P. &amp; I. [M86/M101]), head of Bight Cliff, 54 km WbyS Nullarbor (Taylor, R.W.), Moorowie Plain (Greenslade, P.J.<tp:taxon-name><tp:taxon-name-part taxon-name-part-type="genus" reg="Melophorus">M.</tp:taxon-name-part></tp:taxon-name>), Mt Gason, about 41 km SSW Clifton Hills Homestead (Feehan, J.E.), near Macumba Rail Station (Bunic, I.), Nillinghoo, Koonamore (Greenslade, P.J.<tp:taxon-name><tp:taxon-name-part taxon-name-part-type="genus" reg="Melophorus">M.</tp:taxon-name-part></tp:taxon-name> [ANIC32-900188]), Poochera (Taylor, R.W. &amp; Bartell, R.J.), Poochera (Billen, J. [ANIC32-013311]), Streaky Bay (Lowery, B.B.), Streaky Bay (McAreavey, J.), Yudnamutana, NE Flinders Range (Lowery, B.B. [ANIC32-900066]). <bold>Victoria</bold>: Pink Lake (Graham, N.). <bold>Western Australia</bold>: 1 km S Capricorn RH (Heterick, B.E. [M282]), <!--PageBreak--><!--PageBreak-->5 km N Cunyu Station (Davidson, D. &amp; Morton, S.), 5 km N Cunyu Station (Davidson, D. &amp; Morton, S.), 9 mi E Cardawan Homestead, SSW Mundiwindi (McInnes &amp; Dowse), Ethel Creek (Varris, P.A. [JDM32-004806]).</p></tp:treatment-sec><tp:treatment-sec sec-type="diagnosis" id="SECID0EVFEQ"><title>Diagnosis.</title><p>
            <italic><tp:taxon-name><tp:taxon-name-part taxon-name-part-type="genus" reg="Melophorus">Melophorus</tp:taxon-name-part> <tp:taxon-name-part taxon-name-part-type="species" reg="laticeps">laticeps</tp:taxon-name-part></tp:taxon-name></italic> can be placed in the <italic><tp:taxon-name><tp:taxon-name-part taxon-name-part-type="genus" reg="Melophorus">M.</tp:taxon-name-part> <tp:taxon-name-part taxon-name-part-type="species" reg="biroi">biroi</tp:taxon-name-part></tp:taxon-name></italic> species-group on the basis of characters of the clypeus, propodeum, mandible and palps. The species is also placed in the <italic><tp:taxon-name><tp:taxon-name-part taxon-name-part-type="genus" reg="Melophorus">M.</tp:taxon-name-part> <tp:taxon-name-part taxon-name-part-type="species" reg="wheeleri">wheeleri</tp:taxon-name-part></tp:taxon-name></italic> species-complex because it agrees with the following apomorphies possessed by the complex: the minor worker often has more than five teeth, the largest major worker has a short, massive, elbowed mandible directed posteriad; in profile, the maxillary palps are short in the major and generally short in minor workers (in the minor worker, usually only attaining the neck sclerite at their maximum extent when the head is moderately inclined) and, in full-face view, the anterior margin of the clypeus in the large major worker is usually planar or weakly concave (variable in other subcastes but planar or narrowly protuberant anterior clypeal margins predominate). In full-face view, the broad head capsule of the minor worker of <italic><tp:taxon-name><tp:taxon-name-part taxon-name-part-type="genus" reg="Melophorus">M.</tp:taxon-name-part> <tp:taxon-name-part taxon-name-part-type="species" reg="laticeps">laticeps</tp:taxon-name-part></tp:taxon-name></italic> is expanded towards the mandibular insertions, giving it a slight to strongly accentuated trapezoidal shape, and the basal margin of the major worker mandible is a carinate ledge set at 90° to the rest of the mandible throughout its length, with the (slightly) offset basal tooth horizontal and the sub-basal tooth with a horizontal and a vertical plane. A mandibular carina is present to varying degrees in media and minor workers. All workers have a glabrous mesosoma. These characters will distinguish <italic><tp:taxon-name><tp:taxon-name-part taxon-name-part-type="genus" reg="Melophorus">M.</tp:taxon-name-part> <tp:taxon-name-part taxon-name-part-type="species" reg="laticeps">laticeps</tp:taxon-name-part></tp:taxon-name></italic> from all other <italic><tp:taxon-name><tp:taxon-name-part taxon-name-part-type="genus" reg="Melophorus">Melophorus</tp:taxon-name-part></tp:taxon-name></italic> except for its close relation, <italic><tp:taxon-name><tp:taxon-name-part taxon-name-part-type="genus" reg="Melophorus">M.</tp:taxon-name-part> <tp:taxon-name-part taxon-name-part-type="species" reg="pelorocephalus">pelorocephalus</tp:taxon-name-part></tp:taxon-name></italic>. The heads of minor and media workers of <italic><tp:taxon-name><tp:taxon-name-part taxon-name-part-type="genus" reg="Melophorus">M.</tp:taxon-name-part> <tp:taxon-name-part taxon-name-part-type="species" reg="pelorocephalus">pelorocephalus</tp:taxon-name-part></tp:taxon-name></italic>, however, are even more exaggeratedly trapezoidal and the upper head of this species is distinctly darker in colour than the lower head and the mesosoma (all are uniformly coloured in <italic><tp:taxon-name><tp:taxon-name-part taxon-name-part-type="genus" reg="Melophorus">M.</tp:taxon-name-part> <tp:taxon-name-part taxon-name-part-type="species" reg="laticeps">laticeps</tp:taxon-name-part></tp:taxon-name></italic>).</p></tp:treatment-sec><tp:treatment-sec sec-type="description" id="SECID0EULEQ"><title>Minor worker description.</title><p>
            <bold>
              Head.</bold> Head square or rectangular, tending to trapezoid; posterior margin of head planar or weakly convex; frons shining with superficial shagreenation or microreticulation only; frons consisting exclusively or almost exclusively of well-spaced, appressed setae only (small, erect setae, if present, usually confined to ocular triangle or posterior margin of head). Eye moderate (eye length 0.20–0.49 length of side of head capsule); in full-face view, eyes set above midpoint of head capsule; in profile, eye set anteriad of midline of head capsule; eyes elliptical or slightly reniform. In full-face view, frontal carinae distinctly concave; frontal lobes straight in front of antennal insertion. Anteromedial clypeal margin straight; clypeal psammophore set at or above midpoint of clypeus; palp formula 6,4. Five to six mandibular teeth in minor worker; mandibles triangular, weakly incurved; third mandibular tooth distinctly shorter than apical tooth and teeth numbers two and four; masticatory margin of mandibles approximately vertical or weakly oblique. <bold>Mesosoma.</bold> Integument of pronotum, mesonotum and mesopleuron moderately shining and shagreenate throughout; anterior mesosoma in profile convex anteriad, mesonotum often slightly overlapping pronotum, mesosoma planar or slightly sinuate posteriad; erect pronotal setae absent; in profile, metanotal groove shallow, broadly V or U-shaped; propodeum shining and shagreenate; propodeum smoothly rounded <!--PageBreak-->or with indistinct angle; propodeal dorsum and declivity confluent; erect propodeal setae always absent; appressed propodeal setulae short, separated by more than own length and inconspicuous; propodeal spiracle situated nearer to midpoint of propodeum than to its declivitous face, and shorter (length &lt; than 0.50 × height of propodeum). <bold>Petiole.</bold> In profile, petiolar node narrowly conical, vertex blunt, directed posteriad; in full-face view, shape of petiolar node tapered with blunt vertex; node shining and smooth with vestigial sculpture. <bold>Gaster.</bold> Gaster shining, shagreenate (‘LP record’ appearance); pilosity of first gastral tergite consisting of well-spaced short, inconspicuous, appressed setae, erect setae (present in at least some workers) confined to margin of sclerite. <bold>General characters.</bold> Colour of foreparts tan or reddish (legs may be darker) gaster dark brown to black.</p></tp:treatment-sec><tp:treatment-sec sec-type="description" id="SECID0EPMEQ"><title>Major worker description.</title><p>
            <bold>
              Head.</bold> Head horizontally rectangular, broader than wide; posterior margin of head weakly concave; cuticle of frons shining and smooth except for piliferous pits; pilosity of frons a mixture of a few well-spaced, erect setae interspersed with appressed setae only. Eye small (eye length less than 0.2 × length of head capsule); in full-face view, eyes set above midpoint of head capsule; in profile, eye set anteriad of midline of head capsule; eyes elliptical. In full-face view, frontal carinae distinctly concave; frontal lobes curved toward antennal insertion. Anterior clypeal margin straight; clypeal psammophore set at or above midpoint of clypeus; palp formula 6,4. Mandibular teeth in major worker always 4; mandibles strongly incurved, apical sector uniformly carinate and forming a bifurcate, horizontal ledge that terminates in the basal and pre-basal teeth; third mandibular tooth distinctly shorter than apical tooth, but equivalent in length to remaining teeth; masticatory margin of mandibles approximately aligned vertically or weakly oblique. <bold>Mesosoma.</bold> Integument of pronotum, mesonotum and mesopleuron shining and mainly smooth, vestigial shagreenation most noticeable on humeri and mesopleuron; anterior mesosoma in profile broadly convex; erect pronotal setae long (i.e., longer than length of eye) and unmodified, or erect pronotal setae absent; in profile, metanotal groove shallow, indicated mainly by an angle and metathoracic spiracles; propodeum always smoothly rounded; propodeal dorsum and declivity confluent; erect propodeal setae absent; appressed propodeal setae short, separated by more than own length and inconspicuous; propodeal spiracle situated nearer to midpoint of propodeum than to its declivitous face, and shorter (length less than 0.50 × height of propodeum), or situated at least twice its width from the declivitous face of propodeum, and shorter (length less than 0.50 × height of propodeum). <bold>Petiole.</bold> In profile, petiolar node squamiform; in full-face view, shape of petiolar node uniformly rounded, or tapered with blunt vertex; node shining and smooth throughout. <bold>Gaster.</bold> Gaster shining, shagreenate (‘LP record’ appearance); pilosity of first gastral tergite consisting of well-spaced, erect and semi-erect setae interspersed with regularly spaced appressed setae, or consisting of well-spaced short, inconspicuous, appressed setae, erect setae (present in at least some workers) confined to margin of the sclerite. <bold>General characters.</bold> Colour of foreparts reddish (legs light reddish-brown to brown), gaster black.</p><!--PageBreak--></tp:treatment-sec><tp:treatment-sec sec-type="description" id="SECID0EJNEQ"><title>Measurements.</title><p>Worker (n = 8): <abbrev xmlns:xlink="http://www.w3.org/1999/xlink" xlink:title="Cephalic index" id="ABBRID0EPNEQ" xlink:type="simple">CI</abbrev> 128–134; <abbrev xmlns:xlink="http://www.w3.org/1999/xlink" xlink:title="Eye index" id="ABBRID0ETNEQ" xlink:type="simple">EI</abbrev> 11–19; <abbrev xmlns:xlink="http://www.w3.org/1999/xlink" xlink:title="Eye length" id="ABBRID0EXNEQ" xlink:type="simple">EL</abbrev> 0.22–0.37; <abbrev xmlns:xlink="http://www.w3.org/1999/xlink" xlink:title="Head length" id="ABBRID0E2NEQ" xlink:type="simple">HL</abbrev> 0.89–2.56; <abbrev xmlns:xlink="http://www.w3.org/1999/xlink" xlink:title="Head width" id="ABBRID0E6NEQ" xlink:type="simple">HW</abbrev> 1.14–3.43; <abbrev xmlns:xlink="http://www.w3.org/1999/xlink" xlink:title="Mesosomal length" id="ABBRID0EDOEQ" xlink:type="simple">ML</abbrev> 1.49–2.64; <abbrev xmlns:xlink="http://www.w3.org/1999/xlink" xlink:title="Maximum tibial length" id="ABBRID0EHOEQ" xlink:type="simple">MTL</abbrev> 1.13–1.95; <abbrev xmlns:xlink="http://www.w3.org/1999/xlink" xlink:title="Propodeal height" id="ABBRID0ELOEQ" xlink:type="simple">PpH</abbrev> 0.16–0.27; <abbrev xmlns:xlink="http://www.w3.org/1999/xlink" xlink:title="Propodeal length" id="ABBRID0EPOEQ" xlink:type="simple">PpL</abbrev> 0.57–1.08; <abbrev xmlns:xlink="http://www.w3.org/1999/xlink" xlink:title="Scape index" id="ABBRID0ETOEQ" xlink:type="simple">SI</abbrev> 49–99; <abbrev xmlns:xlink="http://www.w3.org/1999/xlink" xlink:title="Scape length" id="ABBRID0EXOEQ" xlink:type="simple">SL</abbrev> 1.13–1.69.</p></tp:treatment-sec><tp:treatment-sec sec-type="comments" id="SECID0E2OEQ"><title>Comments.</title><p>This common species is found in all mainland states except the ACT, but is absent from wetter areas. <italic><tp:taxon-name><tp:taxon-name-part taxon-name-part-type="genus" reg="Melophorus">Melophorus</tp:taxon-name-part> <tp:taxon-name-part taxon-name-part-type="species" reg="laticeps">laticeps</tp:taxon-name-part></tp:taxon-name></italic> has a massive, carinate mandible that distinguishes it from all other <italic><tp:taxon-name><tp:taxon-name-part taxon-name-part-type="genus" reg="Melophorus">Melophorus</tp:taxon-name-part></tp:taxon-name></italic> except for its close relative, <italic><tp:taxon-name><tp:taxon-name-part taxon-name-part-type="genus" reg="Melophorus">M.</tp:taxon-name-part> <tp:taxon-name-part taxon-name-part-type="species" reg="pelorocephalus">pelorocephalus</tp:taxon-name-part></tp:taxon-name></italic>. Seen in full-face view, the latter has a trapezoidal head shape compared with a square shape in <italic><tp:taxon-name><tp:taxon-name-part taxon-name-part-type="genus" reg="Melophorus">M.</tp:taxon-name-part> <tp:taxon-name-part taxon-name-part-type="species" reg="laticeps">laticeps</tp:taxon-name-part></tp:taxon-name></italic>. Only one WA specimen of <italic><tp:taxon-name><tp:taxon-name-part taxon-name-part-type="genus" reg="Melophorus">M.</tp:taxon-name-part> <tp:taxon-name-part taxon-name-part-type="species" reg="laticeps">laticeps</tp:taxon-name-part></tp:taxon-name></italic> has been sequenced, but this is sufficient to reveal a sister relationship with <italic><tp:taxon-name><tp:taxon-name-part taxon-name-part-type="genus" reg="Melophorus">M.</tp:taxon-name-part> <tp:taxon-name-part taxon-name-part-type="species" reg="pelorocephalus">pelorocephalus</tp:taxon-name-part></tp:taxon-name></italic>.</p><p>The species was described by Wheeler from a queen. This specimen, although damaged, exhibits the characteristic mandible that enables it to be associated easily with the worker (the head capsule is not splayed outwards near the mandibular insertions as would almost certainly be the case in the [as yet unknown] queen of <italic><tp:taxon-name><tp:taxon-name-part taxon-name-part-type="genus" reg="Melophorus">M.</tp:taxon-name-part> <tp:taxon-name-part taxon-name-part-type="species" reg="pelorocephalus">pelorocephalus</tp:taxon-name-part></tp:taxon-name></italic>, the only alternative assignment). The ant has been taken in mulga and arid woodland; but the only edaphic note is that a specimen from near the Capricorn Roadhouse in WA was collected from red soil. The appearance of the mandible suggests a granivorous diet, but there are no data at present to confirm this.</p><fig id="F219" position="float" orientation="portrait"><label>Figure 82.</label><caption><p>
          <italic><tp:taxon-name><tp:taxon-name-part taxon-name-part-type="genus" reg="Melophorus">Melophorus</tp:taxon-name-part> <tp:taxon-name-part taxon-name-part-type="species" reg="laticeps">laticeps</tp:taxon-name-part></tp:taxon-name></italic> Wheeler: no<bold>n–t</bold>ype major worker (ANIC32-900188) frons (<bold>a</bold>), profile (<bold>b</bold>) and dorsum (<bold>c</bold>); non–type minor worker (ANIC32-900187) frons (<bold>d</bold>), profile (<bold>e</bold>) and dorsum (<bold>f</bold>); distribution map for the species (<bold>g</bold>). Low resolution scale bars: 1 mm (<bold>b, c</bold>, <bold>e, f</bold>); 0.5 mm (<bold>a, d</bold>).</p></caption><graphic xmlns:xlink="http://www.w3.org/1999/xlink" xlink:href="zookeys-700-001-g219.jpg" position="float" orientation="portrait" xlink:type="simple" id="oo_156789.jpg"/></fig></tp:treatment-sec><ref-list><ref id="B82"><mixed-citation xmlns:xlink="http://www.w3.org/1999/xlink" xlink:type="simple">
          <person-group><name name-style="western"><surname>Wheeler</surname><given-names>WM</given-names></name></person-group> (<year>1915</year>) <article-title><tp:taxon-name><tp:taxon-name-part taxon-name-part-type="order">Hymenoptera</tp:taxon-name-part></tp:taxon-name>.</article-title> <source>[In “Scientific notes on an expedition into the north-western regions of South Australia”] Transactions of the Royal Society of South Australia</source> <volume>39</volume>: <fpage>805</fpage>–<lpage>823</lpage>. <ext-link xlink:type="simple" ext-link-type="uri" xlink:href="http://direct.biostor.org/reference/144596">http://direct.biostor.org/reference/144596</ext-link></mixed-citation></ref><ref id="B85"><mixed-citation xmlns:xlink="http://www.w3.org/1999/xlink" xlink:type="simple">
          <person-group><name name-style="western"><surname>Wheeler</surname><given-names>WM</given-names></name></person-group> (<year>1935</year>) <article-title>Myrmecological notes.</article-title> <source>Psyche (Cambridge)</source> <volume>42</volume>: <fpage>68</fpage>–<lpage>72</lpage>. <ext-link xlink:type="simple" ext-link-type="uri" xlink:href="http://psyche.entclub.org/pdf/42/42-068.pdf">http://psyche.entclub.org/pdf/42/42-068.pdf</ext-link></mixed-citation></ref></ref-list></tp:taxon-treatment>
