# Supplementary material for: Revision of the ant genus Melophorus (Hymenoptera, Formicidae)
Source: Zookeys. 2017 Sep 20;(700):1–420. doi: 10.3897/zookeys.700.11784 (PMC5711039; doi:10.3897/zookeys.700.11784)
Supplement: XML Treatment for Melophorus pelorocephalus [file zookeys.700.11784-treatment79.xml]

<!DOCTYPE tp:taxon-treatment
  PUBLIC "-//TaxonX//DTD Taxonomic Treatment Publishing DTD v0 20100105//EN" "tax-treatment-NSO.dtd">
<tp:taxon-treatment xmlns:tp="http://www.plazi.org/taxpub"><tp:treatment-meta><kwd-group><label>Taxon classification</label><kwd><named-content xmlns:xlink="http://www.w3.org/1999/xlink" content-type="kingdom">Animalia</named-content></kwd><kwd><named-content xmlns:xlink="http://www.w3.org/1999/xlink" content-type="order">Hymenoptera</named-content></kwd><kwd><named-content xmlns:xlink="http://www.w3.org/1999/xlink" content-type="family">Formicidae</named-content></kwd></kwd-group><mixed-citation publication-type="journal"><person-group><name><surname>Heterick</surname><given-names>Brian E.</given-names></name><name><surname>Castalanelli</surname><given-names>Mark</given-names></name><name><surname>Shattuck</surname><given-names>Steve O.</given-names></name></person-group><article-title>Revision of the ant genus <italic><tp:taxon-name><tp:taxon-name-part taxon-name-part-type="genus" reg="Melophorus">Melophorus</tp:taxon-name-part></tp:taxon-name></italic> (<tp:taxon-name><tp:taxon-name-part taxon-name-part-type="order">Hymenoptera</tp:taxon-name-part></tp:taxon-name>, <tp:taxon-name><tp:taxon-name-part taxon-name-part-type="family">Formicidae</tp:taxon-name-part></tp:taxon-name>)</article-title><source>Zookeys</source><day>20</day><month>9</month><year>2017</year><volume>2017</volume><issue>700</issue><fpage>1</fpage><lpage>420</lpage><pub-id pub-id-type="doi">10.3897/zookeys.700.11784</pub-id></mixed-citation></tp:treatment-meta><tp:nomenclature><tp:taxon-name>
            <tp:taxon-name-part taxon-name-part-type="genus" reg="Melophorus">Melophorus</tp:taxon-name-part>
            <tp:taxon-name-part taxon-name-part-type="species" reg="pelorocephalus">pelorocephalus</tp:taxon-name-part>
            <object-id xmlns:xlink="http://www.w3.org/1999/xlink" content-type="zoobank" xlink:type="simple">http://zoobank.org/5805B1E4-DD93-45DA-B7EB-2E3661EDF70F</object-id>
          </tp:taxon-name><tp:taxon-authority>Heterick, Castalanelli &amp; Shattuck</tp:taxon-authority><tp:taxon-status xmlns:xlink="http://www.w3.org/1999/xlink" xlink:type="simple">sp. n.</tp:taxon-status></tp:nomenclature><tp:treatment-sec sec-type="Types" id="SECID0E5FFQ"><title>Types.</title><p>Holotype minor worker (top ant) from 142.1 km SSE of Newman <named-content xmlns:xlink="http://www.w3.org/1999/xlink" content-type="dwc:verbatimCoordinates" xlink:type="simple"><named-content content-type="geo-json" specific-use="{&#34;type&#34;:&#34;Point&#34;,&#34;coordinates&#34;:[120.290000,-24.531389]}" id="NCID0EQGFQ" xlink:type="simple">24°31'53"S, 120°17'24"E</named-content></named-content>, Western Australia, October 1996, S. van Leeuwen &amp; R. N. Bromilow, Temp. invert. Pitfall trap, B3: Sand dune [JDM32-004714] (<named-content xmlns:xlink="http://www.w3.org/1999/xlink" content-type="dwc:institutional_code" xlink:type="simple">WAM</named-content>). Paratypes: 2 minor workers on same pin with same details as holotype (<named-content xmlns:xlink="http://www.w3.org/1999/xlink" content-type="dwc:institutional_code" xlink:type="simple">WAM</named-content>); minor and media <!--PageBreak-->worker from 142 km SSE of Newman <named-content xmlns:xlink="http://www.w3.org/1999/xlink" content-type="dwc:verbatimCoordinates" xlink:type="simple"><named-content content-type="geo-json" specific-use="{&#34;type&#34;:&#34;Point&#34;,&#34;coordinates&#34;:[120.290000,-24.531389]}" id="NCID0EWHFQ" xlink:type="simple">24°31'53"S, 120°17'24"E</named-content></named-content>, Western Australia, October 1996, S. van Leeuwen &amp; R. N. Bromilow, Temp. invert. Pitfall trap, B3: Sand dune [JDM32-004852] (<named-content xmlns:xlink="http://www.w3.org/1999/xlink" content-type="dwc:institutional_code" xlink:type="simple">ANIC</named-content>); 2 major and a media worker from Tropicana Minesite <named-content xmlns:xlink="http://www.w3.org/1999/xlink" content-type="dwc:verbatimCoordinates" xlink:type="simple"><named-content content-type="geo-json" specific-use="{&#34;type&#34;:&#34;Point&#34;,&#34;coordinates&#34;:[124.513056,-29.261667]}" id="NCID0EMIFQ" xlink:type="simple">29°15'42"S, 124°30'47"E</named-content></named-content>, Western Australia, January 2009, J. Summerhayes, pifall trap: marble dune, MD2:1 [JDM32-004898] (<named-content xmlns:xlink="http://www.w3.org/1999/xlink" content-type="dwc:institutional_code" xlink:type="simple">WAM</named-content>).</p></tp:treatment-sec><tp:treatment-sec sec-type="material" id="SECID0EWIFQ"><title>Other material examined.</title><p>
            <bold>South Australia</bold>: Three Forges Waterhole (Gee, P. &amp; L. (122) [M81/M104]). <bold>Western Australia</bold>: Little Sandy Desert (Guthrie, N. A. [ANIC32-900214]), Little Sandy Desert (Guthrie, N. A. [ANIC32-900215]).</p></tp:treatment-sec><tp:treatment-sec sec-type="diagnosis" id="SECID0EAJFQ"><title>Diagnosis.</title><p>
            <italic><tp:taxon-name><tp:taxon-name-part taxon-name-part-type="genus" reg="Melophorus">Melophorus</tp:taxon-name-part> <tp:taxon-name-part taxon-name-part-type="species" reg="pelorocephalus">pelorocephalus</tp:taxon-name-part></tp:taxon-name></italic> can be placed in the <italic><tp:taxon-name><tp:taxon-name-part taxon-name-part-type="genus" reg="Melophorus">M.</tp:taxon-name-part> <tp:taxon-name-part taxon-name-part-type="species" reg="biroi">biroi</tp:taxon-name-part></tp:taxon-name></italic> species-group on the basis of characters of the clypeus, propodeum, mandible and palps. The species is also placed in the <italic><tp:taxon-name><tp:taxon-name-part taxon-name-part-type="genus" reg="Melophorus">M.</tp:taxon-name-part> <tp:taxon-name-part taxon-name-part-type="species" reg="wheeleri">wheeleri</tp:taxon-name-part></tp:taxon-name></italic> species-complex because it agrees with the following apomorphies possessed by the complex: the minor worker often has more than five teeth, the largest major worker has a short, massive, elbowed mandible directed posteriad; in profile, the maxillary palps are short in the major and generally short in minor workers (in the minor worker, usually only attaining the neck sclerite at their maximum extent when the head is moderately inclined) and, in full-face view, the anterior margin of the clypeus in the large major worker is usually planar or weakly concave (variable in other subcastes but planar or narrowly protuberant anterior clypeal margins predominate). In full-face view, the broad head capsule of the minor worker of <italic><tp:taxon-name><tp:taxon-name-part taxon-name-part-type="genus" reg="Melophorus">M.</tp:taxon-name-part> <tp:taxon-name-part taxon-name-part-type="species" reg="pelorocephalus">pelorocephalus</tp:taxon-name-part></tp:taxon-name></italic> is strongly expanded towards the mandibular insertions, giving it a strongly accentuated trapezoidal shape, and the basal margin of the major worker mandible is a carinate ledge set at 90° to the rest of the mandible throughout its length, with the (slightly) offset basal tooth horizontal and the sub-basal tooth with a horizontal and a vertical plane. A mandibular carina is present to varying degrees in media and minor workers. All workers have a glabrous mesosoma. These characters will distinguish <italic><tp:taxon-name><tp:taxon-name-part taxon-name-part-type="genus" reg="Melophorus">M.</tp:taxon-name-part> <tp:taxon-name-part taxon-name-part-type="species" reg="pelorocephalus">pelorocephalus</tp:taxon-name-part></tp:taxon-name></italic> from all other <italic><tp:taxon-name><tp:taxon-name-part taxon-name-part-type="genus" reg="Melophorus">Melophorus</tp:taxon-name-part></tp:taxon-name></italic> except for its close relation, <italic><tp:taxon-name><tp:taxon-name-part taxon-name-part-type="genus" reg="Melophorus">M.</tp:taxon-name-part> <tp:taxon-name-part taxon-name-part-type="species" reg="laticeps">laticeps</tp:taxon-name-part></tp:taxon-name></italic>. The heads of minor, media and small major workers of <italic><tp:taxon-name><tp:taxon-name-part taxon-name-part-type="genus" reg="Melophorus">M.</tp:taxon-name-part> <tp:taxon-name-part taxon-name-part-type="species" reg="pelorocephalus">pelorocephalus</tp:taxon-name-part></tp:taxon-name></italic>, however, are even more exaggeratedly trapezoidal than are the heads of <italic><tp:taxon-name><tp:taxon-name-part taxon-name-part-type="genus" reg="Melophorus">M.</tp:taxon-name-part> <tp:taxon-name-part taxon-name-part-type="species" reg="laticeps">laticeps</tp:taxon-name-part></tp:taxon-name></italic> workers and the upper head of this species is distinctly darker in colour than the lower head and the mesosoma (all are uniformly coloured in <italic><tp:taxon-name><tp:taxon-name-part taxon-name-part-type="genus" reg="Melophorus">M.</tp:taxon-name-part> <tp:taxon-name-part taxon-name-part-type="species" reg="laticeps">laticeps</tp:taxon-name-part></tp:taxon-name></italic>). <italic><tp:taxon-name><tp:taxon-name-part taxon-name-part-type="genus" reg="Melophorus">Melophorus</tp:taxon-name-part> <tp:taxon-name-part taxon-name-part-type="species" reg="pelorocephalus">pelorocephalus</tp:taxon-name-part></tp:taxon-name></italic> is believed to have a large major worker, but only minor, media and small major workers have been seen in the collections examined.</p></tp:treatment-sec><tp:treatment-sec sec-type="description" id="SECID0EZQFQ"><title>Minor worker description.</title><p>
            <bold>
              Head.</bold> Head square or rectangular, tending to trapezoid; posterior margin of head strongly convex; frons matt or with weak sheen, shagreenate; pilosity of frons a mixture of a few well-spaced, erect setae interspersed with appressed setae only. Eye moderate (eye length 0.20–0.49 length of side of head capsule); in full-face view, eyes set above midpoint of head capsule; in profile, eye set anteriad of midline of head capsule; roughly ovoid, eye narrowed posteriad. In full-face view, frontal carinae straight or weakly convex; frontal lobes curved toward antennal insertion. Anteromedial clypeal margin straight; clypeal psammophore set at or above midpoint of clypeus; palp formula 6,4. Five mandibular teeth in minor worker; mandibles triangular, weakly incurved; third mandibular tooth distinctly shorter than apical tooth and teeth numbers two and four; masticatory margin of mandibles approximately vertical or weakly oblique. <bold>Mesosoma.</bold> Integument of pronotum, mesonotum <!--PageBreak-->and mesopleuron moderately shining and shagreenate throughout; anterior mesosoma in profile broadly convex; erect pronotal setae absent; in profile, metanotal groove shallow, broadly V or U-shaped; propodeum matt or with weak sheen and finely striolate; propodeum smoothly rounded or with indistinct angle; propodeal dorsum and declivity confluent; erect propodeal setae always absent; appressed propodeal setulae short, separated by more than own length and inconspicuous; propodeal spiracle situated nearer to midpoint of propodeum than to its declivitous face, and shorter (length &lt; than 0.50 × height of propodeum). <bold>Petiole.</bold> In profile, petiolar node narrowly conical, vertex blunt, directed posteriad; in full-face view, shape of petiolar node tapered with blunt vertex; node shining and smooth with vestigial sculpture. <bold>Gaster.</bold> Gaster weakly shining with indistinct shagreenation; pilosity of first gastral tergite consisting of well-spaced short, inconspicuous, appressed setae, erect setae (present in at least some workers) confined to margin of sclerite. <bold>General characters.</bold> Colour of foreparts tan, head darker, legs and gaster dark chocolate.</p><!--PageBreak--></tp:treatment-sec><tp:treatment-sec sec-type="description" id="SECID0EVRFQ"><title>Major worker description.</title><p>
            <bold>
              Head.</bold> Head horizontally rectangular, broader than wide; posterior margin of head weakly convex; cuticle of frons shining with superficial shagreenation and microreticulation only; consisting exclusively or almost exclusively of well-spaced, appressed setae only; Eye small (eye length less than 0.2 × length of head capsule); in full-face view, eyes set above midpoint of head capsule; in profile, eye set anteriad of midline of head capsule; eyes elliptical. In full-face view, frontal carinae straight or weakly convex; frontal lobes straight in front of antennal insertion. Anterior clypeal margin straight; clypeal psammophore set at or above midpoint of clypeus; palp formula 6,4. Mandibular teeth in major worker 4; mandibles strongly incurved, apical sector uniformly carinate and forming a bifurcate, horizontal ledge that terminates in the basal and pre-basal teeth; third mandibular tooth distinctly shorter than apical tooth, but equivalent in length to remaining teeth; masticatory margin of mandibles approximately aligned vertically or weakly oblique. <bold>Mesosoma.</bold> Integument of pronotum, mesonotum and mesopleuron moderately shining and shagreenate throughout; anterior mesosoma in profile broadly convex; erect pronotal setae absent; in profile, metanotal groove a weak furrow; integument of propodeum shining and finely striolate and microreticulate; propodeum with indistinct angle; length ratio of propodeal dorsum to its declivity not applicable, propodeal dorsum and declivity confluent; erect propodeal setae absent; appressed propodeal setae short, separated by more than own length and inconspicuous; propodeal spiracle situated at least twice its length from the declivitous face of the propodeum, and shorter (length less than 0.50 × height of propodeum). <bold>Petiole.</bold> In profile, petiolar node narrowly conical, vertex sharply defined; in full-face view, shape of petiolar node tapered with blunt vertex; node shining and smooth throughout; in full-face view, shape of petiolar node uniformly rounded; node shining and faintly striolate and microreticulate <bold>Gaster.</bold> Gaster shining, shagreenate (‘LP record’ appearance); pilosity of first gastral tergite consisting of well-spaced, short, inconspicuous, appressed setae only, erect setae absent. <bold>General characters.</bold> Colour reddish-brown, gaster black.</p></tp:treatment-sec><tp:treatment-sec sec-type="description" id="SECID0EOSFQ"><title>Measurements.</title><p>Worker (n = 4): <abbrev xmlns:xlink="http://www.w3.org/1999/xlink" xlink:title="Cephalic index" id="ABBRID0EUSFQ" xlink:type="simple">CI</abbrev> 121–133; <abbrev xmlns:xlink="http://www.w3.org/1999/xlink" xlink:title="Eye index" id="ABBRID0EYSFQ" xlink:type="simple">EI</abbrev> 19–26; <abbrev xmlns:xlink="http://www.w3.org/1999/xlink" xlink:title="Eye length" id="ABBRID0E3SFQ" xlink:type="simple">EL</abbrev> 0.24–0.28; <abbrev xmlns:xlink="http://www.w3.org/1999/xlink" xlink:title="Head length" id="ABBRID0EATFQ" xlink:type="simple">HL</abbrev> 0.76–1.13; <abbrev xmlns:xlink="http://www.w3.org/1999/xlink" xlink:title="Head width" id="ABBRID0EETFQ" xlink:type="simple">HW</abbrev> 0.92–1.49; <abbrev xmlns:xlink="http://www.w3.org/1999/xlink" xlink:title="Mesosomal length" id="ABBRID0EITFQ" xlink:type="simple">ML</abbrev> 1.16–1.76; <abbrev xmlns:xlink="http://www.w3.org/1999/xlink" xlink:title="Maximum tibial length" id="ABBRID0EMTFQ" xlink:type="simple">MTL</abbrev> 0.90–1.38; <abbrev xmlns:xlink="http://www.w3.org/1999/xlink" xlink:title="Propodeal height" id="ABBRID0EQTFQ" xlink:type="simple">PpH</abbrev> 0.12–0.18; <abbrev xmlns:xlink="http://www.w3.org/1999/xlink" xlink:title="Propodeal length" id="ABBRID0EUTFQ" xlink:type="simple">PpL</abbrev> 0.44–0.64; <abbrev xmlns:xlink="http://www.w3.org/1999/xlink" xlink:title="Scape index" id="ABBRID0EYTFQ" xlink:type="simple">SI</abbrev> 88–101; <abbrev xmlns:xlink="http://www.w3.org/1999/xlink" xlink:title="Scape length" id="ABBRID0E3TFQ" xlink:type="simple">SL</abbrev> 0.93–1.32.</p></tp:treatment-sec><tp:treatment-sec sec-type="comments" id="SECID0EAUFQ"><title>Comments.</title><p>The morphology and genetic sequencing data confirm a sister relationship between this species and <italic><tp:taxon-name><tp:taxon-name-part taxon-name-part-type="genus" reg="Melophorus">Melophorus</tp:taxon-name-part> <tp:taxon-name-part taxon-name-part-type="species" reg="laticeps">laticeps</tp:taxon-name-part></tp:taxon-name></italic>, both ants being separated from other <italic><tp:taxon-name><tp:taxon-name-part taxon-name-part-type="genus" reg="Melophorus">M.</tp:taxon-name-part> <tp:taxon-name-part taxon-name-part-type="species" reg="wheeleri">wheeleri</tp:taxon-name-part></tp:taxon-name></italic> complex members by a combination of the nature of the mandible in the major worker and the size of the workers. In full-face view, the anterior angles of the head capsule in <italic><tp:taxon-name><tp:taxon-name-part taxon-name-part-type="genus" reg="Melophorus">M.</tp:taxon-name-part> <tp:taxon-name-part taxon-name-part-type="species" reg="pelorocephalus">pelorocephalus</tp:taxon-name-part></tp:taxon-name></italic> are more protruding than in its sister taxon, allowing for a very wide mandibular gape (bizarrely so in the minor worker, hence the name adopted here). The very gracile appearance of this ant and that of <italic><tp:taxon-name><tp:taxon-name-part taxon-name-part-type="genus" reg="Melophorus">M.</tp:taxon-name-part> <tp:taxon-name-part taxon-name-part-type="species" reg="laticeps">laticeps</tp:taxon-name-part></tp:taxon-name></italic> suggest these ants move very swiftly over the ground surface when they are active. No information on the habits of the species is available, but specimens have been collected on red sand covered by spinifex and low shrubs in the Little Sandy Desert, WA. Elsewhere, this ant has been collected in the Pilbara region, WA and at Three Forges Waterhole in SA (SAM).</p></tp:treatment-sec><tp:treatment-sec sec-type="etymology" id="SECID0EEWFQ"><title>Etymology.</title><p>Greek <italic>peloros</italic> (‘monstrous’) plus Latinized Greek <italic>kephalos</italic> (‘head’); noun in the nominative singular standing in apposition to the generic name.</p><fig id="F221" position="float" orientation="portrait"><label>Figure 84.</label><caption><p>
          <italic><tp:taxon-name><tp:taxon-name-part taxon-name-part-type="genus" reg="Melophorus">Melophorus</tp:taxon-name-part> <tp:taxon-name-part taxon-name-part-type="species" reg="pelorocephalus">pelorocephalus</tp:taxon-name-part></tp:taxon-name></italic> sp. n.: major worker paratype (JDM32-004898–bottom ant) frons (<bold>a</bold>), profile (<bold>b</bold>) and dorsum (<bold>c</bold>); minor worker holotype (JDM32-004714–top ant) frons (<bold>d</bold>), profile (<bold>e</bold>) and dorsum (<bold>f</bold>); distribution map for the species (<bold>g</bold>). Low resolution scale bars: 1 mm (<bold>a–c</bold>).</p></caption><graphic xmlns:xlink="http://www.w3.org/1999/xlink" xlink:href="zookeys-700-001-g221.jpg" position="float" orientation="portrait" xlink:type="simple" id="oo_156791.jpg"/></fig><!--PageBreak--></tp:treatment-sec></tp:taxon-treatment>
