# Supplementary material for: Revision of the ant genus Melophorus (Hymenoptera, Formicidae)
Source: Zookeys. 2017 Sep 20;(700):1–420. doi: 10.3897/zookeys.700.11784 (PMC5711039; doi:10.3897/zookeys.700.11784)
Supplement: XML Treatment for Melophorus wheeleri [file zookeys.700.11784-treatment82.xml]

<!DOCTYPE tp:taxon-treatment
  PUBLIC "-//TaxonX//DTD Taxonomic Treatment Publishing DTD v0 20100105//EN" "tax-treatment-NSO.dtd">
<tp:taxon-treatment xmlns:tp="http://www.plazi.org/taxpub"><tp:treatment-meta><kwd-group><label>Taxon classification</label><kwd><named-content xmlns:xlink="http://www.w3.org/1999/xlink" content-type="kingdom">Animalia</named-content></kwd><kwd><named-content xmlns:xlink="http://www.w3.org/1999/xlink" content-type="order">Hymenoptera</named-content></kwd><kwd><named-content xmlns:xlink="http://www.w3.org/1999/xlink" content-type="family">Formicidae</named-content></kwd></kwd-group><mixed-citation publication-type="journal"><person-group><name><surname>Heterick</surname><given-names>Brian E.</given-names></name><name><surname>Castalanelli</surname><given-names>Mark</given-names></name><name><surname>Shattuck</surname><given-names>Steve O.</given-names></name></person-group><article-title>Revision of the ant genus <italic><tp:taxon-name><tp:taxon-name-part taxon-name-part-type="genus" reg="Melophorus">Melophorus</tp:taxon-name-part></tp:taxon-name></italic> (<tp:taxon-name><tp:taxon-name-part taxon-name-part-type="order">Hymenoptera</tp:taxon-name-part></tp:taxon-name>, <tp:taxon-name><tp:taxon-name-part taxon-name-part-type="family">Formicidae</tp:taxon-name-part></tp:taxon-name>)</article-title><source>Zookeys</source><day>20</day><month>9</month><year>2017</year><volume>2017</volume><issue>700</issue><fpage>1</fpage><lpage>420</lpage><pub-id pub-id-type="doi">10.3897/zookeys.700.11784</pub-id></mixed-citation></tp:treatment-meta><tp:nomenclature><tp:taxon-name>
            <tp:taxon-name-part taxon-name-part-type="genus" reg="Melophorus">Melophorus</tp:taxon-name-part>
            <tp:taxon-name-part taxon-name-part-type="species" reg="wheeleri">wheeleri</tp:taxon-name-part>
          </tp:taxon-name><tp:taxon-authority>Forel</tp:taxon-authority><tp:nomenclature-citation-list><tp:nomenclature-citation><tp:taxon-name>
                <tp:taxon-name-part taxon-name-part-type="genus" reg="Melophorus">Melophorus</tp:taxon-name-part> <tp:taxon-name-part taxon-name-part-type="species" reg="wheeleri">wheeleri</tp:taxon-name-part></tp:taxon-name><comment><xref ref-type="bibr" rid="B44">Forel 1910</xref>: 60 (combination in <tp:taxon-name><tp:taxon-name-part taxon-name-part-type="genus" reg="Melophorus">M.</tp:taxon-name-part> (<tp:taxon-name-part taxon-name-part-type="subgenus" reg="Erimelophorus">Erimelophorus</tp:taxon-name-part>)</tp:taxon-name> by <xref ref-type="bibr" rid="B85">Wheeler 1935</xref>: 71). <xref ref-type="bibr" rid="B75">Viehmeyer 1914</xref>: 43 (q.). See also: <xref ref-type="bibr" rid="B46">Forel 1915</xref>: 88. Types. Syntype (probable) major and minor workers Tennants [<italic>sic</italic>] Creek, Northern Territory [<named-content xmlns:xlink="http://www.w3.org/1999/xlink" content-type="dwc:institutional_code" xlink:type="simple">ANIC</named-content>, <named-content xmlns:xlink="http://www.w3.org/1999/xlink" content-type="dwc:institutional_code" xlink:type="simple">BMNH</named-content>, <named-content xmlns:xlink="http://www.w3.org/1999/xlink" content-type="dwc:institutional_code" xlink:type="simple">MHNG</named-content>] (examined: <named-content xmlns:xlink="http://www.w3.org/1999/xlink" content-type="dwc:institutional_code" xlink:type="simple">ANIC</named-content> specimens ANIC32-053440, AntWeb images of <named-content xmlns:xlink="http://www.w3.org/1999/xlink" content-type="dwc:institutional_code" xlink:type="simple">BMNH</named-content> specimen <named-content xmlns:xlink="http://www.w3.org/1999/xlink" content-type="dwc:institutional_code" xlink:type="simple">BMNH</named-content>(E)1016285, <ext-link xmlns:xlink="http://www.w3.org/1999/xlink" xlink:type="simple" ext-link-type="uri" xlink:href="http://data.antweb.org/specimen/CASENT0903262">CASENT0903262</ext-link> and <named-content xmlns:xlink="http://www.w3.org/1999/xlink" content-type="dwc:institutional_code" xlink:type="simple">MHNG</named-content> specimens <ext-link xmlns:xlink="http://www.w3.org/1999/xlink" xlink:type="simple" ext-link-type="uri" xlink:href="http://data.antweb.org/specimen/CASENT0909826">CASENT0909826</ext-link>, <ext-link xmlns:xlink="http://www.w3.org/1999/xlink" xlink:type="simple" ext-link-type="uri" xlink:href="http://data.antweb.org/specimen/CASENT0909827">CASENT0909827</ext-link>). Also seen: three pins (1 × dealated queen, male and badly damaged minor (gaster, node and legs only), 1 × winged queen and two media workers and 1 × major, media and minor worker), Tennant Creek, Northern Territory (SAM). All three pins carry co-type labels and locality labels that appear to be written by another hand, and the syntype status of these nine specimens is thus brought into question. </comment></tp:nomenclature-citation><tp:nomenclature-citation><tp:taxon-name>
                <tp:taxon-name-part taxon-name-part-type="genus" reg="Melophorus">Melophorus</tp:taxon-name-part> <tp:taxon-name-part taxon-name-part-type="species" reg="omniparens">omniparens</tp:taxon-name-part></tp:taxon-name><comment>Forel</comment></tp:nomenclature-citation><tp:nomenclature-citation><tp:taxon-name>
                <tp:taxon-name-part taxon-name-part-type="genus" reg="Melophorus">Melophorus</tp:taxon-name-part> <tp:taxon-name-part taxon-name-part-type="species" reg="omniparens">omniparens</tp:taxon-name-part></tp:taxon-name><comment><xref ref-type="bibr" rid="B46">Forel 1915</xref>: 85 (combination in <tp:taxon-name><tp:taxon-name-part taxon-name-part-type="genus" reg="Melophorus">M.</tp:taxon-name-part> (<tp:taxon-name-part taxon-name-part-type="subgenus" reg="Erimelophorus">Erimelophorus</tp:taxon-name-part>)</tp:taxon-name> by <xref ref-type="bibr" rid="B85">Wheeler 1935</xref>: 71). Types. Syntype media and minor worker, Alice River, Queensland [<named-content xmlns:xlink="http://www.w3.org/1999/xlink" content-type="dwc:institutional_code" xlink:type="simple">MHNG</named-content>] (examined: <named-content xmlns:xlink="http://www.w3.org/1999/xlink" content-type="dwc:institutional_code" xlink:type="simple">MHNG</named-content> specimens). <bold>Syn. n.</bold></comment></tp:nomenclature-citation></tp:nomenclature-citation-list></tp:nomenclature><tp:treatment-sec sec-type="material" id="SECID0ETEHQ"><title>Other material examined.</title><p>
            <bold>Northern Territory</bold>: 102 km N Yuendumu (Greenslade, P.J.<tp:taxon-name><tp:taxon-name-part taxon-name-part-type="genus" reg="Melophorus">M.</tp:taxon-name-part></tp:taxon-name>), 11 km N Tennant Creek (Davidson, D. &amp; Morton, S.), 11 mi SE Papunya Native Settlement (McInnes &amp; Dowse), 16 mi N Mt Wedge Homestead (McInnes &amp; Dowse), 17 km S Rabbit Flat (Greenslade, P.J.<tp:taxon-name><tp:taxon-name-part taxon-name-part-type="genus" reg="Melophorus">M.</tp:taxon-name-part></tp:taxon-name>), 17 km S Rabbit Flat (Greenslade, P.J.<tp:taxon-name><tp:taxon-name-part taxon-name-part-type="genus" reg="Melophorus">M.</tp:taxon-name-part></tp:taxon-name>), 20 km S Alice Springs (Greenslade, P.J.<tp:taxon-name><tp:taxon-name-part taxon-name-part-type="genus" reg="Melophorus">M.</tp:taxon-name-part></tp:taxon-name>), 25 km N Alice Springs (Shattuck, S.O.), 35 mi E Sandy Blight Junction (McInnes &amp; Dowse), 36 mi NW Tanami (McInnes &amp; Dowse), 39 km NE Andado Homestead (Feehan, J.E.), 40 km W Wave Hill (Davidson, D. &amp; Morton, S.), 44 km W Cloncurry (Shattuck, S.O.), 48 mi W Papunya Native Settlement (McInnes &amp; Dowse), 50 km N Old Andado Homestead (Feehan, J.E.), 50 km WNW Hermansburg (Shattuck, S.O.), 5 km NE Barrow Creek (Davidson, D. &amp; Morton, S.), 6 km W Bunda Stn turnoff (Heterick, B.E. [M228]), about 56 km N Kulgera (Feehan, J.E.), about 9 km E Finke (Feehan, J.E. [ANIC32-900185]), Atartinga, NW Alice Springs (Greenslade, P.J.<tp:taxon-name><tp:taxon-name-part taxon-name-part-type="genus" reg="Melophorus">M.</tp:taxon-name-part></tp:taxon-name>), Johnstons Lagoon (Greaves, T. [ANIC32-900063]), Kunoth Paddock, near Alice Springs (Greenslade, P.J.<tp:taxon-name><tp:taxon-name-part taxon-name-part-type="genus" reg="Melophorus">M.</tp:taxon-name-part></tp:taxon-name>), Kunoth Paddock, near Alice Springs (Greenslade, P.J.<tp:taxon-name><tp:taxon-name-part taxon-name-part-type="genus" reg="Melophorus">M.</tp:taxon-name-part></tp:taxon-name>), Kunoth Paddock, near Alice Springs (Greenslade, P.J.<tp:taxon-name><tp:taxon-name-part taxon-name-part-type="genus" reg="Melophorus">M.</tp:taxon-name-part></tp:taxon-name>), Kunoth Paddock, near Alice Springs (Greenslade, P.J.<tp:taxon-name><tp:taxon-name-part taxon-name-part-type="genus" reg="Melophorus">M.</tp:taxon-name-part></tp:taxon-name>), Kunoth Paddock, near Alice Springs (Greenslade, P.J.<tp:taxon-name><tp:taxon-name-part taxon-name-part-type="genus" reg="Melophorus">M.</tp:taxon-name-part></tp:taxon-name> [ANIC32-900064]), Kunoth Paddock, near Alice Springs (Greenslade, P.J.<tp:taxon-name><tp:taxon-name-part taxon-name-part-type="genus" reg="Melophorus">M.</tp:taxon-name-part></tp:taxon-name>), Kunoth Paddock, near Alice Springs (Greenslade, P.J.<tp:taxon-name><tp:taxon-name-part taxon-name-part-type="genus" reg="Melophorus">M.</tp:taxon-name-part></tp:taxon-name>), Kunoth Paddock, near Alice Springs (Greenslade, P.J.<tp:taxon-name><tp:taxon-name-part taxon-name-part-type="genus" reg="Melophorus">M.</tp:taxon-name-part></tp:taxon-name>), Mulga (Greaves, T.), Simpson Gap (Feehan, J.E.), Tanami Desert (Greenslade, P.J.<tp:taxon-name><tp:taxon-name-part taxon-name-part-type="genus" reg="Melophorus">M.</tp:taxon-name-part></tp:taxon-name>), Tanami Desert (Greenslade, P.J.<tp:taxon-name><tp:taxon-name-part taxon-name-part-type="genus" reg="Melophorus">M.</tp:taxon-name-part></tp:taxon-name>), Tanami Desert (Greenslade, P.J.<tp:taxon-name><tp:taxon-name-part taxon-name-part-type="genus" reg="Melophorus">M.</tp:taxon-name-part></tp:taxon-name>), Tennant Creek (Forel), Tennant Creek (Field, J.F.), Tennant Creek (Froggett, W.W. [ANIC32-053443]). <bold>Queensland</bold>: ‘Gumbardo’ (Beutel, T.), ‘Merigol’ (Beutel, T.), 11 mi E Cloncurry (Dowse, J.E.), 40 km E Cameron Corner (Greenslade, P.J.<tp:taxon-name><tp:taxon-name-part taxon-name-part-type="genus" reg="Melophorus">M.</tp:taxon-name-part></tp:taxon-name>), 50 mi <!--PageBreak-->N Goondiwindi (Dowse, J.E.), 5 mi W Lotus Vale Homestead, N Normanton (Dowse, J.E.), Blair Athol Mine (Houston, W. [ANIC32-040323]), Camooweal Caves, 14 km SSE Camooweal (Shattuck, S.O. [ANIC32-039871]), Mareeba (Hill, H.E.), Tindaree, Hannaford Rd South via Tara (House, A./Brown, S.). <bold>South Australia</bold>: 1:2500 Gason Ya 636549 (Greenslade, P.J.<tp:taxon-name><tp:taxon-name-part taxon-name-part-type="genus" reg="Melophorus">M.</tp:taxon-name-part></tp:taxon-name>), 15 km ENE Beltana (Greenslade, P.J.<tp:taxon-name><tp:taxon-name-part taxon-name-part-type="genus" reg="Melophorus">M.</tp:taxon-name-part></tp:taxon-name>), 15 km NE <!--PageBreak-->Bryan (Greenslade, P.J.<tp:taxon-name><tp:taxon-name-part taxon-name-part-type="genus" reg="Melophorus">M.</tp:taxon-name-part></tp:taxon-name>), 22 km NW Kimba (Greenslade, P.J.<tp:taxon-name><tp:taxon-name-part taxon-name-part-type="genus" reg="Melophorus">M.</tp:taxon-name-part></tp:taxon-name>), 30 km S Granite Downs (Greenslade, P.J.<tp:taxon-name><tp:taxon-name-part taxon-name-part-type="genus" reg="Melophorus">M.</tp:taxon-name-part></tp:taxon-name>), 5 mi ENE Watson (McInnes &amp; Dowse), 7 km NW Morgan (Greenslade, P.J.<tp:taxon-name><tp:taxon-name-part taxon-name-part-type="genus" reg="Melophorus">M.</tp:taxon-name-part></tp:taxon-name>), 7 km NW Morgan (Greenslade, P.J.<tp:taxon-name><tp:taxon-name-part taxon-name-part-type="genus" reg="Melophorus">M.</tp:taxon-name-part></tp:taxon-name>), 7 km NW Morgan (Greenslade, P.J.<tp:taxon-name><tp:taxon-name-part taxon-name-part-type="genus" reg="Melophorus">M.</tp:taxon-name-part></tp:taxon-name>), 7 km NW Morgan (Greenslade, P.J.<tp:taxon-name><tp:taxon-name-part taxon-name-part-type="genus" reg="Melophorus">M.</tp:taxon-name-part></tp:taxon-name>), 8 mi ENE Ernabella Mission (McInnes &amp; Dowse), 30 mi WSW Ernabella Mission (McInnes &amp; Dowse), 90 km N Granite Downs (Greenslade, P.J.<tp:taxon-name><tp:taxon-name-part taxon-name-part-type="genus" reg="Melophorus">M.</tp:taxon-name-part></tp:taxon-name>), about 25 km W Marree (Feehan, J.E.), about 33 km SE Oodnadatta (Feehan, J.E.), Buckleboo Homestead, N Eyre Peninsula (Greenslade, P.J.<tp:taxon-name><tp:taxon-name-part taxon-name-part-type="genus" reg="Melophorus">M.</tp:taxon-name-part></tp:taxon-name>), Cooper Creek, 13 km NEbyN Etadunna Homestead (Feehan, J.E.), Emu Camp, Victoria Desert (Greenslade, P.J.<tp:taxon-name><tp:taxon-name-part taxon-name-part-type="genus" reg="Melophorus">M.</tp:taxon-name-part></tp:taxon-name>), Erly Wanyawanya Roadhouse, Musgrove Range (McInnes &amp; Dowse), Innamincka (Forrest, J.), Koonamore (Greenslade, P.J.<tp:taxon-name><tp:taxon-name-part taxon-name-part-type="genus" reg="Melophorus">M.</tp:taxon-name-part></tp:taxon-name>), Koonamore (Greenslade, P.J.<tp:taxon-name><tp:taxon-name-part taxon-name-part-type="genus" reg="Melophorus">M.</tp:taxon-name-part></tp:taxon-name>), Mundoora National Park (Greenslade, P.J.<tp:taxon-name><tp:taxon-name-part taxon-name-part-type="genus" reg="Melophorus">M.</tp:taxon-name-part></tp:taxon-name>), Oraparinna, Flinders Ranges (Greenslade, P.J.<tp:taxon-name><tp:taxon-name-part taxon-name-part-type="genus" reg="Melophorus">M.</tp:taxon-name-part></tp:taxon-name>), Woomera (Greenslade, P.J.<tp:taxon-name><tp:taxon-name-part taxon-name-part-type="genus" reg="Melophorus">M.</tp:taxon-name-part></tp:taxon-name>). <bold>Western Australia</bold>: 0.9 km along Tanami Rd (Heterick, B.E. [M204/M205]), 10 km E Nicholson Rd turnoff (Heterick, B.E. [M229]), 11 mi E Mt. Aloysius (McInnes &amp; Dowse), 15 mi NW Mt Squires, Barrow Range (McInnes, R. &amp; Dowse, J.), 16 mi NNE Hawks Nest (McInnes &amp; Dowse), 18 mi NW Mt Davies, Tomkinson Range (McInnes, R. &amp; Dowse, J.), 18 mi WSW Roy Hill Homestead (McInnes &amp; Dowse), 2.4 km along Tanami Rd (Heterick, B.E. [M209]), 20 mi NE Wongawol Homestead (McInnes &amp; Dowse), 20 mi NW Leonora (McInnes &amp; Dowse), 21 mi NW Wittenoon (McInnes &amp; Dowse), 22 mi W Carnegie Homestead (McInnes &amp; Dowse), 26 mi E Giles (McInnes &amp; Dowse), 34 km NNW of Cowra LC (CALM Pilbara Survey [JDM32-001887]), 27 mi WNW Coolawanyah Homestead, NW Wittenoom (McInnes &amp; Dowse), 28 km ESE Warburton (Feehan, J.E.), 28 km WbyS Docker River (Northern Territory) (Feehan, J.E.), 37 mi SW Mundiwindi (McInnes &amp; Dowse), 41 mi NNE Giles (McInnes &amp; Dowse), 43 mi ENE Meekatharra (McInnes &amp; Dowse), 43 mi ENE Peak Hill (McInnes &amp; Dowse), 43 mi SSE Wittenoon (McInnes &amp; Dowse), 43 mi WNW Wiluna (McInnes &amp; Dowse), 4 mi E Blackstone Camp, Blackstone Range (McInnes &amp; Dowse), 52 mi W Roy Hill Homestead (McInnes &amp; Dowse), 60 km W Halls Creek (Heterick, B.E. [M234]), 6 mi SW Roy Hill Homestead (McInnes &amp; Dowse), 7 km S Cue (Heterick, B.E. [M286]), 74 km E Halls Creek (Heterick, B.E. [M230]), 8 km N Auski RH (Heterick, B.E. [M272/M273]), 8 km N Auski RH (Heterick, B.E. [M271]), 9 mi E Cardawan Homestead, SSW Mundiwindi (McInnes &amp; Dowse), Argyle Diamonds via Kununurra (Postle, A.T. [JDM32-001872]), Beegull Waterhole, 132 km EbyN Cosmo Newberry (Feehan, J.E.), Broome (Baesjou, A.E.), Elvire Stn, Halls Creek (Gosnell, W. C.), Ethel Creek (Varris, P.A. [JDM32-001870]), G[ascoyne]. J[unction]. Rd, 108 km E Carnarvon (Heterick, B.E. [M307/M309]), Hines Hill (Heterick, B.E. [JDM32-001871]), Jigalong Stn. (Graham, R. [JDM32-001869]), Meekatharra (Lowery, B.B.), Port Hedland (Heterick, B.E. [M269]), South Hedland (Heterick, B.E. [JDM32-001867]), Tardun (Mercovich, C.), Tunnel Creek National Park (Ward, P.S.), Warburton (Philpott, C.), Without Locality (Humphreys, W.F., et.al. [JDM32-001873]), Yoothepina [Yoothapina] (Hides, D. [JDM32-001874]).</p><!--PageBreak--></tp:treatment-sec><tp:treatment-sec sec-type="diagnosis" id="SECID0ESLHQ"><title>Diagnosis.</title><p>
            <italic><tp:taxon-name><tp:taxon-name-part taxon-name-part-type="genus" reg="Melophorus">Melophorus</tp:taxon-name-part> <tp:taxon-name-part taxon-name-part-type="species" reg="wheeleri">wheeleri</tp:taxon-name-part></tp:taxon-name></italic> can be placed in the <italic><tp:taxon-name><tp:taxon-name-part taxon-name-part-type="genus" reg="Melophorus">M.</tp:taxon-name-part> <tp:taxon-name-part taxon-name-part-type="species" reg="biroi">biroi</tp:taxon-name-part></tp:taxon-name></italic> species-group on the basis of characters of the clypeus, propodeum, mandible and palps. The species is also placed in the <italic><tp:taxon-name><tp:taxon-name-part taxon-name-part-type="genus" reg="Melophorus">M.</tp:taxon-name-part> <tp:taxon-name-part taxon-name-part-type="species" reg="wheeleri">wheeleri</tp:taxon-name-part></tp:taxon-name></italic> species-complex because it agrees with the following apomorphies possessed by the complex: the minor worker often has more than five teeth, the largest major worker has a short, massive, elbowed mandible directed posteriad; in profile, the maxillary palps are short in the major and generally short in minor workers (in the minor worker, usually only attaining the neck sclerite at their maximum extent when the head is moderately inclined) and, in full-face view, the anterior margin of the clypeus in the large major worker is usually planar or weakly concave (variable in other subcastes but planar or narrowly protuberant anterior clypeal margins predominate). <italic><tp:taxon-name><tp:taxon-name-part taxon-name-part-type="genus" reg="Melophorus">Melophorus</tp:taxon-name-part> <tp:taxon-name-part taxon-name-part-type="species" reg="wheeleri">wheeleri</tp:taxon-name-part></tp:taxon-name></italic> shares only with <italic><tp:taxon-name><tp:taxon-name-part taxon-name-part-type="genus" reg="Melophorus">M.</tp:taxon-name-part> <tp:taxon-name-part taxon-name-part-type="species" reg="diversus">diversus</tp:taxon-name-part></tp:taxon-name></italic> the following combination of apomorphies: the anterior sector of the clypeus of minor worker is strongly folded back towards the mandible, and the clypeal psammophore is placed on a distinct ledge that may be carinate, the minor worker mandible has 5-9 teeth and denticles, the head, mesosoma and gaster of all workers have short, inconspicuous appressed setae that are usually separated by more than their own length (if more elongate, as in some small minor workers, then the ant is glossy and weakly sculptured) and the media and major workers are quite large <italic><tp:taxon-name><tp:taxon-name-part taxon-name-part-type="genus" reg="Melophorus">Melophorus</tp:taxon-name-part></tp:taxon-name></italic> (<abbrev xmlns:xlink="http://www.w3.org/1999/xlink" xlink:title="Head width" id="ABBRID0EQQHQ" xlink:type="simple">HW</abbrev> of the large major worker ≥ 2.60 mm). Most workers of <italic><tp:taxon-name><tp:taxon-name-part taxon-name-part-type="genus" reg="Melophorus">Melophorus</tp:taxon-name-part> <tp:taxon-name-part taxon-name-part-type="species" reg="wheeleri">wheeleri</tp:taxon-name-part></tp:taxon-name></italic> can be distinguished from <italic><tp:taxon-name><tp:taxon-name-part taxon-name-part-type="genus" reg="Melophorus">M.</tp:taxon-name-part> <tp:taxon-name-part taxon-name-part-type="species" reg="diversus">diversus</tp:taxon-name-part></tp:taxon-name></italic> workers in having the head of minor worker always with some sculpture, the head being matt to moderately shining in appearance, erect setae are almost always lacking on the pronotum and the first gastral tergite, and the eye of the minor worker is usually less than 0.30× length of side of head capsule. The major worker is similar to the major worker of <italic><tp:taxon-name><tp:taxon-name-part taxon-name-part-type="genus" reg="Melophorus">M.</tp:taxon-name-part> <tp:taxon-name-part taxon-name-part-type="species" reg="diversus">diversus</tp:taxon-name-part></tp:taxon-name></italic> but either has a glabrous mesosoma or possesses short, bristly setae on the mesosoma and is commonly matt in appearance (WA, NT) but may be glossy (eastern states). (In <italic><tp:taxon-name><tp:taxon-name-part taxon-name-part-type="genus" reg="Melophorus">M.</tp:taxon-name-part> <tp:taxon-name-part taxon-name-part-type="species" reg="diversus">diversus</tp:taxon-name-part></tp:taxon-name></italic> the head of the minor worker is smooth with just vestigial sculpture [the head often glossy], erect non-marginal setae are always present on the first gastral tergite with one or two small erect setae also present on the pronotum of some individuals, the eye of the minor worker is large [0.30× length of side of head capsule] and the major worker usually has many fine, erect setae on the mesosoma [though these may be more sparse and bristly in a few individuals]). However, the distinctions between these two species are not always observed and a few individuals, possibly hybrids, may be unable to be placed in either taxon with confidence.</p></tp:treatment-sec><tp:treatment-sec sec-type="description" id="SECID0EIUHQ"><title>Minor worker description.</title><p>
            <bold>
              Head.</bold> Head square; posterior margin of head planar or weakly concave; frons matt or with weak sheen, microreticulate or microreticulate-shagreenate; frons consisting exclusively or almost exclusively of well-spaced, appressed setae only (small, erect setae, if present, usually confined to ocular triangle or posterior margin of head). Eye moderate (eye length 0.20–0.49 length of side of head capsule); in full-face view, eyes set above midpoint of head capsule; in profile, eye set anteriad of midline of head capsule; eyes elliptical or slightly reniform, or elongate. In full-face view, frontal carinae straight, divergent posteriad; frontal lobes straight in front of antennal insertion. Anteromedial clypeal margin straight, or broadly and evenly convex; clypeal psammophore set below midpoint of clypeus, or set at or just above <!--PageBreak-->anterior clypeal margin; palp formula 6,4. Five mandibular teeth in minor worker to nine; mandibles triangular, weakly incurved; third mandibular tooth may be separated from tooth no. 3 and tooth no. 4 by one or more intercalary teeth, size appears to vary; masticatory margin of mandibles approximately vertical or weakly oblique. <bold>Mesosoma.</bold> Integument of pronotum, mesonotum and mesopleuron moderately shining and shagreenate throughout; anterior mesosoma in profile broadly convex; erect pronotal setae absent; in profile, metanotal groove shallow, broadly V or U-shaped; propodeum shining and finely striolate and microreticulate; propodeum smoothly rounded or with indistinct angle, or angulate, propodeal angle blunt; length ratio of propodeal dorsum to its declivity about 1:1, or not applicable, propodeal dorsum and declivity confluent; erect propodeal setae always absent; appressed propodeal setulae short, separated by more than own length and inconspicuous; propodeal spiracle situated at least twice its width from the declivitous face of propodeum, and shorter (length &lt; 0.50 × height of propodeum), or situated on or beside declivitous face of propodeum, and shorter (length &lt; 0.50 × height of propodeum). <bold>Petiole.</bold> In profile, petiolar node squamiform; in full-face view, shape of petiolar node uniformly rounded; node shining and smooth with vestigial sculpture, or shining and distinctly shagreenate-microreticulate. <bold>Gaster.</bold> Gaster shining, shagreenate (‘LP record’ appearance); pilosity of first gastral tergite consisting of well-spaced short, inconspicuous, appressed setae, erect setae (present in at least some workers) confined to margin of sclerite. <bold>General characters.</bold> Colour reddish-brown with black gaster to concolorous blackish-brown.</p></tp:treatment-sec><tp:treatment-sec sec-type="description" id="SECID0EDVHQ"><title>Major worker description.</title><p>
            <bold>
              Head.</bold> Head quadrate (i.e., heart-shaped); posterior margin of head strongly concave; cuticle of frons shining and smooth except for piliferous pits, or shining with superficial shagreenation or microreticulation only, or matt or with weak sheen, microreticulate; frons consisting exclusively or almost exclusively of well-spaced, appressed setae only (small, erect setae, if present, usually confined to ocular triangle or posterior margin of head). Eye small (eye length less than 0.2 × length of head capsule); in full-face view, eyes set at about midpoint of head capsule; in profile, eye set anteriad of midline of head capsule; eyes elliptical. In full-face view, frontal carinae straight, divergent posteriad; frontal lobes curved toward antennal insertion. Anterior clypeal margin broadly emarginate; clypeal psammophore set at or above midpoint of clypeus; palp formula 6,4. Four mandibular teeth in major worker-5; mandibles strongly incurved, apical sector weakly carinate or incompletely carinate; third mandibular tooth distinctly shorter than apical tooth and teeth numbers two and four; masticatory margin of mandibles medially indented. <bold>Mesosoma.</bold> Integument of pronotum, mesonotum and mesopleuron shining with indistinct microsculpture that is most pronounced on lower surfaces; anterior mesosoma in profile broadly convex; erect pronotal setae short and unmodified, or weakly expanded distally; in profile, metanotal groove shallow, broadly V- or U-shaped; propodeum shining, with multiple hair like striolae; propodeum angulate, propodeal angle blunt; length ratio of propodeal dorsum to its declivity between1:1 and 1:2; erect propodeal setae variable in number, may be absent; appressed propodeal setae short, separated by more than own length and inconspicuous; propodeal spiracle situated on or beside declivitous face of <!--PageBreak-->propodeum, and shorter (length less than 0.50 × height of propodeum). <bold>Petiole.</bold> In profile, petiolar node squamiform; in full-face view, shape of petiolar node uniformly rounded, or generally rounded with median indentation, or tapered with squared-off vertex; node shining and faintly shagreenate-microreticulate. <bold>Gaster.</bold> Gaster shining, shagreenate (‘LP record’ appearance); pilosity of first gastral tergite consisting of well-spaced, erect and semi-erect setae interspersed with regularly spaced appressed setae. <bold>General characters.</bold> Colour of foreparts variably dark crimson or blackish-red (western form) to orange tan or vermillion (eastern form); gaster always dark brown to blackish-brown.</p></tp:treatment-sec><tp:treatment-sec sec-type="description" id="SECID0E5VHQ"><title>Measurements.</title><p>Worker (n = 8): <abbrev xmlns:xlink="http://www.w3.org/1999/xlink" xlink:title="Cephalic index" id="ABBRID0EEWHQ" xlink:type="simple">CI</abbrev> 106-125; <abbrev xmlns:xlink="http://www.w3.org/1999/xlink" xlink:title="Eye index" id="ABBRID0EIWHQ" xlink:type="simple">EI</abbrev> 11-31; <abbrev xmlns:xlink="http://www.w3.org/1999/xlink" xlink:title="Eye length" id="ABBRID0EMWHQ" xlink:type="simple">EL</abbrev> 0.28-0.40; <abbrev xmlns:xlink="http://www.w3.org/1999/xlink" xlink:title="Head length" id="ABBRID0EQWHQ" xlink:type="simple">HL</abbrev> 0.69-2.85; <abbrev xmlns:xlink="http://www.w3.org/1999/xlink" xlink:title="Head width" id="ABBRID0EUWHQ" xlink:type="simple">HW</abbrev> 0.74-3.57; <abbrev xmlns:xlink="http://www.w3.org/1999/xlink" xlink:title="Mesosomal length" id="ABBRID0EYWHQ" xlink:type="simple">ML</abbrev> 0.87-2.54; <abbrev xmlns:xlink="http://www.w3.org/1999/xlink" xlink:title="Maximum tibial length" id="ABBRID0E3WHQ" xlink:type="simple">MTL</abbrev> 0.55-1.49; <abbrev xmlns:xlink="http://www.w3.org/1999/xlink" xlink:title="Propodeal height" id="ABBRID0EAXHQ" xlink:type="simple">PpH</abbrev> 0.09-0.30; <abbrev xmlns:xlink="http://www.w3.org/1999/xlink" xlink:title="Propodeal length" id="ABBRID0EEXHQ" xlink:type="simple">PpL</abbrev> 0.35-1.11; <abbrev xmlns:xlink="http://www.w3.org/1999/xlink" xlink:title="Scape index" id="ABBRID0EIXHQ" xlink:type="simple">SI</abbrev> 42-83; <abbrev xmlns:xlink="http://www.w3.org/1999/xlink" xlink:title="Scape length" id="ABBRID0EMXHQ" xlink:type="simple">SL</abbrev> 0.61-1.51</p></tp:treatment-sec><tp:treatment-sec sec-type="comments" id="SECID0EQXHQ"><title>Comments.</title><p>This extremely common <italic><tp:taxon-name><tp:taxon-name-part taxon-name-part-type="genus" reg="Melophorus">Melophorus</tp:taxon-name-part></tp:taxon-name></italic> of arid and semi-arid areas can often be identified from its large nests, which typically are littered with small pebbles and plant remnants such as seed husks and stems (Plate). The species is ostensibly granivorous (so, Andersen, 2007), and workers are often seen transporting small seeds back to their nests. The ant can be identified and separated from near relatives by the glabrous first gastral tergite and smaller eye in the minor worker (less than 0.30× length of side of head capsule), features of the clypeus and body sculpture and the massive mandible of the major worker. Specimens from the <named-content xmlns:xlink="http://www.w3.org/1999/xlink" content-type="dwc:institutional_code" xlink:type="simple">ANIC</named-content> Collection come from NT, QLD, SA and WA but this taxon seems to be replaced by <italic><tp:taxon-name><tp:taxon-name-part taxon-name-part-type="genus" reg="Melophorus">M.</tp:taxon-name-part> <tp:taxon-name-part taxon-name-part-type="species" reg="diversus">diversus</tp:taxon-name-part></tp:taxon-name></italic> in NSW. However, as discussed above, differentiation between <italic><tp:taxon-name><tp:taxon-name-part taxon-name-part-type="genus" reg="Melophorus">M.</tp:taxon-name-part> <tp:taxon-name-part taxon-name-part-type="species" reg="diversus">diversus</tp:taxon-name-part></tp:taxon-name></italic> and <italic><tp:taxon-name><tp:taxon-name-part taxon-name-part-type="genus" reg="Melophorus">M.</tp:taxon-name-part> <tp:taxon-name-part taxon-name-part-type="species" reg="wheeleri">wheeleri</tp:taxon-name-part></tp:taxon-name></italic> is very difficult in some cases. All <italic><tp:taxon-name><tp:taxon-name-part taxon-name-part-type="genus" reg="Melophorus">M.</tp:taxon-name-part> <tp:taxon-name-part taxon-name-part-type="species" reg="wheeleri">wheeleri</tp:taxon-name-part></tp:taxon-name></italic> sequenced belong to the more distinctive western form with its dark or even blackish-crimson colouring, and these specimens form a uniform cluster in the five-gene tree as a sister taxon to several other <italic><tp:taxon-name><tp:taxon-name-part taxon-name-part-type="genus" reg="Melophorus">M.</tp:taxon-name-part> <tp:taxon-name-part taxon-name-part-type="species" reg="wheeleri">wheeleri</tp:taxon-name-part></tp:taxon-name></italic> complex species. In the three-gene tree, this species is sister to <italic><tp:taxon-name><tp:taxon-name-part taxon-name-part-type="genus" reg="Melophorus">M.</tp:taxon-name-part> <tp:taxon-name-part taxon-name-part-type="species" reg="marmar">marmar</tp:taxon-name-part></tp:taxon-name></italic>. Unfortunately, the eastern form, which has a bright red or orange head in the major worker, was not represented in the sequencing.</p><p>
            <italic><tp:taxon-name><tp:taxon-name-part taxon-name-part-type="genus" reg="Melophorus">Melophorus</tp:taxon-name-part> <tp:taxon-name-part taxon-name-part-type="species" reg="omniparens">omniparens</tp:taxon-name-part></tp:taxon-name></italic> Forel, the type specimens of which come from Queensland, represents the glossy light-coloured form of the taxon. The two media workers syntypes seen have a sharply-defined edge to the anterior clypeal margin, which contrasts with the blunter, more carinate margin seen in the syntype workers of <italic><tp:taxon-name><tp:taxon-name-part taxon-name-part-type="genus" reg="Melophorus">Melophorus</tp:taxon-name-part> <tp:taxon-name-part taxon-name-part-type="species" reg="wheeleri">wheeleri</tp:taxon-name-part></tp:taxon-name></italic>. Those latter workers, from Tennant Creek, NT, represent the darker, more matt western form of the ant. In the absence of evidence to the contrary (which may or may not come from sequencing of the eastern morphotype), these differences are here regarded as part of the intraspecific variation seen in the species, since the conformation of the clypeus is very variable across the broad range of the ant. <italic><tp:taxon-name><tp:taxon-name-part taxon-name-part-type="genus" reg="Melophorus">Melophorus</tp:taxon-name-part> <tp:taxon-name-part taxon-name-part-type="species" reg="omniparens">omniparens</tp:taxon-name-part></tp:taxon-name></italic> therefore becomes a junior synonym in this work.</p><p>Despite their ubiquity, label data for these ants are scanty, but they are able to tolerate disturbance provided their food source is nearby: ants were collected from a golf course at Meekatharra, WA. As mentioned above, small seeds seem to form their main diet: workers have been recorded carrying seeds of <italic><tp:taxon-name><tp:taxon-name-part taxon-name-part-type="genus" reg="Lepidium">Lepidium</tp:taxon-name-part> <tp:taxon-name-part taxon-name-part-type="species" reg="phlebopetalum">phlebopetalum</tp:taxon-name-part></tp:taxon-name></italic> (Brassicaciae) at Jigalong Station, WA (<xref ref-type="bibr" rid="B51">Heterick 2009</xref>).</p><fig id="F224" position="float" orientation="portrait"><label>Figure 87.</label><caption><p>
          <italic><tp:taxon-name><tp:taxon-name-part taxon-name-part-type="genus" reg="Melophorus">Melophorus</tp:taxon-name-part> <tp:taxon-name-part taxon-name-part-type="species" reg="wheeleri">wheeleri</tp:taxon-name-part></tp:taxon-name></italic> Forel: ‘<italic><tp:taxon-name><tp:taxon-name-part taxon-name-part-type="species" reg="wheeleri">wheeleri</tp:taxon-name-part></tp:taxon-name></italic>’ non–type major worker (JDM32-9001887) frons (<bold>a</bold>), profile (<bold>b</bold>) and dorsum (<bold>c</bold>); ‘<italic><tp:taxon-name><tp:taxon-name-part taxon-name-part-type="species" reg="wheeleri">wheeleri</tp:taxon-name-part></tp:taxon-name></italic>’ minor worker (<named-content xmlns:xlink="http://www.w3.org/1999/xlink" content-type="dwc:institutional_code" xlink:type="simple">MCZ</named-content>: blanched syntype wrongly ascribed to <italic><tp:taxon-name><tp:taxon-name-part taxon-name-part-type="genus" reg="Melophorus">M.</tp:taxon-name-part> <tp:taxon-name-part taxon-name-part-type="species" reg="sulla">sulla</tp:taxon-name-part></tp:taxon-name></italic> and part of that type series) (MCZC: Cotype 23030 [one of a pin of three ants]) frons (<bold>d</bold>), profile (<bold>e</bold>) and dorsum (<bold>f</bold>); <named-content xmlns:xlink="http://www.w3.org/1999/xlink" content-type="dwc:institutional_code" xlink:type="simple">MHNG</named-content> ‘<italic><tp:taxon-name><tp:taxon-name-part taxon-name-part-type="species" reg="omniparens">omniparens</tp:taxon-name-part></tp:taxon-name></italic>’ major worker syntype frons (<bold>g</bold>), profile (<bold>h</bold>) and dorsum (<bold>i</bold>); distribution map for the species (<bold>j</bold>). Low resolution scale bars: 1 mm (<bold>b, c</bold>); 0.5 mm (<bold>a</bold>).</p></caption><graphic xmlns:xlink="http://www.w3.org/1999/xlink" xlink:href="zookeys-700-001-g224.jpg" position="float" orientation="portrait" xlink:type="simple" id="oo_156795.jpg"/></fig><!--PageBreak--></tp:treatment-sec><ref-list><ref id="B44"><mixed-citation xmlns:xlink="http://www.w3.org/1999/xlink" xlink:type="simple">
          <person-group><name name-style="western"><surname>Forel</surname><given-names>A</given-names></name></person-group> (<year>1910</year>) <article-title>Formicides australiens reçus de MM. Froggatt et Rowland Turner.</article-title> <source>Revue Suisse de Zoologie</source> <volume>18</volume>: <fpage>1</fpage>–<lpage>94</lpage>. <ext-link xlink:type="simple" ext-link-type="uri" xlink:href="http://www.antwiki.org/wiki/images/6/64/Forel_1910b.pdf">http://www.antwiki.org/wiki/images/6/64/Forel_1910b.pdf</ext-link></mixed-citation></ref><ref id="B85"><mixed-citation xmlns:xlink="http://www.w3.org/1999/xlink" xlink:type="simple">
          <person-group><name name-style="western"><surname>Wheeler</surname><given-names>WM</given-names></name></person-group> (<year>1935</year>) <article-title>Myrmecological notes.</article-title> <source>Psyche (Cambridge)</source> <volume>42</volume>: <fpage>68</fpage>–<lpage>72</lpage>. <ext-link xlink:type="simple" ext-link-type="uri" xlink:href="http://psyche.entclub.org/pdf/42/42-068.pdf">http://psyche.entclub.org/pdf/42/42-068.pdf</ext-link></mixed-citation></ref><ref id="B75"><mixed-citation xmlns:xlink="http://www.w3.org/1999/xlink" xlink:type="simple">
          <person-group><name name-style="western"><surname>Viehmeyer</surname><given-names>H</given-names></name></person-group> (<year>1914</year>) <article-title>Neue und unvollständig bekannte Ameisen der alten Welt. Archiv fur Naturgeschichte.</article-title> <source>(A)</source> <volume>79</volume>(<issue>12</issue>): <fpage>24</fpage>–<lpage>60</lpage>. <ext-link xlink:type="simple" ext-link-type="uri" xlink:href="http://research.amnh.org/entomology/social_insects/ants/publications/2925/2925.pdf">http://research.amnh.org/entomology/social_insects/ants/publications/2925/2925.pdf</ext-link></mixed-citation></ref><ref id="B46"><mixed-citation xmlns:xlink="http://www.w3.org/1999/xlink" xlink:type="simple">
          <person-group><name name-style="western"><surname>Forel</surname><given-names>A</given-names></name></person-group> (<year>1915</year>) <article-title>Results of Dr. E. Mjöberg’s Swedish Scientific Expeditions to Australia 1910-13. 2. Ameisen.</article-title> <source>Arkiv för Zoologi</source> <volume>9</volume>(<issue>16</issue>): <fpage>1</fpage>–<lpage>119</lpage> <ext-link xlink:type="simple" ext-link-type="uri" xlink:href="http://www.antwiki.org/wiki/images/3/3f/Forel_1915b.pdf">http://www.antwiki.org/wiki/images/3/3f/Forel_1915b.pdf</ext-link></mixed-citation></ref><ref id="B51"><mixed-citation xmlns:xlink="http://www.w3.org/1999/xlink" xlink:type="simple">
          <person-group><name name-style="western"><surname>Heterick</surname><given-names>BE</given-names></name></person-group> (<year>2009</year>) <article-title>A guide to the ants of south-western Australia.</article-title> <source>Records of the Western Australian Museum Supplement</source> <volume>76</volume>: <fpage>1</fpage>–<lpage>206</lpage>. <ext-link xlink:type="simple" ext-link-type="doi" xlink:href="10.18195/issn.0313-122x.76.2009.007-206">https://doi.org/10.18195/issn.0313-122x.76.2009.007-206</ext-link></mixed-citation></ref></ref-list></tp:taxon-treatment>
