# Supplementary material for: Revision of the ant genus Melophorus (Hymenoptera, Formicidae)
Source: Zookeys. 2017 Sep 20;(700):1–420. doi: 10.3897/zookeys.700.11784 (PMC5711039; doi:10.3897/zookeys.700.11784)
Supplement: XML Treatment for Melophorus ludius [file zookeys.700.11784-treatment87.xml]

<!DOCTYPE tp:taxon-treatment
  PUBLIC "-//TaxonX//DTD Taxonomic Treatment Publishing DTD v0 20100105//EN" "tax-treatment-NSO.dtd">
<tp:taxon-treatment xmlns:tp="http://www.plazi.org/taxpub"><tp:treatment-meta><kwd-group><label>Taxon classification</label><kwd><named-content xmlns:xlink="http://www.w3.org/1999/xlink" content-type="kingdom">Animalia</named-content></kwd><kwd><named-content xmlns:xlink="http://www.w3.org/1999/xlink" content-type="order">Hymenoptera</named-content></kwd><kwd><named-content xmlns:xlink="http://www.w3.org/1999/xlink" content-type="family">Formicidae</named-content></kwd></kwd-group><mixed-citation publication-type="journal"><person-group><name><surname>Heterick</surname><given-names>Brian E.</given-names></name><name><surname>Castalanelli</surname><given-names>Mark</given-names></name><name><surname>Shattuck</surname><given-names>Steve O.</given-names></name></person-group><article-title>Revision of the ant genus <italic><tp:taxon-name><tp:taxon-name-part taxon-name-part-type="genus" reg="Melophorus">Melophorus</tp:taxon-name-part></tp:taxon-name></italic> (<tp:taxon-name><tp:taxon-name-part taxon-name-part-type="order">Hymenoptera</tp:taxon-name-part></tp:taxon-name>, <tp:taxon-name><tp:taxon-name-part taxon-name-part-type="family">Formicidae</tp:taxon-name-part></tp:taxon-name>)</article-title><source>Zookeys</source><day>20</day><month>9</month><year>2017</year><volume>2017</volume><issue>700</issue><fpage>1</fpage><lpage>420</lpage><pub-id pub-id-type="doi">10.3897/zookeys.700.11784</pub-id></mixed-citation></tp:treatment-meta><tp:nomenclature><tp:taxon-name>
            <tp:taxon-name-part taxon-name-part-type="genus" reg="Melophorus">Melophorus</tp:taxon-name-part>
            <tp:taxon-name-part taxon-name-part-type="species" reg="ludius">ludius</tp:taxon-name-part>
          </tp:taxon-name><tp:taxon-authority>Forel</tp:taxon-authority><tp:nomenclature-citation-list><tp:nomenclature-citation><tp:taxon-name>
                <tp:taxon-name-part taxon-name-part-type="genus" reg="Melophorus">Melophorus</tp:taxon-name-part> <tp:taxon-name-part taxon-name-part-type="species" reg="ludius">ludius</tp:taxon-name-part></tp:taxon-name><comment><xref ref-type="bibr" rid="B42">Forel 1902</xref>: 484. Types. Syntype major and minor workers (two pins): MacKey, Queensland [<named-content xmlns:xlink="http://www.w3.org/1999/xlink" content-type="dwc:institutional_code" xlink:type="simple">MHNG</named-content>] (examined: <named-content xmlns:xlink="http://www.w3.org/1999/xlink" content-type="dwc:institutional_code" xlink:type="simple">MHNG</named-content> specimens). Note: An Automontaged major and minor worker (2 × four views, AntWeb, <ext-link xmlns:xlink="http://www.w3.org/1999/xlink" xlink:type="simple" ext-link-type="uri" xlink:href="http://data.antweb.org/specimen/CASENT0903266">CASENT0903266</ext-link> and <ext-link xmlns:xlink="http://www.w3.org/1999/xlink" xlink:type="simple" ext-link-type="uri" xlink:href="http://data.antweb.org/specimen/CASENT0903267">CASENT0903267</ext-link>, <!--PageBreak-->respectively) lack Forel’s hand-written labels and red ‘typus’ label, and may in fact not be syntypes. The blue ‘syntype’ label should therefore be treated with suspicion, although syntype status cannot be automatically excluded (see ICZN, section 73.2). Both specimens are the property of the <named-content xmlns:xlink="http://www.w3.org/1999/xlink" content-type="dwc:institutional_code" xlink:type="simple">BMNH</named-content>. </comment></tp:nomenclature-citation></tp:nomenclature-citation-list></tp:nomenclature><tp:treatment-sec sec-type="material" id="SECID0E4EKQ"><title>Other material examined.</title><p>
            <bold>Australian Capital Territory</bold>: Capital Hill, Canberra (Lowery, B.B.). <bold>New South Wales</bold>: 40 km NNW Louth, Lake Mere (Greenslade, P.J.<tp:taxon-name><tp:taxon-name-part taxon-name-part-type="genus" reg="Melophorus">M.</tp:taxon-name-part></tp:taxon-name>), CSIRO Lake Mere Field Station, near Louth (Bryannah, <tp:taxon-name><tp:taxon-name-part taxon-name-part-type="genus" reg="Melophorus">M.</tp:taxon-name-part></tp:taxon-name>), CSIRO Lake Mere Field Station, near Louth (Bryannah, <tp:taxon-name><tp:taxon-name-part taxon-name-part-type="genus" reg="Melophorus">M.</tp:taxon-name-part></tp:taxon-name>), Eastwood State Forest, near Armidale (Sakurai, Y.), Putty, 50 mi N Windsor (Lowery, B.B.), St. Ives (Lowery, B.B.), Tomago (Jackson, G.P. [ANIC32-015294]), Whiporie, 55 km S Casino (York, A.). <bold>Queensland</bold>: 14 km WbyN Hope Vale Mission (Cardale, J.C.), 8 km W Warwick (Greenslade, P.J.<tp:taxon-name><tp:taxon-name-part taxon-name-part-type="genus" reg="Melophorus">M.</tp:taxon-name-part></tp:taxon-name>), Clermont, 4 km N (Burwell), Crows Nest NP, Perseverance Section (Burwell, C.), Karawatha forest site (<named-content xmlns:xlink="http://www.w3.org/1999/xlink" content-type="dwc:institutional_code" xlink:type="simple">QM</named-content> Party), Kirrama (Greenslade, P.J.<tp:taxon-name><tp:taxon-name-part taxon-name-part-type="genus" reg="Melophorus">M.</tp:taxon-name-part></tp:taxon-name>), Mount Coot-tha, Brisbane (Lowery, B.B. [ANIC32-900107]), Mutyi, Cooloola (Greenslade, P.J.<tp:taxon-name><tp:taxon-name-part taxon-name-part-type="genus" reg="Melophorus">M.</tp:taxon-name-part></tp:taxon-name>), N. Stradbroke Is. Enterprise (<named-content xmlns:xlink="http://www.w3.org/1999/xlink" content-type="dwc:institutional_code" xlink:type="simple">QM</named-content> Party), Noosa River, Cooloola (Greenslade, P.J.<tp:taxon-name><tp:taxon-name-part taxon-name-part-type="genus" reg="Melophorus">M.</tp:taxon-name-part></tp:taxon-name>), Proserpine, Thompson Creek (Burwell, C.), Ransome Reserve (<named-content xmlns:xlink="http://www.w3.org/1999/xlink" content-type="dwc:institutional_code" xlink:type="simple">QM</named-content> Party), State Forest 958 Bauple (House, A.P.N. &amp; Vanderwoude, C.), Toomba (Monteath, G., Cook, D.). <bold>South Australia</bold>: 6 km W Wanilla, Eyre Peninsula (Greenslade, P.J.<tp:taxon-name><tp:taxon-name-part taxon-name-part-type="genus" reg="Melophorus">M.</tp:taxon-name-part></tp:taxon-name>), Belair (Greenslade, P.J.<tp:taxon-name><tp:taxon-name-part taxon-name-part-type="genus" reg="Melophorus">M.</tp:taxon-name-part></tp:taxon-name>), Belair (Greenslade, P.J.<tp:taxon-name><tp:taxon-name-part taxon-name-part-type="genus" reg="Melophorus">M.</tp:taxon-name-part></tp:taxon-name>), Calca (Lowery, B.B.), Fairview Conservation Park, N Lucindale (Greenslade, P.J.<tp:taxon-name><tp:taxon-name-part taxon-name-part-type="genus" reg="Melophorus">M.</tp:taxon-name-part></tp:taxon-name>), Kia-Ora, NE Burra (Greenslade, P.J.<tp:taxon-name><tp:taxon-name-part taxon-name-part-type="genus" reg="Melophorus">M.</tp:taxon-name-part></tp:taxon-name>), Koonamore (Greenslade, P.J.<tp:taxon-name><tp:taxon-name-part taxon-name-part-type="genus" reg="Melophorus">M.</tp:taxon-name-part></tp:taxon-name>), Para Wirra (Greenslade, P.J.<tp:taxon-name><tp:taxon-name-part taxon-name-part-type="genus" reg="Melophorus">M.</tp:taxon-name-part></tp:taxon-name>), Salt Creek, Coorong (Greenslade, P.J.<tp:taxon-name><tp:taxon-name-part taxon-name-part-type="genus" reg="Melophorus">M.</tp:taxon-name-part></tp:taxon-name>), Sandy Creek, Kangaroo Island (Greenslade, P.J.<tp:taxon-name><tp:taxon-name-part taxon-name-part-type="genus" reg="Melophorus">M.</tp:taxon-name-part></tp:taxon-name>), Sevenhill (Lowery, B.B.), Sevenhill (Lowery, B.B.), Sevenhill (Lowery, B.B.), Sevenhill (Lowery, B.B.), Sevenhill (Lowery, B.B.), Spring Gully, Sevenhill (Lowery, B.B.), Wilpena Pound (Lowery, B.B.), Wudinna townsite (Heterick, B.E. [M332]). <bold>Victoria</bold>: 15 km WNW Yaapeet (Andersen, A.N.), 15 km WNW Yaapeet (Andersen, A.N.), 15 km WNW Yaapeet (Andersen, A.N.), 15 km WNW Yaapeet (Andersen, A.N.), 15 km WNW Yaapeet (Andersen, A.N.), Wyperfeld National Park (Andersen, A.N.). <bold>Western Australia</bold>: 1.5 km S Koolyanobbing (Heterick, B.E. [M04/M27/M28]), 30 km E Kununurra (Lowery, B.B. [ANIC32-050220]), 30 km S of ‘The Overlander’ (Heterick, B.E. [JDM32-001890]), 40 km S Dongara (Lowery, B.B.), 42 mi N Mundiwindi (McInnes &amp; Dowse), 64 km E of Southern Cross (Heterick, B.E. [JDM32-001891]), 80 km, West Talbot Road, Beverley (Douglas, A.<tp:taxon-name><tp:taxon-name-part taxon-name-part-type="genus" reg="Melophorus">M.</tp:taxon-name-part></tp:taxon-name> &amp; <tp:taxon-name><tp:taxon-name-part taxon-name-part-type="genus" reg="Melophorus">M.</tp:taxon-name-part></tp:taxon-name>J.), Alcoa (Wallace, J. [JDM32-001912]), Bentley (Majer, J.D.), Bentley (Majer, J.D. [JDM32-001919]), Bunbury (Lowery, B.B.), Coalmine Beach, Nornalup National Park, Walpole (Lawrence, J. &amp; N.), Coolbellup (Heterick, B.E. [JDM32-001888]), Dwellingup (Majer, J.D. [JDM32-001893]), Ethel Creek (Varris, P.A. [JDM32-001946]), Eyre Hwy, 20 km N Norseman (Heterick, B.E. [M337]), Gold Holes, Stirling Range (Taylor, R.W. [ANIC32-900106]), Hope Valley (Heterick, B.), Int. Holland Tr./Norseman Rd. (Heterick, B.E. [JDM32-001967]), Junana Rock, 9 km NW Mt. Ragged (Taylor, R.W.), Karragullen (Majer, J.D. [JDM32-001920]), Kings Park, Perth (Lowery, B.B.), Kings <!--PageBreak--><!--PageBreak-->Park, Perth (Lowery, B.B.), Kojonup (Majer, J.D. [JDM32-001904]), Manjimup (Majer, J.D. [JDM32-001901]), Milyeannup (Parkinson, W. [M62/M63]), Mulga, NE Goldfields (Pringle, H.J.R. [ANIC32-029572]), nr. Stirling Dam (Heterick, B.E. [JDM32-001889]), Perry Lakes (Majer, J.D. [JDM32-001911]), Reabold H. (Majer, J.D. [JDM32-001908]), Serpentine Falls, Serpentine National Park (Shattuck, S.O.), Without Locality (collector unknown [JDM32-001921]).</p></tp:treatment-sec><tp:treatment-sec sec-type="diagnosis" id="SECID0ENJKQ"><title>Diagnosis.</title><p>
            <italic><tp:taxon-name><tp:taxon-name-part taxon-name-part-type="genus" reg="Melophorus">Melophorus</tp:taxon-name-part> <tp:taxon-name-part taxon-name-part-type="species" reg="ludius">ludius</tp:taxon-name-part></tp:taxon-name></italic> is placed in the <italic><tp:taxon-name><tp:taxon-name-part taxon-name-part-type="genus" reg="Melophorus">M.</tp:taxon-name-part> <tp:taxon-name-part taxon-name-part-type="species" reg="ludius">ludius</tp:taxon-name-part></tp:taxon-name></italic> species-group on the basis of molecular data. However, in morphological appearance this taxon shares major diagnostic characters with the <italic><tp:taxon-name><tp:taxon-name-part taxon-name-part-type="genus" reg="Melophorus">M.</tp:taxon-name-part> <tp:taxon-name-part taxon-name-part-type="species" reg="biroi">biroi</tp:taxon-name-part></tp:taxon-name></italic> complex (viz, metatibia of major worker with only one preapical spur; clypeal psammophore placed anteriorly at or just above anterior margin of clypeus in the minor worker and often in the major worker; legs compact, and small body size [<abbrev xmlns:xlink="http://www.w3.org/1999/xlink" xlink:title="Head width" id="ABBRID0EYLKQ" xlink:type="simple">HW</abbrev> of smallest minor &lt; 0.40 mm, <abbrev xmlns:xlink="http://www.w3.org/1999/xlink" xlink:title="Head width" id="ABBRID0EFMKQ" xlink:type="simple">HW</abbrev> of largest major &lt; 1.10 mm]). Like the other three members of its species-group, <italic><tp:taxon-name><tp:taxon-name-part taxon-name-part-type="genus" reg="Melophorus">M.</tp:taxon-name-part> <tp:taxon-name-part taxon-name-part-type="species" reg="ludius">ludius</tp:taxon-name-part></tp:taxon-name></italic> is characterised by being weakly sculptured overall, with the cuticle of the mesosoma visibly thin, the mesonotum being translucent to varying degrees and the mesopleuron either smooth or with vestigial sculpture only. <italic><tp:taxon-name><tp:taxon-name-part taxon-name-part-type="genus" reg="Melophorus">Melophorus</tp:taxon-name-part> <tp:taxon-name-part taxon-name-part-type="species" reg="ludius">ludius</tp:taxon-name-part></tp:taxon-name></italic> is distinguished from <italic><tp:taxon-name><tp:taxon-name-part taxon-name-part-type="genus" reg="Melophorus">M.</tp:taxon-name-part> <tp:taxon-name-part taxon-name-part-type="species" reg="pusillus">pusillus</tp:taxon-name-part></tp:taxon-name></italic> by the smaller eye (<abbrev xmlns:xlink="http://www.w3.org/1999/xlink" xlink:title="Eye index" id="ABBRID0ETNKQ" xlink:type="simple">EI</abbrev> in <italic><tp:taxon-name><tp:taxon-name-part taxon-name-part-type="genus" reg="Melophorus">M.</tp:taxon-name-part> <tp:taxon-name-part taxon-name-part-type="species" reg="ludius">ludius</tp:taxon-name-part></tp:taxon-name></italic> 19-30 compared with 31-40 in <italic><tp:taxon-name><tp:taxon-name-part taxon-name-part-type="genus" reg="Melophorus">M.</tp:taxon-name-part> <tp:taxon-name-part taxon-name-part-type="species" reg="pusillus">pusillus</tp:taxon-name-part></tp:taxon-name></italic> and from <italic><tp:taxon-name><tp:taxon-name-part taxon-name-part-type="genus" reg="Melophorus">M.</tp:taxon-name-part> <tp:taxon-name-part taxon-name-part-type="species" reg="translucens">translucens</tp:taxon-name-part></tp:taxon-name></italic> by the shorter propodeum and propodeal spiracle (both rather elongate in <italic><tp:taxon-name><tp:taxon-name-part taxon-name-part-type="genus" reg="Melophorus">M.</tp:taxon-name-part> <tp:taxon-name-part taxon-name-part-type="species" reg="translucens">translucens</tp:taxon-name-part></tp:taxon-name></italic>), and, as regards the major worker, the less bulbous and rather more opaque mesonotum.</p></tp:treatment-sec><tp:treatment-sec sec-type="description" id="SECID0EMPKQ"><title>Minor worker description.</title><p>
            <bold>
              Head.</bold> Head rectangular; posterior margin of head weakly convex; frons shining and smooth except for piliferous pits; frons consisting exclusively or almost exclusively of well-spaced, appressed setae only (small, erect setae, if present, usually confined to ocular triangle or posterior margin of head). Eye moderate (eye length 0.20–0.49 length of side of head capsule); in full-face view, eyes set at about midpoint of head capsule; in profile, eye set around midline of head capsule; eyes elliptical or slightly reniform. In full-face view, frontal carinae distinctly concave; frontal lobes curved toward antennal insertion. Anteromedial clypeal margin straight; clypeal psammophore set at or just above anterior clypeal margin; palp formula 6,4. Five mandibular teeth in minor worker; mandibles triangular, weakly incurved; third mandibular tooth distinctly shorter than apical tooth and teeth numbers two and four; masticatory margin of mandibles approximately vertical or weakly oblique. <bold>Mesosoma.</bold> Integument of pronotum, mesonotum and mesopleuron shining and mainly smooth, vestigial shagreenation most noticeable on humeri and mesopleuron; anterior mesosoma in profile smoothly rounded anteriad, thereafter pronotum and whole of mesonotum flattened and on same plane as propodeum; erect pronotal setae absent in western populations but one or two erect setae may be present in eastern populations; in profile, metanotal groove shallow, indicated mainly by an angle; propodeum shining and smooth or with superficial and almost invisible microsculpture; propodeum angulate, propodeal angle blunt; length ratio of propodeal dorsum to its declivity between 1:1 and1:2; erect propodeal setae always absent; appressed propodeal setulae sparse or absent, if present then not regularly spaced; propodeal spiracle situated on or beside declivitous face of propodeum, and longer (length ≥ 0.50 × height of propodeum). <!--PageBreak--><bold>Petiole.</bold> In profile, petiolar node squamiform; in full-face view, shape of petiolar node uniformly rounded; node shining and smooth with vestigial sculpture. <bold>Gaster.</bold> Gaster shining with superficial microreticulation; pilosity of first gastral tergite consisting of well-spaced short, inconspicuous, appressed setae only in western populations, erect setae always absent; minor workers in eastern populations may possess one or two erect gastral setae on first gastral tergite. <bold>General characters.</bold> Colour light brown or yellow tan, concolorous or bicoloured (gaster always darker in bicoloured workers).</p></tp:treatment-sec><tp:treatment-sec sec-type="description" id="SECID0EPQKQ"><title>Major worker description.</title><p>
            <bold>
              Head.</bold> Head square; posterior margin of head planar or weakly concave; cuticle of frons shining and smooth except for piliferous pits; frons consisting exclusively or almost exclusively of well-spaced, appressed setae only (small, erect setae, if present, usually confined to ocular triangle or posterior margin of head). Eye moderate (eye length 0.20–0.49 length of head capsule); in profile, eye set at about midpoint of head capsule; in full-face view, eye set around midline of head capsule; eyes elliptical. In full-face view, frontal carinae straight, divergent posteriad; frontal lobes straight in front of antennal insertion. Anterior clypeal margin straight; clypeal psammophore set below midpoint of clypeus; palp formula 6,4. Five mandibular teeth in major worker; mandibles triangular, weakly incurved; third mandibular tooth distinctly shorter than apical tooth and teeth numbers two and four; masticatory margin of mandibles approximately aligned vertically or weakly oblique. <bold>Mesosoma.</bold> Integument of pronotum, mesonotum and mesopleuron shining with indistinct microsculpture that is most pronounced on lower surfaces; anterior mesosoma in profile pronotum smoothly rounded anteriad and flattened posteriad, mesonotum narrowly convex; erect pronotal setae long (i.e., longer than length of eye) and unmodified; in profile, metanotal groove shallow, broadly V- or U-shaped; propodeum shining and finely striolate and microreticulate; propodeum always smoothly rounded; propodeal dorsum and declivity confluent; erect propodeal setae variable in number, may be absent; appressed propodeal setae sparse or absent, if present then not regularly spaced; propodeal spiracle situated on or beside declivitous face of propodeum, and shorter (length less than 0.50 × height of propodeum). <bold>Petiole.</bold> In profile, petiolar node squamiform; in full-face view, shape of petiolar node uniformly rounded, or tapered with sharp vertex; node shining and faintly striolate and microreticulate. <bold>Gaster.</bold> Gaster shining with superficial microreticulation; pilosity of first gastral tergite consisting of well-spaced, erect and semi-erect setae interspersed with regularly spaced appressed setae. <bold>General characters.</bold> Colour of foreparts shades of yellow, orange or light tan, gaster brown.</p></tp:treatment-sec><tp:treatment-sec sec-type="description" id="SECID0EIRKQ"><title>Measurements.</title><p>Worker (n = 8): <abbrev xmlns:xlink="http://www.w3.org/1999/xlink" xlink:title="Cephalic index" id="ABBRID0EORKQ" xlink:type="simple">CI</abbrev> 90–116; <abbrev xmlns:xlink="http://www.w3.org/1999/xlink" xlink:title="Eye index" id="ABBRID0ESRKQ" xlink:type="simple">EI</abbrev> 19–30; <abbrev xmlns:xlink="http://www.w3.org/1999/xlink" xlink:title="Eye length" id="ABBRID0EWRKQ" xlink:type="simple">EL</abbrev> 0.12–0.20; <abbrev xmlns:xlink="http://www.w3.org/1999/xlink" xlink:title="Head length" id="ABBRID0E1RKQ" xlink:type="simple">HL</abbrev> 0.44–0.91; <abbrev xmlns:xlink="http://www.w3.org/1999/xlink" xlink:title="Head width" id="ABBRID0E5RKQ" xlink:type="simple">HW</abbrev> 0.39–1.05; <abbrev xmlns:xlink="http://www.w3.org/1999/xlink" xlink:title="Mesosomal length" id="ABBRID0ECSKQ" xlink:type="simple">ML</abbrev> 0.55–1.18; <abbrev xmlns:xlink="http://www.w3.org/1999/xlink" xlink:title="Maximum tibial length" id="ABBRID0EGSKQ" xlink:type="simple">MTL</abbrev> 0.30–0.66; <abbrev xmlns:xlink="http://www.w3.org/1999/xlink" xlink:title="Propodeal height" id="ABBRID0EKSKQ" xlink:type="simple">PpH</abbrev> 0.05–0.11; <abbrev xmlns:xlink="http://www.w3.org/1999/xlink" xlink:title="Propodeal length" id="ABBRID0EOSKQ" xlink:type="simple">PpL</abbrev> 0.24–0.50; <abbrev xmlns:xlink="http://www.w3.org/1999/xlink" xlink:title="Scape index" id="ABBRID0ESSKQ" xlink:type="simple">SI</abbrev> 83–120; <abbrev xmlns:xlink="http://www.w3.org/1999/xlink" xlink:title="Scape length" id="ABBRID0EWSKQ" xlink:type="simple">SL</abbrev> 0.47–0.88.</p></tp:treatment-sec><tp:treatment-sec sec-type="comments" id="SECID0E1SKQ"><title>Comments.</title><p>
            <italic><tp:taxon-name><tp:taxon-name-part taxon-name-part-type="genus" reg="Melophorus">Melophorus</tp:taxon-name-part> <tp:taxon-name-part taxon-name-part-type="species" reg="ludius">ludius</tp:taxon-name-part></tp:taxon-name></italic>, a minute species, is common throughout a wide range of habitats throughout all mainland Australian states, but the majority of records have come from the southern states, generally in wetter areas. However, there is no doubt this tiny ant is one of the more adaptable members of its genus. While varying in colour from pale yellow to brown (concolorous or bicoloured), the species can be distinguished <!--PageBreak-->by the shiny, barely sculptured cuticle, rounded head and moderate-sized eye in the minor worker and additional features of the clypeus in the major worker. Major workers have fine, often flexuous setae on the pronotum, and this feature, the narrower width of the clypeus and the more sloping propodeum distinguish them from <italic><tp:taxon-name><tp:taxon-name-part taxon-name-part-type="genus" reg="Melophorus">M.</tp:taxon-name-part> <tp:taxon-name-part taxon-name-part-type="species" reg="biroi">biroi</tp:taxon-name-part></tp:taxon-name></italic> workers of similar appearance. The <italic><tp:taxon-name><tp:taxon-name-part taxon-name-part-type="genus" reg="Melophorus">M.</tp:taxon-name-part> <tp:taxon-name-part taxon-name-part-type="species" reg="biroi">biroi</tp:taxon-name-part></tp:taxon-name></italic> workers of all sub-castes also tend to be more matt and shagreenate in appearance than <italic><tp:taxon-name><tp:taxon-name-part taxon-name-part-type="genus" reg="Melophorus">M.</tp:taxon-name-part> <tp:taxon-name-part taxon-name-part-type="species" reg="ludius">ludius</tp:taxon-name-part></tp:taxon-name></italic> workers. Based on the appearance of the type specimens and other material from QLD, minor workers of <italic><tp:taxon-name><tp:taxon-name-part taxon-name-part-type="genus" reg="Melophorus">Melophorus</tp:taxon-name-part> <tp:taxon-name-part taxon-name-part-type="species" reg="ludius">ludius</tp:taxon-name-part></tp:taxon-name></italic> sensu stricto from the east coast are larger, always bicoloured with yellow foreparts and brown gaster and have a longer scape than have their counterparts in WA. They also tend to be hairier, and such differences may be taxonomically significant. However, no material from eastern Australian localities was available for genetic research.</p><p>Despite its apparently unremarkable morphology, <italic><tp:taxon-name><tp:taxon-name-part taxon-name-part-type="genus" reg="Melophorus">M.</tp:taxon-name-part> <tp:taxon-name-part taxon-name-part-type="species" reg="ludius">ludius</tp:taxon-name-part></tp:taxon-name></italic> is distantly removed from <italic><tp:taxon-name><tp:taxon-name-part taxon-name-part-type="genus" reg="Melophorus">M.</tp:taxon-name-part> <tp:taxon-name-part taxon-name-part-type="species" reg="biroi">biroi</tp:taxon-name-part></tp:taxon-name></italic> and its relatives on all molecular trees and appears to have some connection with the very aberrant <italic><tp:taxon-name><tp:taxon-name-part taxon-name-part-type="genus" reg="Melophorus">M.</tp:taxon-name-part> <tp:taxon-name-part taxon-name-part-type="species" reg="potteri">potteri</tp:taxon-name-part></tp:taxon-name></italic>. A three-gene tree (not the one shown under ‘Suppl. material <xref ref-type="supplementary-material" rid="S1">1</xref>’) places it as the sister species to <italic><tp:taxon-name><tp:taxon-name-part taxon-name-part-type="genus" reg="Melophorus">M.</tp:taxon-name-part> <tp:taxon-name-part taxon-name-part-type="species" reg="pusillus">pusillus</tp:taxon-name-part></tp:taxon-name></italic>, which it very closely resembles, the chief difference being the large eye of the latter. Just the one sample of the western form of <italic><tp:taxon-name><tp:taxon-name-part taxon-name-part-type="genus" reg="Melophorus">M.</tp:taxon-name-part> <tp:taxon-name-part taxon-name-part-type="species" reg="ludius">ludius</tp:taxon-name-part></tp:taxon-name></italic> has been available for sequencing, but this has been sufficient to indicate the distant relationship to <italic><tp:taxon-name><tp:taxon-name-part taxon-name-part-type="genus" reg="Melophorus">M.</tp:taxon-name-part> <tp:taxon-name-part taxon-name-part-type="species" reg="biroi">biroi</tp:taxon-name-part></tp:taxon-name></italic> despite its convergent morphology.</p><p>Ecological data, while sparse as usual given the number of pinned specimens, indicates the many habitats from which this ant has been collected throughout Australia. One label note records nesting in sand, and the associated vegetation mentioned on labels includes dry sclerophyll, mallee (burned in a couple of instances), <italic><tp:taxon-name><tp:taxon-name-part taxon-name-part-type="genus" reg="Eucalyptus">Eucalyptus</tp:taxon-name-part> <tp:taxon-name-part taxon-name-part-type="species" reg="maculata">maculata</tp:taxon-name-part></tp:taxon-name></italic> open forest, <italic><tp:taxon-name><tp:taxon-name-part taxon-name-part-type="genus" reg="Eucalyptus">Eucalyptus</tp:taxon-name-part> <tp:taxon-name-part taxon-name-part-type="species" reg="largiflorens">largiflorens</tp:taxon-name-part></tp:taxon-name></italic> woodland, sandstone scrub, paddock, <italic><tp:taxon-name><tp:taxon-name-part taxon-name-part-type="genus" reg="Casuarina">Casuarina</tp:taxon-name-part></tp:taxon-name></italic> woodland, and mulga bushland. Sequenced material has also been collected from red loam soil and from a parking bay. Queensland Museum material includes ants taken from a nest under a rock. As is the case with <italic><tp:taxon-name><tp:taxon-name-part taxon-name-part-type="genus" reg="Melophorus">M.</tp:taxon-name-part> <tp:taxon-name-part taxon-name-part-type="species" reg="dicyrtos">dicyrtos</tp:taxon-name-part></tp:taxon-name></italic>, <named-content xmlns:xlink="http://www.w3.org/1999/xlink" content-type="dwc:institutional_code" xlink:type="simple">QM</named-content> workers include a couple of samples taken from faeces-baited pitfall traps. The species is common in some urban situations in the Perth metropolitan area, where tiny workers can be seen foraging on suburban lawns. Because of their minute size, depigmented appearance and the rapidity of their movement over the ground, the principal author finds they can be difficult to distinguish from acarine <tp:taxon-name><tp:taxon-name-part taxon-name-part-type="order">Prostigmata</tp:taxon-name-part></tp:taxon-name> (<tp:taxon-name><tp:taxon-name-part taxon-name-part-type="family">Teneriffiidae</tp:taxon-name-part></tp:taxon-name>?) of the same size that move in similar fashion over the ground in the same locations. Given its ubiquity, this species is likely to be generalist in its habits.</p><fig id="F229" position="float" orientation="portrait"><label>Figure 92.</label><caption><p>
          <italic><tp:taxon-name><tp:taxon-name-part taxon-name-part-type="genus" reg="Melophorus">Melophorus</tp:taxon-name-part> <tp:taxon-name-part taxon-name-part-type="species" reg="ludius">ludius</tp:taxon-name-part></tp:taxon-name></italic> Forel: <named-content xmlns:xlink="http://www.w3.org/1999/xlink" content-type="dwc:institutional_code" xlink:type="simple">MHNG</named-content> major worker syntype frons (<bold>a</bold>), profile (<bold>b</bold>) and dorsum (<bold>c</bold>); <named-content xmlns:xlink="http://www.w3.org/1999/xlink" content-type="dwc:institutional_code" xlink:type="simple">MHNG</named-content> minor worker syntype (on same pin as major worker) frons (<bold>d</bold>), profile (<bold>e</bold>) and dorsum (<bold>f</bold>); distribution map for the species (<bold>g</bold>).</p></caption><graphic xmlns:xlink="http://www.w3.org/1999/xlink" xlink:href="zookeys-700-001-g229.jpg" position="float" orientation="portrait" xlink:type="simple" id="oo_156800.jpg"/></fig></tp:treatment-sec><tp:treatment-sec><!--Section generated to contain objects referenced in tp:taxon-treatment.--><supplementary-material xmlns:xlink="http://www.w3.org/1999/xlink" id="S1" position="float" orientation="portrait" xlink:type="simple"><label>Supplementary material 1</label><caption><p>Phylogenetic species tree for three genes</p></caption><p>Link: <ext-link xlink:type="simple" ext-link-type="doi" xlink:href="10.3897/zookeys.700.11784.suppl1">https://doi.org/10.3897/zookeys.700.11784.suppl1</ext-link></p><p>Data type: TIF file</p><p>Explanation note: Phylogenetic species tree for three genes (COI, WG, LR). Outgroups included <italic><tp:taxon-name><tp:taxon-name-part taxon-name-part-type="genus" reg="Notoncus">Notoncus</tp:taxon-name-part> <tp:taxon-name-part taxon-name-part-type="species" reg="gilberti">gilberti</tp:taxon-name-part></tp:taxon-name></italic>, <italic><tp:taxon-name><tp:taxon-name-part taxon-name-part-type="genus" reg="Nylanderia">Nylanderia</tp:taxon-name-part> <tp:taxon-name-part taxon-name-part-type="species" reg="braueri">braueri</tp:taxon-name-part></tp:taxon-name></italic>, <italic><tp:taxon-name><tp:taxon-name-part taxon-name-part-type="genus" reg="Leptanilla">Leptanilla</tp:taxon-name-part></tp:taxon-name></italic> sp., <italic><tp:taxon-name><tp:taxon-name-part taxon-name-part-type="genus" reg="Pyramica">Pyramica</tp:taxon-name-part> <tp:taxon-name-part taxon-name-part-type="species" reg="pulchella">pulchella</tp:taxon-name-part></tp:taxon-name></italic>, and <italic><tp:taxon-name><tp:taxon-name-part taxon-name-part-type="genus" reg="Aenictus">Aenictus</tp:taxon-name-part></tp:taxon-name></italic> sp.</p><media xlink:href="zookeys-700-001-s001.tif" mimetype="image" mime-subtype="tiff" position="float" orientation="portrait" xlink:type="simple" id="oo_156809.tif"/><permissions><license xlink:type="simple"><license-p>This dataset is made available under the Open Database License (http://opendatacommons.org/licenses/odbl/1.0/). The Open Database License (ODbL) is a license agreement intended to allow users to freely share, modify, and use this Dataset while maintaining this same freedom for others, provided that the original source and author(s) are credited.</license-p></license></permissions><attrib specific-use="authors">Brian E. Heterick, Mark Castalanelli, Steve O. Shattuck</attrib></supplementary-material></tp:treatment-sec><ref-list><ref id="B42"><mixed-citation xmlns:xlink="http://www.w3.org/1999/xlink" xlink:type="simple">
          <person-group><name name-style="western"><surname>Forel</surname><given-names>A</given-names></name></person-group> (<year>1902</year>) <article-title>Fourmis nouvelles d’Australie.</article-title> <source>Revue Suisse de Zoologie</source> <volume>10</volume>: <fpage>405</fpage>–<lpage>548</lpage>. <ext-link xlink:type="simple" ext-link-type="doi" xlink:href="10.5962/bhl.part.13793">http://dx.doi.org/10.5962/bhl.part.13793</ext-link></mixed-citation></ref></ref-list></tp:taxon-treatment>
